# Supplementary material for: Hierarchical Partitioning of Metazoan Protein Conservation Profiles Provides New Functional Insights
Source: PLoS One. 2014 Mar 4;9(3):e90282. doi: 10.1371/journal.pone.0090282 (PMC3942430; doi:10.1371/journal.pone.0090282)
Supplement: Table S1 — This “four way table” contains GO terms and their enrichments (p-value) for four families of proteins. (1) human universal proteins (labeled “Human H17”), (2) human non-universal proteins (labeled “Human NH”), (3) fly universal proteins (labeled “Fly H17”) and fly non-universal proteins (labeled “Fly NH”). ‘None’ notation indicates no significant enrichment was detected (with p-value larger than 10−2). In these tables, we present only GO terms that are enriched with a p-value of 10−4 or smaller in either H17 or NH for at least one species among human and fly. Data is presented in three different tables, as per the three main GO categories: (A) Biological Process; (B) Molecular Function; and (C) Cellular Components. (XLSX) [file pone.0090282.s001.xlsx]

## Sheet: Process
GOID	Description	Human H17	Human NH	Fly H17	Fly NH
GO:0019538	protein metabolic process	9.91397e-50	None	1.03466e-77	None
GO:0019219	regulation of nucleobase-containing compound metabolic process	7.41786e-60	None	3.4084e-28	None
GO:0051171	regulation of nitrogen compound metabolic process	1.02072e-58	None	1.35118e-28	None
GO:0006464	cellular protein modification process	1.47799e-42	None	5.41981e-44	None
GO:0036211	protein modification process	1.47799e-42	None	5.41981e-44	None
GO:0051252	regulation of RNA metabolic process	1.40339e-52	None	1.14262e-26	None
GO:0043412	macromolecule modification	8.41074e-38	None	3.44372e-39	None
GO:0044267	cellular protein metabolic process	2.08543e-38	None	1.59063e-37	None
GO:0006508	proteolysis	3.99602e-30	None	6.77496e-43	None
GO:0006355	regulation of transcription, DNA-dependent	3.58097e-51	None	1.72419e-21	None
GO:2001141	regulation of RNA biosynthetic process	9.54488e-51	None	1.72419e-21	None
GO:0051234	establishment of localization	3.27243e-28	None	1.02979e-42	None
GO:0006810	transport	4.35471e-28	None	3.69532e-41	None
GO:0010468	regulation of gene expression	2.81946e-43	None	6.08827e-26	None
GO:2000112	regulation of cellular macromolecule biosynthetic process	1.70421e-48	None	3.08459e-20	None
GO:0035556	intracellular signal transduction	4.73616e-46	None	1.55827e-22	None
GO:0006796	phosphate-containing compound metabolic process	7.63943e-33	None	1.35993e-35	None
GO:0006793	phosphorus metabolic process	7.63943e-33	None	1.35993e-35	None
GO:0044260	cellular macromolecule metabolic process	3.22137e-28	None	1.47366e-39	None
GO:0031326	regulation of cellular biosynthetic process	7.29121e-48	None	2.47015e-19	None
GO:0010556	regulation of macromolecule biosynthetic process	8.75186e-47	None	3.08459e-20	None
GO:0009889	regulation of biosynthetic process	1.12535e-47	None	4.5158e-19	None
GO:0007165	signal transduction	2.11077e-33	None	8.4502e-25	None
GO:0006468	protein phosphorylation	1.30683e-28	None	4.45501e-28	None
GO:0055085	transmembrane transport	1.70949e-27	None	5.04596e-28	None
GO:0016310	phosphorylation	3.04388e-27	None	3.23549e-27	None
GO:0007264	small GTPase mediated signal transduction	3.56189e-34	None	3.05585e-15	None
GO:0016043	cellular component organization	6.48829e-17	None	2.85506e-32	None
GO:0071840	cellular component organization or biogenesis	6.31532e-17	None	5.28574e-32	None
GO:0071842	cellular component organization at cellular level	9.79872e-16	None	1.1881e-24	None
GO:0071841	cellular component organization or biogenesis at cellular level	9.91103e-16	None	1.72789e-24	None
GO:0048856	anatomical structure development	2.45245e-23	None	4.41616e-16	None
GO:0032502	developmental process	2.2147e-18	None	1.88207e-20	None
GO:0006928	cellular component movement	2.24694e-16	None	1.94457e-21	None
GO:0009653	anatomical structure morphogenesis	7.40114e-21	None	2.87907e-16	None
GO:0044248	cellular catabolic process	9.70479e-18	None	5.39901e-18	None
GO:0040011	locomotion	1.27801e-13	None	1.93274e-21	None
GO:0006357	regulation of transcription from RNA polymerase II promoter	2.53529e-24	None	2.53148e-09	None
GO:0007389	pattern specification process	4.53204e-20	None	5.1416e-12	None
GO:0006996	organelle organization	4.88005e-11	None	1.84286e-19	None
GO:0048869	cellular developmental process	2.89095e-13	None	7.50068e-17	None
GO:0007411	axon guidance	1.21652e-19	None	2.61028e-10	None
GO:0023051	regulation of signaling	5.82733e-17	None	6.91507e-12	None
GO:0051056	regulation of small GTPase mediated signal transduction	4.17402e-24	None	9.74639e-05	None
GO:0046039	GTP metabolic process	6.64867e-23	None	8.63763e-06	None
GO:0051254	positive regulation of RNA metabolic process	2.78482e-19	None	2.20853e-09	None
GO:0045893	positive regulation of transcription, DNA-dependent	4.07442e-20	None	1.53823e-08	None
GO:0048523	negative regulation of cellular process	7.91751e-17	None	2.0235e-11	None
GO:0048519	negative regulation of biological process	1.06304e-15	None	1.51891e-12	None
GO:0009146	purine nucleoside triphosphate catabolic process	3.5568e-21	None	9.7554e-07	None
GO:0016071	mRNA metabolic process	2.33327e-14	None	1.71708e-13	None
GO:0006184	GTP catabolic process	2.16925e-21	None	2.06452e-06	None
GO:0009203	ribonucleoside triphosphate catabolic process	4.70354e-21	None	9.7554e-07	None
GO:0009207	purine ribonucleoside triphosphate catabolic process	4.70354e-21	None	9.7554e-07	None
GO:0048518	positive regulation of biological process	1.48113e-16	None	4.25806e-11	None
GO:0009143	nucleoside triphosphate catabolic process	1.01708e-20	None	9.7554e-07	None
GO:0048513	organ development	1.72706e-11	None	9.67519e-16	None
GO:0051603	proteolysis involved in cellular protein catabolic process	2.2833e-17	None	1.16457e-09	None
GO:0010604	positive regulation of macromolecule metabolic process	1.55633e-16	None	2.00842e-10	None
GO:0051649	establishment of localization in cell	1.02491e-12	None	3.58544e-14	None
GO:0006511	ubiquitin-dependent protein catabolic process	1.78313e-17	None	2.17299e-09	None
GO:0048522	positive regulation of cellular process	3.76047e-15	None	1.15149e-11	None
GO:0009261	ribonucleotide catabolic process	4.68337e-20	None	9.7554e-07	None
GO:0016192	vesicle-mediated transport	8.51888e-15	None	5.70074e-12	None
GO:0070647	protein modification by small protein conjugation or removal	2.58608e-22	None	0.000222388	None
GO:0009154	purine ribonucleotide catabolic process	8.06547e-20	None	9.7554e-07	None
GO:0019941	modification-dependent protein catabolic process	7.09768e-17	None	1.14139e-09	None
GO:0007155	cell adhesion	1.78711e-12	None	6.27606e-14	None
GO:0009966	regulation of signal transduction	3.35893e-16	None	4.09867e-10	None
GO:0043632	modification-dependent macromolecule catabolic process	1.53287e-16	None	1.14139e-09	None
GO:0009893	positive regulation of metabolic process	8.7647e-17	None	2.31135e-09	None
GO:0048731	system development	9.16834e-16	None	2.57646e-10	None
GO:0010628	positive regulation of gene expression	4.98229e-17	None	4.92064e-09	None
GO:0031325	positive regulation of cellular metabolic process	4.10452e-17	None	9.65059e-09	None
GO:0050793	regulation of developmental process	4.20732e-12	None	1.25816e-13	None
GO:0045595	regulation of cell differentiation	7.10352e-15	None	1.19958e-10	None
GO:0044281	small molecule metabolic process	3.75252e-10	None	4.28224e-15	None
GO:0009892	negative regulation of metabolic process	5.44409e-18	None	3.14959e-07	None
GO:0003002	regionalization	2.41406e-13	None	1.16552e-11	None
GO:0007156	homophilic cell adhesion	1.3293e-19	None	4.13377e-05	None
GO:0045935	positive regulation of nucleobase-containing compound metabolic process	3.09501e-15	None	2.21323e-09	None
GO:0072523	purine-containing compound catabolic process	7.76996e-19	None	1.22603e-05	None
GO:0010605	negative regulation of macromolecule metabolic process	2.27792e-17	None	4.45096e-07	None
GO:0060284	regulation of cell development	1.67429e-13	None	6.8166e-11	None
GO:0007167	enzyme linked receptor protein signaling pathway	4.50692e-20	None	0.000305407	None
GO:0065009	regulation of molecular function	6.04629e-19	None	3.1552e-05	None
GO:0006195	purine nucleotide catabolic process	2.80064e-18	None	1.22603e-05	None
GO:0010557	positive regulation of macromolecule biosynthetic process	3.50615e-15	None	1.06496e-08	None
GO:0006397	mRNA processing	2.42401e-12	None	2.62436e-11	None
GO:0045944	positive regulation of transcription from RNA polymerase II promoter	8.05546e-17	None	9.38044e-07	None
GO:0006163	purine nucleotide metabolic process	8.36614e-19	None	0.000110986	None
GO:0051173	positive regulation of nitrogen compound metabolic process	6.50081e-14	None	2.21323e-09	None
GO:0046907	intracellular transport	2.01063e-13	None	1.19697e-09	None
GO:0031324	negative regulation of cellular metabolic process	9.59095e-18	None	2.62666e-05	None
GO:0048870	cell motility	3.0176e-11	None	1.39095e-11	None
GO:0051960	regulation of nervous system development	6.34586e-13	None	8.10126e-10	None
GO:0010629	negative regulation of gene expression	3.20416e-14	None	2.06763e-08	None
GO:0016477	cell migration	4.5665e-11	None	1.78976e-11	None
GO:0006139	nucleobase-containing compound metabolic process	9.62464e-14	None	1.03265e-08	None
GO:0072521	purine-containing compound metabolic process	5.16168e-18	None	0.000197227	None
GO:0045934	negative regulation of nucleobase-containing compound metabolic process	6.14942e-16	None	2.1834e-06	None
GO:0009056	catabolic process	1.28989e-13	None	1.34658e-08	None
GO:0008380	RNA splicing	2.56864e-12	None	7.73142e-10	None
GO:0048598	embryonic morphogenesis	1.73116e-13	None	1.19817e-08	None
GO:0022610	biological adhesion	1.78711e-12	None	1.51246e-09	None
GO:0006836	neurotransmitter transport	5.45818e-09	None	5.92585e-13	None
GO:0031328	positive regulation of cellular biosynthetic process	6.06693e-14	None	7.62489e-08	None
GO:0048729	tissue morphogenesis	7.05803e-10	None	6.8119e-12	None
GO:0007268	synaptic transmission	1.4283e-16	None	3.40422e-05	None
GO:0045892	negative regulation of transcription, DNA-dependent	3.83656e-15	None	1.46183e-06	None
GO:0009891	positive regulation of biosynthetic process	9.04767e-14	None	6.25387e-08	None
GO:2000026	regulation of multicellular organismal development	1.93466e-09	None	3.06827e-12	None
GO:0051253	negative regulation of RNA metabolic process	1.48401e-14	None	4.14531e-07	None
GO:0034641	cellular nitrogen compound metabolic process	7.65409e-11	None	8.47867e-11	None
GO:0006811	ion transport	1.21399e-13	None	1.81479e-07	None
GO:0006470	protein dephosphorylation	3.00552e-11	None	8.00263e-10	None
GO:0006325	chromatin organization	3.30392e-07	None	1.09053e-13	None
GO:0016070	RNA metabolic process	6.18335e-12	None	5.94173e-09	None
GO:0051172	negative regulation of nitrogen compound metabolic process	4.96579e-14	None	2.1834e-06	None
GO:0045184	establishment of protein localization	1.7684e-12	None	6.99613e-08	None
GO:0030029	actin filament-based process	3.08382e-15	None	5.12242e-05	None
GO:0002009	morphogenesis of an epithelium	2.94204e-08	None	6.26424e-12	None
GO:0007010	cytoskeleton organization	8.59448e-11	None	3.92551e-09	None
GO:0010558	negative regulation of macromolecule biosynthetic process	4.01155e-15	None	8.97878e-05	None
GO:0009117	nucleotide metabolic process	5.50453e-15	None	8.93825e-05	None
GO:0006753	nucleoside phosphate metabolic process	5.50453e-15	None	8.93825e-05	None
GO:2000113	negative regulation of cellular macromolecule biosynthetic process	7.86929e-15	None	8.97878e-05	None
GO:0044265	cellular macromolecule catabolic process	5.35088e-09	None	1.69649e-10	None
GO:0050790	regulation of catalytic activity	1.75698e-15	None	0.000523091	None
GO:0065008	regulation of biological quality	1.60804e-07	None	6.76521e-12	None
GO:0015031	protein transport	4.10802e-12	None	2.7982e-07	None
GO:0009890	negative regulation of biosynthetic process	1.58922e-14	None	7.54431e-05	None
GO:0030036	actin cytoskeleton organization	3.25458e-14	None	4.14081e-05	None
GO:0031327	negative regulation of cellular biosynthetic process	1.87851e-14	None	7.54431e-05	None
GO:0051128	regulation of cellular component organization	5.40707e-09	None	4.56946e-10	None
GO:0000122	negative regulation of transcription from RNA polymerase II promoter	4.85537e-12	None	5.99285e-07	None
GO:0051239	regulation of multicellular organismal process	1.05533e-08	None	3.44264e-10	None
GO:0050767	regulation of neurogenesis	7.49926e-12	None	5.7318e-07	None
GO:0055086	nucleobase-containing small molecule metabolic process	8.33657e-13	None	1.21342e-05	None
GO:0016311	dephosphorylation	6.28606e-08	None	4.59021e-10	None
GO:0030030	cell projection organization	5.79443e-06	None	5.5627e-12	None
GO:0000375	RNA splicing, via transesterification reactions	2.86149e-08	None	1.35501e-09	None
GO:0045664	regulation of neuron differentiation	3.13318e-11	None	1.37153e-06	None
GO:0009887	organ morphogenesis	1.88594e-10	None	2.49377e-07	None
GO:0048583	regulation of response to stimulus	7.82472e-09	None	8.23903e-09	None
GO:0009952	anterior/posterior pattern specification	2.22858e-12	None	2.96775e-05	None
GO:0044093	positive regulation of molecular function	3.41448e-13	None	0.000251462	None
GO:0007166	cell surface receptor signaling pathway	3.80978e-13	None	0.000415253	None
GO:0007018	microtubule-based movement	1.47981e-07	None	1.08858e-09	None
GO:0000377	RNA splicing, via transesterification reactions with bulged adenosine as nucleophile	1.23799e-07	None	2.85188e-09	None
GO:0000398	nuclear mRNA splicing, via spliceosome	1.23799e-07	None	2.85188e-09	None
GO:0032989	cellular component morphogenesis	2.0914e-05	None	2.05201e-11	None
GO:0006396	RNA processing	6.74247e-08	None	1.33284e-08	None
GO:0046700	heterocycle catabolic process	7.01987e-10	None	1.47495e-06	None
GO:0048812	neuron projection morphogenesis	4.87551e-06	None	3.42051e-10	None
GO:0007269	neurotransmitter secretion	1.63559e-06	None	1.14139e-09	None
GO:0048468	cell development	1.21123e-06	None	1.56839e-09	None
GO:0006457	protein folding	3.05112e-07	None	7.24004e-09	None
GO:0006813	potassium ion transport	2.27786e-11	None	0.000109738	None
GO:0042330	taxis	0.00160645	None	1.62882e-12	None
GO:0009605	response to external stimulus	4.97081e-05	None	9.0202e-11	None
GO:0030154	cell differentiation	1.78405e-10	None	2.52032e-05	None
GO:0006897	endocytosis	7.20356e-07	None	1.00692e-08	None
GO:0046578	regulation of Ras protein signal transduction	8.78525e-12	None	0.000907766	None
GO:0010648	negative regulation of cell communication	2.52254e-09	None	5.10346e-06	None
GO:0023057	negative regulation of signaling	2.52254e-09	None	6.36635e-06	None
GO:0010646	regulation of cell communication	4.18945e-08	None	4.12743e-07	None
GO:0001505	regulation of neurotransmitter levels	3.03464e-05	None	8.66589e-10	None
GO:0022603	regulation of anatomical structure morphogenesis	1.49011e-06	None	1.93777e-08	None
GO:0035107	appendage morphogenesis	0.000464053	None	1.2038e-10	None
GO:0042221	response to chemical stimulus	2.22449e-07	None	3.459e-07	None
GO:0006935	chemotaxis	0.00160645	None	6.89364e-11	None
GO:0007017	microtubule-based process	9.39648e-06	None	1.64126e-08	None
GO:0048646	anatomical structure formation involved in morphogenesis	1.69162e-09	None	0.00010481	None
GO:0016055	Wnt receptor signaling pathway	2.25147e-10	None	0.000805008	None
GO:0051276	chromosome organization	0.000775855	None	2.52461e-10	None
GO:0009057	macromolecule catabolic process	1.3172e-07	None	1.69291e-06	None
GO:0071705	nitrogen compound transport	2.70777e-06	None	8.66313e-08	None
GO:0006812	cation transport	3.04519e-10	None	0.000891784	None
GO:0032990	cell part morphogenesis	0.000420619	None	7.4759e-10	None
GO:0035239	tube morphogenesis	2.97777e-06	None	1.26969e-07	None
GO:0046483	heterocycle metabolic process	3.45868e-08	None	1.39513e-05	None
GO:0009968	negative regulation of signal transduction	2.69903e-08	None	1.8887e-05	None
GO:0016044	cellular membrane organization	0.00243312	None	2.8283e-10	None
GO:0061024	membrane organization	0.00309172	None	2.24634e-10	None
GO:0048858	cell projection morphogenesis	0.000824767	None	9.70729e-10	None
GO:0045165	cell fate commitment	5.98168e-06	None	1.97542e-07	None
GO:0016337	cell-cell adhesion	6.7383e-06	None	1.92377e-07	None
GO:0015837	amine transport	1.01888e-06	None	1.48585e-06	None
GO:0030001	metal ion transport	8.80002e-09	None	0.000207275	None
GO:0031344	regulation of cell projection organization	3.27849e-07	None	7.95721e-06	None
GO:0010975	regulation of neuron projection development	3.35655e-07	None	7.88795e-06	None
GO:0007409	axonogenesis	2.2407e-07	None	1.58255e-05	None
GO:0006807	nitrogen compound metabolic process	2.55539e-09	None	0.00150499	None
GO:0010769	regulation of cell morphogenesis involved in differentiation	1.82358e-07	None	2.13411e-05	None
GO:0018193	peptidyl-amino acid modification	2.33529e-08	None	0.000170954	None
GO:0016197	endosome transport	5.87623e-09	None	0.00076977	None
GO:0015849	organic acid transport	2.78927e-08	None	0.000171872	None
GO:0051093	negative regulation of developmental process	1.06246e-08	None	0.000500253	None
GO:0046942	carboxylic acid transport	4.32601e-08	None	0.000171872	None
GO:0003006	developmental process involved in reproduction	0.0022687	None	3.82878e-09	None
GO:0038127	ERBB signaling pathway	1.18513e-07	None	0.000288716	None
GO:0007173	epidermal growth factor receptor signaling pathway	1.18513e-07	None	0.000288716	None
GO:0048589	developmental growth	0.000128292	None	2.68306e-07	None
GO:0006886	intracellular protein transport	1.39417e-06	None	2.90388e-05	None
GO:0032501	multicellular organismal process	4.28168e-11	None	1	5.62608e-09
GO:0032318	regulation of Ras GTPase activity	4.22244e-07	None	0.000151704	None
GO:0030182	neuron differentiation	1.02129e-06	None	8.93863e-05	None
GO:0048024	regulation of nuclear mRNA splicing, via spliceosome	0.000152832	None	6.32461e-07	None
GO:0050808	synapse organization	6.67196e-07	None	0.00016328	None
GO:0006865	amino acid transport	1.79171e-05	None	6.08156e-06	None
GO:0022604	regulation of cell morphogenesis	0.000126779	None	9.30397e-07	None
GO:0048585	negative regulation of response to stimulus	2.04217e-05	None	8.62354e-06	None
GO:0051726	regulation of cell cycle	9.69177e-06	None	4.37142e-05	None
GO:0051094	positive regulation of developmental process	1.57992e-06	None	0.000289045	None
GO:0033554	cellular response to stress	0.0341695	None	1.72299e-08	None
GO:0060560	developmental growth involved in morphogenesis	0.000637012	None	1.05221e-06	None
GO:0006066	alcohol metabolic process	0.000957089	None	8.14127e-07	None
GO:0022607	cellular component assembly	5.24581e-05	None	1.66878e-05	None
GO:0007265	Ras protein signal transduction	1.35025e-06	None	0.00076977	None
GO:0090304	nucleic acid metabolic process	5.67428e-05	None	2.27003e-05	None
GO:0040008	regulation of growth	0.0132911	None	1.27886e-07	None
GO:0032940	secretion by cell	0.0183284	None	1.11463e-07	None
GO:0007420	brain development	1.90293e-05	None	0.000109738	None
GO:0055114	oxidation-reduction process	0.00798872	None	3.07636e-07	None
GO:0016202	regulation of striated muscle tissue development	0.000322726	None	7.88795e-06	None
GO:0071844	cellular component assembly at cellular level	0.000251475	None	1.37882e-05	None
GO:0042180	cellular ketone metabolic process	0.000372287	None	9.78057e-06	None
GO:0048634	regulation of muscle organ development	0.00065086	None	6.08768e-06	None
GO:0071900	regulation of protein serine/threonine kinase activity	7.8419e-06	None	0.00074934	None
GO:0051147	regulation of muscle cell differentiation	1.5156e-05	None	0.000475253	None
GO:0007243	intracellular protein kinase cascade	9.23366e-06	None	0.000901792	None
GO:0006082	organic acid metabolic process	0.000343861	None	2.73194e-05	None
GO:0032787	monocarboxylic acid metabolic process	0.00018491	None	5.53906e-05	None
GO:0048610	cellular process involved in reproduction	0.0186266	None	5.63965e-07	None
GO:0048638	regulation of developmental growth	0.000607924	None	1.87527e-05	None
GO:0046903	secretion	0.0152002	None	8.14127e-07	None
GO:0001763	morphogenesis of a branching structure	0.000252521	None	4.94193e-05	None
GO:0009628	response to abiotic stimulus	0.00561942	None	2.2284e-06	None
GO:0007154	cell communication	6.02569e-05	None	0.000210322	None
GO:0043436	oxoacid metabolic process	0.000496708	None	2.73194e-05	None
GO:0019752	carboxylic acid metabolic process	0.000496708	None	2.73194e-05	None
GO:0032879	regulation of localization	3.55078e-05	None	0.000519277	None
GO:0000165	MAPK cascade	3.80209e-05	None	0.00074934	None
GO:0007423	sensory organ development	0.00073222	None	4.66785e-05	None
GO:0045454	cell redox homeostasis	6.46863e-05	None	0.000687542	None
GO:0022414	reproductive process	0.108249	None	4.70904e-07	None
GO:0007049	cell cycle	0.0642809	None	1.02974e-06	None
GO:0043933	macromolecular complex subunit organization	0.00243344	None	5.44017e-05	None
GO:0034621	cellular macromolecular complex subunit organization	0.00259253	None	5.12242e-05	None
GO:0044106	cellular amine metabolic process	0.0671246	None	1.38638e-05	None
GO:0000278	mitotic cell cycle	0.0680649	None	4.47267e-05	None
GO:0006974	response to DNA damage stimulus	0.569022	None	9.81306e-06	None
GO:0006520	cellular amino acid metabolic process	0.111072	None	8.79289e-05	None
GO:0002694	regulation of leukocyte activation	None	1.67196e-06	None	None
GO:0009593	detection of chemical stimulus	None	None	None	5.07888e-09
GO:0021700	developmental maturation	None	None	9.87548e-05	None
GO:0000381	regulation of alternative nuclear mRNA splicing, via spliceosome	None	None	4.4179e-06	None
GO:0051443	positive regulation of ubiquitin-protein ligase activity	1.48671e-05	None	None	None
GO:0044237	cellular metabolic process	None	None	3.34402e-50	None
GO:0009607	response to biotic stimulus	None	6.69127e-16	None	3.07237e-11
GO:0001525	angiogenesis	7.0852e-05	None	None	None
GO:0032946	positive regulation of mononuclear cell proliferation	None	6.42912e-06	None	None
GO:0007447	imaginal disc pattern formation	None	None	1.07715e-05	None
GO:0006606	protein import into nucleus	3.41176e-05	None	None	None
GO:0009790	embryo development	7.27437e-07	None	None	None
GO:1900274	regulation of phospholipase C activity	3.53438e-07	None	None	None
GO:0080090	regulation of primary metabolic process	None	None	1.25302e-27	None
GO:0048592	eye morphogenesis	None	None	4.05858e-05	None
GO:0046530	photoreceptor cell differentiation	None	None	5.7203e-05	None
GO:0060828	regulation of canonical Wnt receptor signaling pathway	6.33553e-05	None	None	None
GO:0033209	tumor necrosis factor-mediated signaling pathway	None	5.96992e-05	None	None
GO:0016568	chromatin modification	9.63112e-05	None	None	None
GO:0031279	regulation of cyclase activity	1.54849e-05	None	None	None
GO:0010721	negative regulation of cell development	5.42675e-05	None	None	None
GO:0035120	post-embryonic appendage morphogenesis	None	None	2.57174e-10	None
GO:0010171	body morphogenesis	None	None	None	5.36715e-11
GO:0009259	ribonucleotide metabolic process	5.48701e-26	None	None	None
GO:0016570	histone modification	4.6818e-06	None	None	None
GO:0018149	peptide cross-linking	None	2.5329e-05	None	None
GO:0044270	cellular nitrogen compound catabolic process	2.94901e-09	None	None	None
GO:0006688	glycosphingolipid biosynthetic process	None	1.82932e-05	None	None
GO:0061061	muscle structure development	None	None	9.47326e-06	None
GO:0016331	morphogenesis of embryonic epithelium	None	None	1.35119e-08	None
GO:0007416	synapse assembly	7.42674e-05	None	None	None
GO:0009141	nucleoside triphosphate metabolic process	2.88827e-24	None	None	None
GO:0002376	immune system process	0.999992	7.66325e-07	None	7.11815e-06
GO:0043484	regulation of RNA splicing	None	None	1.23225e-06	None
GO:0006955	immune response	1	1.17465e-14	None	4.4674e-07
GO:0035023	regulation of Rho protein signal transduction	1.75996e-11	None	None	None
GO:0001568	blood vessel development	1.78606e-05	None	None	None
GO:0048666	neuron development	None	None	9.1465e-05	None
GO:0040013	negative regulation of locomotion	1.14399e-05	None	None	None
GO:0046777	protein autophosphorylation	3.14852e-19	None	None	None
GO:0043543	protein acylation	None	None	4.12257e-05	None
GO:0007200	activation of phospholipase C activity by G-protein coupled receptor protein signaling pathway coupled to IP3 second messenger	6.46863e-05	None	None	None
GO:0033124	regulation of GTP catabolic process	4.70552e-11	None	None	None
GO:0006030	chitin metabolic process	None	None	None	5.83945e-17
GO:0034097	response to cytokine stimulus	0.999989	9.86067e-06	None	None
GO:0051963	regulation of synapse assembly	None	None	4.12257e-05	None
GO:0007229	integrin-mediated signaling pathway	9.78106e-05	None	None	None
GO:0009886	post-embryonic morphogenesis	None	None	1.72641e-10	None
GO:0001709	cell fate determination	None	None	3.5511e-06	None
GO:0007608	sensory perception of smell	None	None	None	1.12175e-20
GO:0006351	transcription, DNA-dependent	2.55811e-07	None	None	None
GO:0006954	inflammatory response	None	2.69806e-08	None	None
GO:0006952	defense response	1	1.17555e-12	None	2.22048e-08
GO:0043549	regulation of kinase activity	7.90162e-07	None	None	None
GO:0060337	type I interferon-mediated signaling pathway	None	1.41561e-08	None	None
GO:0060255	regulation of macromolecule metabolic process	None	None	2.04645e-25	None
GO:0006112	energy reserve metabolic process	2.43791e-06	None	None	None
GO:0007218	neuropeptide signaling pathway	None	None	None	5.07888e-09
GO:0051707	response to other organism	None	1.10221e-19	None	2.16712e-11
GO:0051340	regulation of ligase activity	3.95463e-05	None	None	None
GO:0090092	regulation of transmembrane receptor protein serine/threonine kinase signaling pathway	5.13291e-05	None	None	None
GO:0006805	xenobiotic metabolic process	7.71818e-06	None	None	None
GO:0016032	viral reproduction	2.81456e-05	None	None	None
GO:0001666	response to hypoxia	None	None	5.65019e-06	None
GO:0005976	polysaccharide metabolic process	None	None	None	1.13586e-14
GO:0007202	activation of phospholipase C activity	1.47507e-06	None	None	None
GO:0050878	regulation of body fluid levels	4.54689e-07	None	None	None
GO:0043085	positive regulation of catalytic activity	1.36936e-12	None	None	None
GO:0010822	positive regulation of mitochondrion organization	None	2.91331e-06	None	None
GO:0043695	detection of pheromone	None	None	None	1.36783e-06
GO:0071495	cellular response to endogenous stimulus	8.98307e-13	None	None	None
GO:0006366	transcription from RNA polymerase II promoter	1.45229e-07	None	None	None
GO:0060627	regulation of vesicle-mediated transport	3.25271e-06	None	None	None
GO:0007596	blood coagulation	3.52609e-08	None	None	None
GO:0032944	regulation of mononuclear cell proliferation	None	7.13773e-07	None	None
GO:0051169	nuclear transport	1.37471e-07	None	None	None
GO:0071345	cellular response to cytokine stimulus	None	5.10154e-08	None	None
GO:0032459	regulation of protein oligomerization	None	7.41076e-05	None	None
GO:0090100	positive regulation of transmembrane receptor protein serine/threonine kinase signaling pathway	9.97482e-06	None	None	None
GO:0007507	heart development	None	None	1.46837e-05	None
GO:0048562	embryonic organ morphogenesis	7.53078e-06	None	None	None
GO:0009719	response to endogenous stimulus	3.39444e-08	None	None	None
GO:0070848	response to growth factor stimulus	4.74671e-08	None	None	None
GO:0051347	positive regulation of transferase activity	2.53484e-05	None	None	None
GO:0043170	macromolecule metabolic process	None	None	1.94296e-49	None
GO:0019730	antimicrobial humoral response	None	None	None	9.09788e-08
GO:0009894	regulation of catabolic process	1.01659e-12	None	None	None
GO:0009205	purine ribonucleoside triphosphate metabolic process	1.86496e-25	None	None	None
GO:0007169	transmembrane receptor protein tyrosine kinase signaling pathway	3.43726e-16	None	None	None
GO:0050707	regulation of cytokine secretion	None	9.1064e-05	None	None
GO:0050684	regulation of mRNA processing	None	None	1.223e-07	None
GO:0050670	regulation of lymphocyte proliferation	None	1.22396e-06	None	None
GO:0007163	establishment or maintenance of cell polarity	None	None	1.55215e-06	None
GO:2000146	negative regulation of cell motility	6.66373e-05	None	None	None
GO:0006027	glycosaminoglycan catabolic process	None	None	None	1.43706e-07
GO:0051336	regulation of hydrolase activity	4.2018e-08	None	None	None
GO:0002504	antigen processing and presentation of peptide or polysaccharide antigen via MHC class II	None	7.49871e-05	None	None
GO:0001701	in utero embryonic development	1.89072e-05	None	None	None
GO:0051090	regulation of sequence-specific DNA binding transcription factor activity	4.66462e-05	None	None	None
GO:0032269	negative regulation of cellular protein metabolic process	1.73613e-05	None	None	None
GO:0032869	cellular response to insulin stimulus	1.91611e-10	None	None	None
GO:0031145	anaphase-promoting complex-dependent proteasomal ubiquitin-dependent protein catabolic process	4.79613e-05	None	None	None
GO:0006140	regulation of nucleotide metabolic process	3.19883e-12	None	None	None
GO:0050794	regulation of cellular process	None	None	1.16332e-54	None
GO:0031399	regulation of protein modification process	4.9021e-09	None	None	None
GO:0030890	positive regulation of B cell proliferation	None	7.8118e-05	None	None
GO:0034370	triglyceride-rich lipoprotein particle remodeling	None	1.52032e-05	None	None
GO:0032147	activation of protein kinase activity	1.80983e-05	None	None	None
GO:0051338	regulation of transferase activity	2.20017e-06	None	None	None
GO:0007275	multicellular organismal development	8.08174e-08	None	None	None
GO:0009617	response to bacterium	None	2.56813e-15	None	2.68029e-09
GO:0043547	positive regulation of GTPase activity	9.6636e-07	None	None	None
GO:0023061	signal release	None	None	8.26441e-10	None
GO:0050770	regulation of axonogenesis	2.78098e-05	None	None	None
GO:0046552	photoreceptor cell fate commitment	None	None	7.92788e-05	None
GO:0051438	regulation of ubiquitin-protein ligase activity	1.79586e-06	None	None	None
GO:0015672	monovalent inorganic cation transport	2.04454e-09	None	None	None
GO:0050863	regulation of T cell activation	None	1.04062e-05	None	None
GO:0090199	regulation of release of cytochrome c from mitochondria	None	1.618e-07	None	None
GO:0071363	cellular response to growth factor stimulus	3.95055e-08	None	None	None
GO:0007298	border follicle cell migration	None	None	2.32252e-08	None
GO:0045596	negative regulation of cell differentiation	1.68995e-10	None	None	None
GO:0006333	chromatin assembly or disassembly	None	0.000703189	2.55688e-15	None
GO:0006664	glycolipid metabolic process	None	3.18569e-08	None	None
GO:0050830	defense response to Gram-positive bacterium	None	None	None	5.50855e-07
GO:0032268	regulation of cellular protein metabolic process	3.23552e-11	None	None	None
GO:0050865	regulation of cell activation	None	5.01491e-06	None	None
GO:0021782	glial cell development	9.92499e-05	None	None	None
GO:0019220	regulation of phosphate metabolic process	1.51301e-05	None	None	None
GO:0045859	regulation of protein kinase activity	1.07105e-06	None	None	None
GO:0009247	glycolipid biosynthetic process	None	2.38468e-05	None	None
GO:0006687	glycosphingolipid metabolic process	None	9.69308e-07	None	None
GO:0022904	respiratory electron transport chain	None	4.37811e-06	None	8.63274e-05
GO:0006959	humoral immune response	None	None	None	1.00824e-07
GO:0071375	cellular response to peptide hormone stimulus	1.71938e-11	None	None	None
GO:0009144	purine nucleoside triphosphate metabolic process	5.38013e-25	None	None	None
GO:0051439	regulation of ubiquitin-protein ligase activity involved in mitotic cell cycle	1.88837e-05	None	None	None
GO:0006022	aminoglycan metabolic process	None	None	None	6.70086e-17
GO:0051403	stress-activated MAPK cascade	7.21438e-06	None	None	None
GO:0007426	tracheal outgrowth, open tracheal system	None	None	8.74053e-05	None
GO:0051437	positive regulation of ubiquitin-protein ligase activity involved in mitotic cell cycle	7.76251e-05	None	None	None
GO:0003333	amino acid transmembrane transport	None	None	9.24135e-06	None
GO:0045860	positive regulation of protein kinase activity	2.00006e-05	None	None	None
GO:0002637	regulation of immunoglobulin production	None	4.36074e-06	None	None
GO:0009150	purine ribonucleotide metabolic process	8.26479e-25	None	None	None
GO:0065007	biological regulation	None	None	2.32058e-54	None
GO:0035114	imaginal disc-derived appendage morphogenesis	None	None	2.13081e-10	None
GO:0031424	keratinization	None	1.57993e-13	None	None
GO:0043009	chordate embryonic development	5.28787e-05	None	None	None
GO:0035282	segmentation	None	None	1.05221e-06	None
GO:0010821	regulation of mitochondrion organization	None	2.5329e-05	None	None
GO:0035510	DNA dealkylation	None	1.11748e-06	None	None
GO:0030522	intracellular receptor mediated signaling pathway	1.86843e-05	None	None	None
GO:0051716	cellular response to stimulus	None	None	4.50525e-30	None
GO:0042325	regulation of phosphorylation	1.9521e-05	None	None	None
GO:0019932	second-messenger-mediated signaling	3.63343e-06	None	None	None
GO:0051704	multi-organism process	0.998162	None	None	4.71053e-07
GO:0051339	regulation of lyase activity	7.70986e-05	None	None	None
GO:0031532	actin cytoskeleton reorganization	5.95598e-05	None	None	None
GO:0045665	negative regulation of neuron differentiation	1.62878e-05	None	None	None
GO:0051436	negative regulation of ubiquitin-protein ligase activity involved in mitotic cell cycle	6.04881e-05	None	None	None
GO:0006913	nucleocytoplasmic transport	8.17289e-08	None	None	None
GO:0000003	reproduction	None	None	None	1.31952e-07
GO:0007297	ovarian follicle cell migration	None	None	1.33253e-07	None
GO:0034220	ion transmembrane transport	5.35891e-06	None	None	None
GO:0001819	positive regulation of cytokine production	None	6.42714e-05	None	None
GO:0010517	regulation of phospholipase activity	2.0844e-06	None	None	None
GO:0000209	protein polyubiquitination	1.06534e-12	None	None	None
GO:0001654	eye development	None	None	1.41515e-05	None
GO:0050867	positive regulation of cell activation	None	4.80112e-06	None	None
GO:0051345	positive regulation of hydrolase activity	1.26981e-06	None	None	None
GO:2000145	regulation of cell motility	2.48388e-05	None	None	None
GO:0060541	respiratory system development	None	None	4.4985e-06	None
GO:0070482	response to oxygen levels	None	None	8.37976e-06	None
GO:0010518	positive regulation of phospholipase activity	2.7567e-06	None	None	None
GO:0034655	nucleobase-containing compound catabolic process	3.3157e-12	None	None	None
GO:0033121	regulation of purine nucleotide catabolic process	1.38224e-11	None	None	None
GO:0016567	protein ubiquitination	7.37812e-22	None	None	None
GO:0051270	regulation of cellular component movement	1.31909e-05	None	None	None
GO:0032312	regulation of ARF GTPase activity	5.95598e-05	None	None	None
GO:0007186	G-protein coupled receptor signaling pathway	5.44132e-07	None	None	None
GO:0002696	positive regulation of leukocyte activation	None	2.75146e-06	None	None
GO:0016998	cell wall macromolecule catabolic process	None	6.69883e-05	None	0.000162724
GO:0032446	protein modification by small protein conjugation	5.41737e-22	None	None	None
GO:0032963	collagen metabolic process	8.15422e-05	None	None	None
GO:0007419	ventral cord development	None	None	4.36833e-06	None
GO:0043161	proteasomal ubiquitin-dependent protein catabolic process	2.40184e-09	None	None	None
GO:0040007	growth	None	None	6.68675e-08	None
GO:0008286	insulin receptor signaling pathway	5.93902e-08	None	None	None
GO:0048011	nerve growth factor receptor signaling pathway	9.14964e-11	None	None	None
GO:0000270	peptidoglycan metabolic process	None	0.000179076	None	1.43706e-07
GO:0071346	cellular response to interferon-gamma	None	4.12383e-07	None	None
GO:0031098	stress-activated protein kinase signaling cascade	1.91217e-05	None	None	None
GO:0031400	negative regulation of protein modification process	9.39292e-06	None	None	None
GO:0031396	regulation of protein ubiquitination	3.97744e-06	None	None	None
GO:0060333	interferon-gamma-mediated signaling pathway	None	1.87446e-06	None	None
GO:0019933	cAMP-mediated signaling	2.0844e-06	None	None	None
GO:0060070	canonical Wnt receptor signaling pathway	1.77732e-07	None	None	None
GO:0070663	regulation of leukocyte proliferation	None	1.14152e-06	None	None
GO:0001752	compound eye photoreceptor fate commitment	None	None	7.92788e-05	None
GO:0034612	response to tumor necrosis factor	None	9.73084e-05	None	None
GO:0033674	positive regulation of kinase activity	1.53092e-05	None	None	None
GO:0019731	antibacterial humoral response	None	None	None	4.82705e-06
GO:0002700	regulation of production of molecular mediator of immune response	None	2.47918e-05	None	None
GO:0008586	imaginal disc-derived wing vein morphogenesis	None	None	6.08156e-06	None
GO:0009199	ribonucleoside triphosphate metabolic process	1.40911e-25	None	None	None
GO:0032868	response to insulin stimulus	1.42068e-06	None	None	None
GO:0007517	muscle organ development	None	None	1.37153e-06	None
GO:0043087	regulation of GTPase activity	9.14964e-11	None	None	None
GO:0090200	positive regulation of release of cytochrome c from mitochondria	None	1.07869e-07	None	None
GO:0009615	response to virus	None	2.45444e-09	None	None
GO:0009253	peptidoglycan catabolic process	None	0.000179076	None	1.43706e-07
GO:0010324	membrane invagination	None	None	3.09842e-11	None
GO:0048193	Golgi vesicle transport	1.83531e-05	None	None	None
GO:0032816	positive regulation of natural killer cell activation	None	1.82932e-05	None	None
GO:0010498	proteasomal protein catabolic process	7.36682e-09	None	None	None
GO:0050909	sensory perception of taste	None	1.60814e-05	None	3.48963e-21
GO:0002690	positive regulation of leukocyte chemotaxis	None	2.36615e-05	None	None
GO:0043408	regulation of MAPK cascade	5.34068e-05	None	None	None
GO:0010863	positive regulation of phospholipase C activity	3.53438e-07	None	None	None
GO:0007476	imaginal disc-derived wing morphogenesis	None	None	2.06882e-07	None
GO:0019221	cytokine-mediated signaling pathway	None	2.88295e-08	None	None
GO:0031397	negative regulation of protein ubiquitination	1.01034e-06	None	None	None
GO:0046034	ATP metabolic process	3.70824e-07	None	None	None
GO:0042742	defense response to bacterium	None	2.77878e-16	None	1.61385e-06
GO:0009792	embryo development ending in birth or egg hatching	4.41384e-05	None	None	None
GO:0001932	regulation of protein phosphorylation	3.38818e-06	None	None	None
GO:0007602	phototransduction	3.17736e-05	None	None	None
GO:0034341	response to interferon-gamma	None	4.79533e-07	None	None
GO:0040003	chitin-based cuticle development	None	None	None	8.63274e-05
GO:0051170	nuclear import	7.69607e-05	None	None	None
GO:0030595	leukocyte chemotaxis	None	7.34859e-05	None	None
GO:0019236	response to pheromone	None	None	None	2.28651e-09
GO:0051248	negative regulation of protein metabolic process	1.73732e-06	None	None	None
GO:0007424	open tracheal system development	None	None	4.4985e-06	None
GO:0010467	gene expression	3.95496e-09	None	None	None
GO:0007187	G-protein signaling, coupled to cyclic nucleotide second messenger	2.98787e-08	None	None	None
GO:0080111	DNA demethylation	None	1.13474e-05	None	None
GO:0050877	neurological system process	0.0176432	None	None	7.85969e-23
GO:0050807	regulation of synapse organization	None	None	2.97474e-05	None
GO:0044419	interspecies interaction between organisms	6.56537e-09	None	None	None
GO:0044259	multicellular organismal macromolecule metabolic process	1.6949e-05	None	None	None
GO:0007399	nervous system development	3.34108e-09	None	None	None
GO:0006911	phagocytosis, engulfment	None	None	3.09842e-11	None
GO:0051174	regulation of phosphorus metabolic process	1.51301e-05	None	None	None
GO:0048489	synaptic vesicle transport	None	None	3.20287e-06	None
GO:0031329	regulation of cellular catabolic process	1.93628e-11	None	None	None
GO:0016049	cell growth	None	None	5.7916e-05	None
GO:0009166	nucleotide catabolic process	6.57207e-15	None	None	None
GO:0046427	positive regulation of JAK-STAT cascade	None	2.36615e-05	None	None
GO:0034340	response to type I interferon	None	2.68488e-08	None	None
GO:0032774	RNA biosynthetic process	4.42349e-05	None	None	None
GO:0031323	regulation of cellular metabolic process	None	None	3.82755e-26	None
GO:0007188	G-protein signaling, coupled to cAMP nucleotide second messenger	2.89055e-06	None	None	None
GO:0007417	central nervous system development	None	None	1.93064e-08	None
GO:0050817	coagulation	3.52609e-08	None	None	None
GO:0051023	regulation of immunoglobulin secretion	None	4.42885e-06	None	None
GO:0032814	regulation of natural killer cell activation	None	6.69883e-05	None	None
GO:0042706	eye photoreceptor cell fate commitment	None	None	7.92788e-05	None
GO:0008625	induction of apoptosis via death domain receptors	None	6.11944e-06	None	None
GO:0045597	positive regulation of cell differentiation	6.80481e-07	None	None	None
GO:0045761	regulation of adenylate cyclase activity	2.36167e-05	None	None	None
GO:0071774	response to fibroblast growth factor stimulus	1.56438e-06	None	None	None
GO:0016569	covalent chromatin modification	6.41689e-06	None	None	None
GO:0071357	cellular response to type I interferon	None	1.41561e-08	None	None
GO:0042787	protein ubiquitination involved in ubiquitin-dependent protein catabolic process	5.33834e-07	None	None	None
GO:0071702	organic substance transport	1.77143e-05	None	None	None
GO:0030334	regulation of cell migration	7.69754e-05	None	None	None
GO:0044238	primary metabolic process	None	None	3.86059e-57	None
GO:0048705	skeletal system morphogenesis	4.43516e-06	None	None	None
GO:0030111	regulation of Wnt receptor signaling pathway	1.86843e-05	None	None	None
GO:0050870	positive regulation of T cell activation	None	6.42714e-05	None	None
GO:0050907	detection of chemical stimulus involved in sensory perception	None	None	None	4.26073e-05
GO:0051444	negative regulation of ubiquitin-protein ligase activity	6.14952e-05	None	None	None
GO:0046148	pigment biosynthetic process	None	6.94934e-05	None	None
GO:0007391	dorsal closure	None	None	1.03487e-10	None
GO:0044236	multicellular organismal metabolic process	4.15117e-05	None	None	None
GO:0030811	regulation of nucleotide catabolic process	1.38224e-11	None	None	None
GO:0051249	regulation of lymphocyte activation	None	1.96539e-07	None	None
GO:0008543	fibroblast growth factor receptor signaling pathway	1.12835e-07	None	None	None
GO:0050671	positive regulation of lymphocyte proliferation	None	1.14376e-05	None	None
GO:0010720	positive regulation of cell development	2.4328e-05	None	None	None
GO:0007600	sensory perception	0.630339	None	None	5.19709e-39
GO:0051352	negative regulation of ligase activity	6.14952e-05	None	None	None
GO:0051251	positive regulation of lymphocyte activation	None	9.6686e-07	None	None
GO:0060193	positive regulation of lipase activity	4.7813e-05	None	None	None
GO:0048749	compound eye development	None	None	2.50999e-05	None
GO:0050789	regulation of biological process	None	None	1.34408e-52	None
GO:0043434	response to peptide hormone stimulus	7.86812e-07	None	None	None
GO:0032870	cellular response to hormone stimulus	1.39585e-12	None	None	None
GO:0048813	dendrite morphogenesis	None	None	3.18857e-08	None
GO:0019222	regulation of metabolic process	None	None	4.38383e-27	None
GO:0071356	cellular response to tumor necrosis factor	None	2.32579e-06	None	None
GO:0050896	response to stimulus	None	None	2.13263e-15	None
GO:0007599	hemostasis	1.98472e-08	None	None	None
GO:0050911	detection of chemical stimulus involved in sensory perception of smell	1.23785e-05	None	None	6.11901e-05
GO:0007606	sensory perception of chemical stimulus	None	None	None	6.65987e-50
GO:0000082	G1/S transition of mitotic cell cycle	7.71818e-06	None	None	None
GO:0070936	protein K48-linked ubiquitination	2.32065e-05	None	None	None
GO:0019935	cyclic-nucleotide-mediated signaling	4.32601e-08	None	None	None
GO:0003008	system process	0.00190696	None	None	7.07711e-19
GO:0016338	calcium-independent cell-cell adhesion	None	5.62626e-12	None	None
GO:0051701	interaction with host	4.87668e-05	None	None	None
GO:0001745	compound eye morphogenesis	None	None	5.76751e-05	None
GO:0032504	multicellular organism reproduction	None	None	None	3.99089e-08
GO:0070665	positive regulation of leukocyte proliferation	None	5.25272e-06	None	None
GO:0051246	regulation of protein metabolic process	1.1647e-11	None	None	None
GO:0044344	cellular response to fibroblast growth factor stimulus	1.56438e-06	None	None	None
GO:0009725	response to hormone stimulus	5.31219e-07	None	None	None
GO:0040012	regulation of locomotion	1.09079e-05	None	None	None

## Sheet: Function
GOID	Description	Human H17	Human NH	Fly H17	Fly NH
GO:0008233	peptidase activity	4.6079e-21	None	2.64029e-36	None
GO:0005085	guanyl-nucleotide exchange factor activity	1.70965e-19	None	3.80369e-07	None
GO:0003705	RNA polymerase II distal enhancer sequence-specific DNA binding transcription factor activity	4.59195e-09	None	2.52325e-07	None
GO:0038024	cargo receptor activity	None	None	2.06452e-06	None
GO:0004672	protein kinase activity	9.38755e-49	None	1.44416e-29	None
GO:0022891	substrate-specific transmembrane transporter activity	3.61151e-18	None	1.38604e-20	None
GO:0008092	cytoskeletal protein binding	3.92181e-14	None	2.42886e-06	None
GO:0016892	endoribonuclease activity, producing 3'-phosphomonoesters	None	1.07869e-07	None	None
GO:0003924	GTPase activity	6.17544e-30	None	2.52456e-18	None
GO:0005216	ion channel activity	1.56976e-09	None	2.94934e-07	None
GO:0051020	GTPase binding	2.00149e-09	None	None	None
GO:0008094	DNA-dependent ATPase activity	2.28409e-05	None	None	None
GO:0004497	monooxygenase activity	2.5352e-09	None	None	None
GO:0016709	oxidoreductase activity, acting on paired donors, with incorporation or reduction of molecular oxygen, NADH or NADPH as one donor, and incorporation of one atom of oxygen	3.17736e-05	None	None	None
GO:0000287	magnesium ion binding	6.56638e-06	None	None	None
GO:0015276	ligand-gated ion channel activity	2.94834e-08	None	2.48012e-07	None
GO:0003677	DNA binding	5.67804e-72	None	9.24311e-21	None
GO:0019787	small conjugating protein ligase activity	4.24397e-27	None	5.67064e-13	None
GO:0015075	ion transmembrane transporter activity	7.23048e-14	None	7.4705e-14	None
GO:0031543	peptidyl-proline dioxygenase activity	None	None	8.74053e-05	None
GO:0001012	RNA polymerase II regulatory region DNA binding	2.74876e-07	None	7.32115e-07	None
GO:0016705	oxidoreductase activity, acting on paired donors, with incorporation or reduction of molecular oxygen	1.02518e-05	None	8.77648e-09	None
GO:0017111	nucleoside-triphosphatase activity	2.42596e-61	None	1.68229e-39	None
GO:0017124	SH3 domain binding	1.81631e-07	None	None	None
GO:0004867	serine-type endopeptidase inhibitor activity	1.79586e-06	None	4.11183e-05	None
GO:0004872	receptor activity	2.65417e-23	None	None	None
GO:0070011	peptidase activity, acting on L-amino acid peptides	2.4687e-21	None	2.71809e-41	None
GO:0004674	protein serine/threonine kinase activity	4.15004e-40	None	6.49788e-24	None
GO:0015296	anion:cation symporter activity	None	None	9.7554e-07	None
GO:0005509	calcium ion binding	1.26399e-31	None	4.21775e-15	None
GO:0005097	Rab GTPase activator activity	8.21764e-05	None	None	None
GO:0050660	flavin adenine dinucleotide binding	0.000184315	None	7.64854e-05	None
GO:0004722	protein serine/threonine phosphatase activity	6.46863e-05	None	2.17706e-07	None
GO:0016903	oxidoreductase activity, acting on the aldehyde or oxo group of donors	5.55403e-05	None	0.000191352	None
GO:0015370	solute:sodium symporter activity	None	None	9.70557e-08	None
GO:0019901	protein kinase binding	8.92681e-06	None	None	None
GO:0046983	protein dimerization activity	5.33589e-08	None	None	None
GO:0022803	passive transmembrane transporter activity	5.95094e-07	None	5.41238e-06	None
GO:0008227	G-protein coupled amine receptor activity	3.52106e-06	None	0.000825379	None
GO:0008188	neuropeptide receptor activity	None	None	4.85498e-08	None
GO:0008234	cysteine-type peptidase activity	4.49276e-06	None	0.000103485	None
GO:0004888	transmembrane signaling receptor activity	2.09433e-30	None	None	None
GO:0016614	oxidoreductase activity, acting on CH-OH group of donors	2.956e-07	None	9.80179e-10	None
GO:0016301	kinase activity	5.34769e-47	None	3.80753e-26	None
GO:0004221	ubiquitin thiolesterase activity	3.14857e-07	None	None	None
GO:0019001	guanyl nucleotide binding	1.78089e-27	None	6.10319e-24	None
GO:0016818	hydrolase activity, acting on acid anhydrides, in phosphorus-containing anhydrides	6.24147e-58	None	1.70008e-36	None
GO:0015081	sodium ion transmembrane transporter activity	0.000330464	None	2.02533e-08	None
GO:0016740	transferase activity	3.13915e-22	None	2.28508e-08	None
GO:0038023	signaling receptor activity	5.04769e-31	None	None	None
GO:0015300	solute:solute antiporter activity	6.46863e-05	None	None	None
GO:0008238	exopeptidase activity	None	None	5.95166e-07	None
GO:0022834	ligand-gated channel activity	2.94834e-08	None	2.48012e-07	None
GO:0046982	protein heterodimerization activity	1.48338e-08	None	0.000575992	None
GO:0016799	hydrolase activity, hydrolyzing N-glycosyl compounds	None	7.6364e-05	None	None
GO:0022838	substrate-specific channel activity	4.2317e-10	None	9.57221e-08	None
GO:0046914	transition metal ion binding	3.85204e-94	None	1.13226e-69	None
GO:0030246	carbohydrate binding	0.0355547	None	None	2.38368e-10
GO:0032555	purine ribonucleotide binding	8.44577e-114	None	1.01922e-86	None
GO:0000988	protein binding transcription factor activity	4.07147e-06	None	None	None
GO:0008301	DNA binding, bending	2.03976e-07	None	None	None
GO:0016417	S-acyltransferase activity	None	None	4.13377e-05	None
GO:0003707	steroid hormone receptor activity	8.08738e-08	None	0.000567782	None
GO:0015294	solute:cation symporter activity	0.000234657	None	2.67055e-08	None
GO:0003774	motor activity	1.52787e-16	None	5.69754e-10	None
GO:0008026	ATP-dependent helicase activity	1.19704e-09	None	7.13462e-08	None
GO:0015297	antiporter activity	9.97482e-06	None	None	None
GO:0000975	regulatory region DNA binding	4.79477e-19	None	6.07857e-09	None
GO:0022829	wide pore channel activity	None	2.93805e-05	None	None
GO:0032553	ribonucleotide binding	6.42679e-114	None	1.01922e-86	None
GO:0035091	phosphatidylinositol binding	6.29298e-05	None	None	None
GO:0030554	adenyl nucleotide binding	5.3429e-83	None	5.78053e-64	None
GO:0046906	tetrapyrrole binding	None	None	1.73192e-13	None
GO:0015291	secondary active transmembrane transporter activity	1.93126e-10	None	4.1309e-18	None
GO:0005126	cytokine receptor binding	None	8.77481e-33	None	None
GO:0008061	chitin binding	None	None	None	2.35762e-18
GO:0008745	N-acetylmuramoyl-L-alanine amidase activity	None	None	None	4.43401e-07
GO:0003712	transcription cofactor activity	1.23021e-05	None	None	None
GO:0016881	acid-amino acid ligase activity	3.26519e-25	None	1.15551e-12	None
GO:0008009	chemokine activity	None	7.07854e-24	None	None
GO:0001067	regulatory region nucleic acid binding	4.79477e-19	None	6.07857e-09	None
GO:0003724	RNA helicase activity	0.000152832	None	7.32115e-07	None
GO:0005543	phospholipid binding	4.02789e-05	None	1.46837e-05	None
GO:0004842	ubiquitin-protein ligase activity	1.7349e-26	None	8.17112e-13	None
GO:0003676	nucleic acid binding	1.61751e-80	None	1.3167e-52	None
GO:0003779	actin binding	1.32723e-10	None	None	None
GO:0051082	unfolded protein binding	5.5191e-05	None	None	None
GO:0005198	structural molecule activity	0.198357	None	None	4.99774e-28
GO:0008134	transcription factor binding	3.97692e-13	None	2.27996e-05	None
GO:0005089	Rho guanyl-nucleotide exchange factor activity	5.79343e-11	None	None	None
GO:0015171	amino acid transmembrane transporter activity	5.56776e-07	None	4.23942e-08	None
GO:0005096	GTPase activator activity	8.94308e-20	None	3.86942e-06	None
GO:0015399	primary active transmembrane transporter activity	2.6215e-05	None	6.53677e-05	None
GO:0004713	protein tyrosine kinase activity	1.87026e-18	None	7.0654e-08	None
GO:0022892	substrate-specific transporter activity	4.54913e-18	None	8.07321e-21	None
GO:0004721	phosphoprotein phosphatase activity	1.37888e-12	None	7.26232e-10	None
GO:0003700	sequence-specific DNA binding transcription factor activity	2.21675e-56	None	1.11214e-33	None
GO:0020037	heme binding	0.000602795	None	3.12873e-14	None
GO:0005125	cytokine activity	None	1.84976e-46	None	None
GO:0001071	nucleic acid binding transcription factor activity	1.71701e-56	None	1.11214e-33	None
GO:0000989	transcription factor binding transcription factor activity	2.53879e-06	None	None	None
GO:0016820	hydrolase activity, acting on acid anhydrides, catalyzing transmembrane movement of substances	6.66373e-05	None	0.000184161	None
GO:0004004	ATP-dependent RNA helicase activity	None	None	8.63763e-06	None
GO:0001871	pattern binding	None	None	None	5.45626e-18
GO:0008047	enzyme activator activity	7.0009e-08	None	0.000115871	None
GO:0022804	active transmembrane transporter activity	2.48997e-16	None	1.58223e-22	None
GO:0001228	RNA polymerase II transcription regulatory region sequence-specific DNA binding transcription factor activity involved in positive regulation of transcription	None	None	1.53306e-05	None
GO:0000976	transcription regulatory region sequence-specific DNA binding	5.24451e-16	None	2.45342e-08	None
GO:0008186	RNA-dependent ATPase activity	None	None	8.63763e-06	None
GO:0004177	aminopeptidase activity	None	None	1.41919e-06	None
GO:0016790	thiolester hydrolase activity	4.2987e-05	None	None	None
GO:0019900	kinase binding	5.4734e-06	None	0.000139416	None
GO:0008270	zinc ion binding	5.62636e-111	None	1.56881e-58	None
GO:0048037	cofactor binding	1.12455e-06	None	4.39966e-07	None
GO:0016894	endonuclease activity, active with either ribo- or deoxyribonucleic acids and producing 3'-phosphomonoesters	None	1.15664e-07	None	None
GO:0015079	potassium ion transmembrane transporter activity	5.88623e-09	None	2.06597e-06	None
GO:0019199	transmembrane receptor protein kinase activity	1.08276e-07	None	6.01107e-05	None
GO:0060089	molecular transducer activity	1.50078e-38	None	None	None
GO:0005057	receptor signaling protein activity	1.08754e-05	None	2.29209e-08	None
GO:0000982	RNA polymerase II core promoter proximal region sequence-specific DNA binding transcription factor activity	1.98411e-06	None	2.36524e-07	None
GO:0046872	metal ion binding	None	None	4.95768e-79	None
GO:0019904	protein domain specific binding	6.26731e-15	None	None	None
GO:0005083	small GTPase regulator activity	5.81824e-25	None	2.58217e-11	None
GO:0044389	small conjugating protein ligase binding	9.37209e-05	None	None	None
GO:0019899	enzyme binding	1.97709e-15	None	0.000117364	None
GO:0008324	cation transmembrane transporter activity	1.82039e-10	None	9.41122e-09	None
GO:0050662	coenzyme binding	3.25271e-06	None	4.40661e-05	None
GO:0022857	transmembrane transporter activity	4.57589e-17	None	5.462e-28	None
GO:0031625	ubiquitin protein ligase binding	9.37209e-05	None	None	None
GO:0016773	phosphotransferase activity, alcohol group as acceptor	2.69549e-46	None	2.00141e-27	None
GO:0032813	tumor necrosis factor receptor superfamily binding	None	2.73016e-07	None	None
GO:0005179	hormone activity	None	1.05225e-35	None	6.70501e-21
GO:0030695	GTPase regulator activity	2.16142e-34	None	5.12484e-14	None
GO:0004521	endoribonuclease activity	None	2.16767e-06	None	None
GO:0008307	structural constituent of muscle	1.2887e-05	None	None	None
GO:0005214	structural constituent of chitin-based cuticle	None	None	None	1.14781e-58
GO:0043492	ATPase activity, coupled to movement of substances	6.66373e-05	None	0.000184161	None
GO:0032559	adenyl ribonucleotide binding	4.41347e-86	None	9.50008e-65	None
GO:0042302	structural constituent of cuticle	None	None	None	1.32527e-60
GO:0005524	ATP binding	2.44263e-85	None	1.34154e-64	None
GO:0005506	iron ion binding	None	None	6.59448e-13	None
GO:0005035	death receptor activity	None	1.82932e-05	None	None
GO:0005275	amine transmembrane transporter activity	1.32922e-08	None	7.05868e-09	None
GO:0015293	symporter activity	1.56438e-06	None	1.39475e-08	None
GO:0016490	structural constituent of peritrophic membrane	None	None	None	1.81716e-12
GO:0005516	calmodulin binding	5.50902e-10	None	1.9547e-05	None
GO:0030594	neurotransmitter receptor activity	1.3953e-05	None	8.66313e-08	None
GO:0015405	P-P-bond-hydrolysis-driven transmembrane transporter activity	2.6215e-05	None	6.53677e-05	None
GO:0004725	protein tyrosine phosphatase activity	1.33443e-08	None	5.7203e-05	None
GO:0042379	chemokine receptor binding	None	5.14663e-18	None	None
GO:0022836	gated channel activity	6.86143e-14	None	7.26839e-10	None
GO:0005088	Ras guanyl-nucleotide exchange factor activity	2.72472e-13	None	0.000139416	None
GO:0022832	voltage-gated channel activity	7.76903e-11	None	0.000385911	None
GO:0005102	receptor binding	1	2.22421e-13	None	6.68076e-07
GO:0001077	RNA polymerase II core promoter proximal region sequence-specific DNA binding transcription factor activity involved in positive regulation of transcription	None	None	1.53306e-05	None
GO:0003690	double-stranded DNA binding	1.48823e-05	None	None	None
GO:0005184	neuropeptide hormone activity	None	4.75794e-13	None	4.58583e-13
GO:0008236	serine-type peptidase activity	1.77416e-10	None	3.86974e-25	None
GO:0003682	chromatin binding	1.19999e-06	None	None	None
GO:0005507	copper ion binding	None	1.88292e-06	None	None
GO:0015267	channel activity	5.95094e-07	None	5.41238e-06	None
GO:0015103	inorganic anion transmembrane transporter activity	None	None	1.04324e-06	None
GO:0004714	transmembrane receptor protein tyrosine kinase activity	2.36611e-07	None	0.000390563	None
GO:0046873	metal ion transmembrane transporter activity	4.24075e-12	None	6.10239e-13	None
GO:0016462	pyrophosphatase activity	3.82785e-60	None	1.45035e-38	None
GO:0005267	potassium channel activity	5.92848e-08	None	9.24135e-06	None
GO:0015020	glucuronosyltransferase activity	None	None	None	5.84521e-05
GO:0004035	alkaline phosphatase activity	None	None	None	4.43401e-07
GO:0022890	inorganic cation transmembrane transporter activity	1.39748e-05	None	0.000159825	None
GO:0005215	transporter activity	1.97441e-15	None	7.35555e-28	None
GO:0017076	purine nucleotide binding	2.04693e-109	None	1.21868e-86	None
GO:0005342	organic acid transmembrane transporter activity	1.436e-05	None	7.12736e-07	None
GO:0003723	RNA binding	2.00626e-18	None	4.42745e-12	None
GO:0005243	gap junction channel activity	None	4.42885e-06	None	None
GO:0031072	heat shock protein binding	1.37471e-08	None	3.16769e-07	None
GO:0032393	MHC class I receptor activity	None	2.91331e-06	None	None
GO:0004386	helicase activity	5.04685e-13	None	5.80383e-09	None
GO:0005132	interferon-alpha/beta receptor binding	None	5.21815e-05	None	None
GO:0030165	PDZ domain binding	1.12718e-06	None	None	None
GO:0005249	voltage-gated potassium channel activity	6.00529e-10	None	8.74053e-05	None
GO:0008527	taste receptor activity	None	None	None	3.14499e-26
GO:0004879	ligand-activated sequence-specific DNA binding RNA polymerase II transcription factor activity	5.3334e-06	None	0.000390563	None
GO:0016798	hydrolase activity, acting on glycosyl bonds	None	1.28007e-06	None	None
GO:0042623	ATPase activity, coupled	2.79616e-18	None	1.04645e-16	None
GO:0005261	cation channel activity	1.12579e-08	None	3.65291e-05	None
GO:0031545	peptidyl-proline 4-dioxygenase activity	None	None	8.74053e-05	None
GO:0032403	protein complex binding	4.44303e-06	None	None	None
GO:0016791	phosphatase activity	3.05128e-07	None	None	None
GO:0060589	nucleoside-triphosphatase regulator activity	2.08367e-32	None	5.55282e-12	None
GO:0008373	sialyltransferase activity	None	9.62346e-10	None	None
GO:0016409	palmitoyltransferase activity	None	None	6.01107e-05	None
GO:0004702	receptor signaling protein serine/threonine kinase activity	1.5172e-07	None	4.36833e-06	None
GO:0004871	signal transducer activity	1.50078e-38	None	None	None
GO:0009055	electron carrier activity	None	None	3.33154e-10	None
GO:0003729	mRNA binding	0.000288538	None	2.90436e-15	None
GO:0005549	odorant binding	None	None	None	1.85851e-55
GO:0017016	Ras GTPase binding	5.89821e-07	None	None	None
GO:0004522	pancreatic ribonuclease activity	None	1.09395e-07	None	None
GO:0051428	peptide hormone receptor binding	None	3.58174e-05	None	None
GO:0000977	RNA polymerase II regulatory region sequence-specific DNA binding	4.98734e-07	None	1.48585e-06	None
GO:0035639	purine ribonucleoside triphosphate binding	7.95498e-114	None	1.46204e-86	None
GO:0070035	purine NTP-dependent helicase activity	1.19704e-09	None	7.13462e-08	None
GO:0004222	metalloendopeptidase activity	2.90036e-08	None	0.000110281	None
GO:0005099	Ras GTPase activator activity	1.71315e-07	None	0.000683956	None
GO:0005164	tumor necrosis factor receptor binding	None	4.29666e-09	None	None
GO:0008237	metallopeptidase activity	7.43188e-08	None	5.7432e-10	None
GO:0000166	nucleotide binding	1.49716e-127	None	7.32691e-106	None
GO:0015101	organic cation transmembrane transporter activity	None	None	1.41919e-06	None
GO:0043565	sequence-specific DNA binding	1.96315e-59	None	1.03611e-26	None
GO:0001653	peptide receptor activity	1.43207e-07	None	3.33594e-08	None
GO:0016491	oxidoreductase activity	0.00612211	None	1.21964e-10	None
GO:0016879	ligase activity, forming carbon-nitrogen bonds	2.20353e-21	None	1.07956e-10	None
GO:0004175	endopeptidase activity	2.41539e-23	None	1.63276e-35	None
GO:0004712	protein serine/threonine/tyrosine kinase activity	3.17736e-05	None	None	None
GO:0004435	phosphatidylinositol phospholipase C activity	9.92499e-05	None	None	None
GO:0004715	non-membrane spanning protein tyrosine kinase activity	3.89789e-07	None	None	None
GO:0030234	enzyme regulator activity	8.67703e-11	None	2.90514e-11	None
GO:0004984	olfactory receptor activity	5.27371e-50	None	None	1.11238e-29
GO:0042578	phosphoric ester hydrolase activity	1.05248e-08	None	None	None
GO:0044212	transcription regulatory region DNA binding	4.17112e-24	None	8.50606e-09	None
GO:0022843	voltage-gated cation channel activity	2.8986e-08	None	2.46509e-05	None
GO:0032561	guanyl ribonucleotide binding	1.78089e-27	None	1.27399e-23	None
GO:0005344	oxygen transporter activity	None	None	None	4.0106e-05
GO:0008509	anion transmembrane transporter activity	0.000107317	None	6.09392e-08	None
GO:0000981	sequence-specific DNA binding RNA polymerase II transcription factor activity	7.19743e-18	None	1.44475e-14	None
GO:0005230	extracellular ligand-gated ion channel activity	0.000229706	None	5.84716e-06	None
GO:0016874	ligase activity	2.46749e-31	None	2.67634e-15	None
GO:0016817	hydrolase activity, acting on acid anhydrides	1.26516e-56	None	4.3137e-36	None
GO:0005515	protein binding	None	None	8.52925e-15	None
GO:0016787	hydrolase activity	1.1259e-32	None	1.50611e-51	None
GO:0008010	structural constituent of chitin-based larval cuticle	None	None	None	1.00837e-16
GO:0004869	cysteine-type endopeptidase inhibitor activity	None	1.87395e-07	None	None
GO:0016887	ATPase activity	6.11494e-21	None	2.74815e-19	None
GO:0016616	oxidoreductase activity, acting on the CH-OH group of donors, NAD or NADP as acceptor	9.3585e-07	None	1.51592e-05	None
GO:0015114	phosphate ion transmembrane transporter activity	None	None	2.84264e-05	None
GO:0005231	excitatory extracellular ligand-gated ion channel activity	None	None	4.92327e-05	None
GO:0030247	polysaccharide binding	None	None	None	5.45626e-18
GO:0043169	cation binding	None	None	1.14781e-76	None
GO:0001664	G-protein coupled receptor binding	None	1.99499e-10	None	None
GO:0008138	protein tyrosine/serine/threonine phosphatase activity	3.10096e-05	None	0.000567782	None
GO:0003777	microtubule motor activity	1.08792e-10	None	4.23942e-08	None
GO:0005525	GTP binding	1.00252e-27	None	1.27399e-23	None
GO:0004519	endonuclease activity	None	1.34263e-05	None	None
GO:0008060	ARF GTPase activator activity	5.95598e-05	None	None	None
GO:0003796	lysozyme activity	None	0.000112172	None	1.58234e-09
GO:0031267	small GTPase binding	3.39298e-08	None	None	None
GO:0042834	peptidoglycan binding	None	None	None	1.43706e-07
GO:0004629	phospholipase C activity	3.97121e-06	None	None	None
GO:0043167	ion binding	None	None	3.32671e-76	None
GO:0004930	G-protein coupled receptor activity	1.61677e-54	None	None	None
GO:0004091	carboxylesterase activity	None	None	1.34405e-05	None
GO:0004252	serine-type endopeptidase activity	8.78525e-12	None	7.36579e-26	None
GO:0008528	G-protein coupled peptide receptor activity	2.30205e-07	None	4.85498e-08	None
GO:0005244	voltage-gated ion channel activity	7.76903e-11	None	0.000385911	None
GO:0042626	ATPase activity, coupled to transmembrane movement of substances	8.17367e-05	None	0.000184161	None
GO:0017171	serine hydrolase activity	1.10007e-10	None	2.04563e-25	None
GO:0005200	structural constituent of cytoskeleton	0.000229706	None	2.11515e-06	None
GO:0005031	tumor necrosis factor-activated receptor activity	None	1.13474e-05	None	None
GO:0071855	neuropeptide receptor binding	None	2.27931e-08	None	None
GO:0036094	small molecule binding	1.59095e-119	None	1.69792e-109	None
GO:0016772	transferase activity, transferring phosphorus-containing groups	4.39804e-38	None	1.57529e-07	None
GO:0046943	carboxylic acid transmembrane transporter activity	2.23332e-05	None	4.97748e-08	None

## Sheet: Components
GOID	Description	Human H17	Human NH	Fly H17	Fly NH
GO:0030425	dendrite	7.0852e-05	None	None	None
GO:0044421	extracellular region part	1	4.7441e-17	None	1.39676e-14
GO:0005626	insoluble fraction	5.53747e-15	None	3.99054e-09	None
GO:0031988	membrane-bounded vesicle	0.0128098	None	3.92911e-06	None
GO:0005737	cytoplasm	None	None	8.77016e-11	None
GO:0008287	protein serine/threonine phosphatase complex	4.91696e-05	None	0.000389942	None
GO:0034361	very-low-density lipoprotein particle	None	1.00788e-05	None	None
GO:0043228	non-membrane-bounded organelle	1.08294e-05	None	0.00187857	None
GO:0005654	nucleoplasm	9.38514e-10	None	None	None
GO:0031301	integral to organelle membrane	None	1.02856e-05	None	None
GO:0030136	clathrin-coated vesicle	None	None	4.11183e-05	None
GO:0008021	synaptic vesicle	None	None	2.69599e-05	None
GO:0005622	intracellular	2.23387e-81	None	4.62306e-21	None
GO:0030027	lamellipodium	1.34899e-07	None	None	None
GO:0097060	synaptic membrane	5.77095e-14	None	2.46509e-05	None
GO:0043005	neuron projection	9.49959e-11	None	None	None
GO:0030055	cell-substrate junction	1.87432e-07	None	None	None
GO:0016459	myosin complex	5.56776e-07	None	0.000548207	None
GO:0042641	actomyosin	1.62878e-05	None	None	None
GO:0043190	ATP-binding cassette (ABC) transporter complex	None	None	2.17706e-07	None
GO:0005924	cell-substrate adherens junction	5.82281e-07	None	None	None
GO:0042995	cell projection	3.47915e-13	None	None	None
GO:0044430	cytoskeletal part	0.00126158	None	1.67159e-13	None
GO:0019897	extrinsic to plasma membrane	8.49228e-06	None	None	None
GO:0034703	cation channel complex	3.26907e-06	None	0.00076977	None
GO:0070161	anchoring junction	5.81684e-08	None	1.92377e-07	None
GO:0005886	plasma membrane	1.06212e-43	None	1.6589e-22	None
GO:0008076	voltage-gated potassium channel complex	3.68501e-06	None	None	None
GO:0000786	nucleosome	None	None	2.10133e-14	None
GO:0031012	extracellular matrix	1.33656e-06	None	None	0.000656419
GO:0071013	catalytic step 2 spliceosome	1.16936e-05	None	1.15762e-05	None
GO:0044449	contractile fiber part	4.7813e-05	None	None	None
GO:0042612	MHC class I protein complex	None	5.62626e-12	None	None
GO:0043234	protein complex	1.7583e-13	None	1.26599e-18	None
GO:0070469	respiratory chain	None	1.13879e-05	None	None
GO:0030054	cell junction	2.67605e-08	None	0.000282586	None
GO:0016023	cytoplasmic membrane-bounded vesicle	0.0090381	None	3.92911e-06	None
GO:0031224	intrinsic to membrane	None	8.4582e-06	0.00667434	None
GO:0000267	cell fraction	1.57812e-08	None	8.95956e-09	None
GO:0030173	integral to Golgi membrane	None	1.3649e-05	None	None
GO:0044420	extracellular matrix part	8.4496e-09	None	None	None
GO:0032432	actin filament bundle	8.50284e-05	None	None	None
GO:0005856	cytoskeleton	2.79545e-11	None	7.1574e-05	None
GO:0005922	connexon complex	None	1.93433e-11	None	None
GO:0032994	protein-lipid complex	None	2.81137e-07	None	None
GO:0005768	endosome	2.38967e-06	None	None	None
GO:0043232	intracellular non-membrane-bounded organelle	1.08294e-05	None	0.00187857	None
GO:0005956	protein kinase CK2 complex	None	None	None	1.78276e-07
GO:0044446	intracellular organelle part	None	None	5.04503e-17	None
GO:0044463	cell projection part	4.16569e-05	None	0.000196265	None
GO:0005667	transcription factor complex	7.02462e-11	None	None	None
GO:0005829	cytosol	2.77199e-26	None	None	None
GO:0045202	synapse	2.03789e-14	None	5.56352e-05	None
GO:0045211	postsynaptic membrane	4.90162e-11	None	1.34405e-05	None
GO:0043226	organelle	None	None	8.57606e-45	None
GO:0001726	ruffle	1.3953e-05	None	None	None
GO:0044444	cytoplasmic part	None	None	2.33369e-12	None
GO:0031513	nonmotile primary cilium	4.91696e-05	None	None	None
GO:0044428	nuclear part	1.38683e-13	None	4.93937e-08	None
GO:0016020	membrane	None	None	7.28308e-20	None
GO:0034385	triglyceride-rich lipoprotein particle	None	1.00788e-05	None	None
GO:0032991	macromolecular complex	1.70964e-12	None	3.01917e-28	None
GO:0005887	integral to plasma membrane	1.29531e-06	None	None	None
GO:0042598	vesicular fraction	0.000897103	None	3.22972e-11	None
GO:0044422	organelle part	None	None	6.0003e-17	None
GO:0005581	collagen	1.75996e-11	None	None	None
GO:0005792	microsome	0.000573108	None	3.22972e-11	None
GO:0005925	focal adhesion	4.71223e-07	None	None	None
GO:0042613	MHC class II protein complex	None	2.0285e-06	None	None
GO:0034702	ion channel complex	1.08215e-09	None	2.11515e-06	None
GO:0000151	ubiquitin ligase complex	2.2177e-07	None	None	None
GO:0043227	membrane-bounded organelle	None	None	1.83903e-47	None
GO:0044451	nucleoplasm part	3.93717e-11	None	None	None
GO:0005759	mitochondrial matrix	0.000214324	None	9.74639e-05	None
GO:0031226	intrinsic to plasma membrane	1.83047e-06	None	None	None
GO:0019717	synaptosome	2.0832e-05	None	None	None
GO:0043235	receptor complex	None	None	3.49165e-05	None
GO:0012506	vesicle membrane	4.29541e-06	None	None	None
GO:0005875	microtubule associated complex	3.95463e-05	None	3.20348e-14	None
GO:0005681	spliceosomal complex	1.98518e-06	None	6.84361e-09	None
GO:0005576	extracellular region	1	1.81287e-64	None	1.27801e-42
GO:0030135	coated vesicle	0.000838849	None	5.22244e-06	None
GO:0030424	axon	4.32779e-06	None	None	None
GO:0043231	intracellular membrane-bounded organelle	None	None	1.83903e-47	None
GO:0005882	intermediate filament	None	2.97577e-10	None	None
GO:0031300	intrinsic to organelle membrane	None	1.65296e-05	None	None
GO:0016323	basolateral plasma membrane	1.13262e-05	None	None	None
GO:0005615	extracellular space	1	8.51274e-21	None	1.64074e-12
GO:0005783	endoplasmic reticulum	0.0752703	None	5.1527e-05	None
GO:0005938	cell cortex	1.54849e-05	None	None	None
GO:0005874	microtubule	4.88262e-07	None	None	None
GO:0031410	cytoplasmic vesicle	6.52388e-06	None	1.2111e-05	None
GO:0034358	plasma lipoprotein particle	None	2.81137e-07	None	None
GO:0042611	MHC protein complex	None	5.90255e-17	None	None
GO:0031982	vesicle	1.4475e-05	None	0.000120236	None
GO:0017053	transcriptional repressor complex	2.29554e-06	None	None	None
GO:0042734	presynaptic membrane	1.00123e-06	None	None	None
GO:0071011	precatalytic spliceosome	None	None	3.76105e-10	None
GO:0005740	mitochondrial envelope	None	None	6.63878e-05	None
GO:0005912	adherens junction	1.99844e-07	None	2.70594e-07	None
GO:0032993	protein-DNA complex	None	None	1.83932e-14	None
GO:0044456	synapse part	2.83882e-13	None	4.90843e-11	None
GO:0043229	intracellular organelle	None	None	2.72265e-45	None
GO:0016585	chromatin remodeling complex	1.40956e-05	None	None	None
GO:0031225	anchored to membrane	None	1.639e-08	None	None
GO:0034364	high-density lipoprotein particle	None	5.6267e-08	None	None
GO:0030665	clathrin coated vesicle membrane	4.39044e-06	None	None	None
GO:0031228	intrinsic to Golgi membrane	None	1.41839e-06	None	None
GO:0045095	keratin filament	None	3.33389e-11	None	None
GO:0005624	membrane fraction	1.28261e-13	None	1.62893e-09	None
GO:0034705	potassium channel complex	3.68501e-06	None	None	None
GO:0030659	cytoplasmic vesicle membrane	1.25688e-05	None	None	None
GO:0005871	kinesin complex	None	None	2.84264e-05	None
GO:0005634	nucleus	None	None	4.3567e-34	None
GO:0044459	plasma membrane part	1.18003e-11	None	1.45054e-05	None
GO:0001533	cornified envelope	None	4.61355e-07	None	None
GO:0005578	proteinaceous extracellular matrix	9.87656e-05	None	None	0.000583741
GO:0070652	HAUS complex	None	5.21815e-05	None	None
GO:0030532	small nuclear ribonucleoprotein complex	None	None	1.71175e-05	None
