# Supplementary material for: Hierarchical Partitioning of Metazoan Protein Conservation Profiles Provides New Functional Insights
Source: PLoS One. 2014 Mar 4;9(3):e90282. doi: 10.1371/journal.pone.0090282 (PMC3942430; doi:10.1371/journal.pone.0090282)
Supplement: Table S2 — Enriched GO terms for TOL consistent non-universal human and fly proteins (with all non-universal proteins of the corresponding species serving as the background set). (XLSX) [file pone.0090282.s002.xlsx]

## Sheet: Human Component
GO Term	Description	P-value	FDR q-value	Enrichment	N	B	n	b	Genes
GO:0044424	intracellular part	2.01e-16	1.76e-13	1.1	5184	3210	2159	1477	[COPS8 - cop9 constitutive photomorphogenic homolog subunit 8 (arabidopsis), MAML3 - mastermind-like 3 (drosophila), SUB1 - sub1 homolog (s. cerevisiae), NAT2 - n-acetyltransferase 2 (arylamine n-acetyltransferase), PMP2 - peripheral myelin protein 2, IL17RB - interleukin 17 receptor b, DBF4 - dbf4 homolog (s. cerevisiae), SPIN1 - spindlin 1, GFER - growth factor, augmenter of liver regeneration,…
GO:0044444	cytoplasmic part	4.75e-16	2.08e-13	1.19	5184	1758	2159	868	[NAT2 - n-acetyltransferase 2 (arylamine n-acetyltransferase), GFER - growth factor, augmenter of liver regeneration, GCSH - glycine cleavage system protein h (aminomethyl carrier), KIAA0319L - kiaa0319-like, CEP76 - centrosomal protein 76kda, KDELR1 - kdel (lys-asp-glu-leu) endoplasmic reticulum protein retention receptor 1, BLOC1S1 - biogenesis of lysosomal organelles complex-1, subunit 1, SMPD…
GO:0044464	cell part	1.76e-11	5.12e-09	1.07	5184	3672	2159	1636	[COPS8 - cop9 constitutive photomorphogenic homolog subunit 8 (arabidopsis), MAML3 - mastermind-like 3 (drosophila), SUB1 - sub1 homolog (s. cerevisiae), NAT2 - n-acetyltransferase 2 (arylamine n-acetyltransferase), IL17RB - interleukin 17 receptor b, PMP2 - peripheral myelin protein 2, DBF4 - dbf4 homolog (s. cerevisiae), SPIN1 - spindlin 1, MAS1L - mas1 oncogene-like, EXOSC10 - exosome componen…
GO:0005829	cytosol	5.26e-11	1.15e-08	1.34	5184	475	2159	265	[MINA - myc induced nuclear antigen, NAT2 - n-acetyltransferase 2 (arylamine n-acetyltransferase), RELA - v-rel reticuloendotheliosis viral oncogene homolog a (avian), BCAR1 - breast cancer anti-estrogen resistance 1, RELB - v-rel reticuloendotheliosis viral oncogene homolog b, ASPSCR1 - alveolar soft part sarcoma chromosome region, candidate 1, NCBP1 - nuclear cap binding protein subunit 1, 80kd…
GO:0044446	intracellular organelle part	6.77e-11	1.18e-08	1.16	5184	1652	2159	795	[COPS8 - cop9 constitutive photomorphogenic homolog subunit 8 (arabidopsis), MAML3 - mastermind-like 3 (drosophila), SUB1 - sub1 homolog (s. cerevisiae), DBF4 - dbf4 homolog (s. cerevisiae), SPIN1 - spindlin 1, GFER - growth factor, augmenter of liver regeneration, EXOSC10 - exosome component 10, KIAA0319L - kiaa0319-like, ELL - elongation factor rna polymerase ii, CEP76 - centrosomal protein 76k…
GO:0044422	organelle part	9.86e-11	1.44e-08	1.15	5184	1675	2159	804	[COPS8 - cop9 constitutive photomorphogenic homolog subunit 8 (arabidopsis), MAML3 - mastermind-like 3 (drosophila), SUB1 - sub1 homolog (s. cerevisiae), DBF4 - dbf4 homolog (s. cerevisiae), SPIN1 - spindlin 1, GFER - growth factor, augmenter of liver regeneration, EXOSC10 - exosome component 10, KIAA0319L - kiaa0319-like, ELL - elongation factor rna polymerase ii, CEP76 - centrosomal protein 76k…
GO:0043229	intracellular organelle	5.05e-09	6.31e-07	1.12	5184	2074	2159	964	[COPS8 - cop9 constitutive photomorphogenic homolog subunit 8 (arabidopsis), MAML3 - mastermind-like 3 (drosophila), SUB1 - sub1 homolog (s. cerevisiae), SPIN1 - spindlin 1, GFER - growth factor, augmenter of liver regeneration, MAS1L - mas1 oncogene-like, GCSH - glycine cleavage system protein h (aminomethyl carrier), EXOSC10 - exosome component 10, CEP76 - centrosomal protein 76kda, KDELR1 - kd…
GO:0043226	organelle	5.48e-09	5.99e-07	1.12	5184	2084	2159	968	[COPS8 - cop9 constitutive photomorphogenic homolog subunit 8 (arabidopsis), MAML3 - mastermind-like 3 (drosophila), SUB1 - sub1 homolog (s. cerevisiae), SPIN1 - spindlin 1, GFER - growth factor, augmenter of liver regeneration, MAS1L - mas1 oncogene-like, GCSH - glycine cleavage system protein h (aminomethyl carrier), EXOSC10 - exosome component 10, CEP76 - centrosomal protein 76kda, KDELR1 - kd…
GO:0030529	ribonucleoprotein complex	5.9e-08	5.73e-06	1.54	5184	139	2159	89	[PRPF8 - prp8 pre-mrna processing factor 8 homolog (s. cerevisiae), SF3B5 - splicing factor 3b, subunit 5, 10kda, RPL11 - ribosomal protein l11, EDC3 - enhancer of mrna decapping 3 homolog (s. cerevisiae), APEX1 - apex nuclease (multifunctional dna repair enzyme) 1, FMR1 - fragile x mental retardation 1, METTL17 - methyltransferase like 17, HEATR1 - heat repeat containing 1, NCBP1 - nuclear cap b…
GO:0043231	intracellular membrane-bounded organelle	6.04e-07	5.28e-05	1.11	5184	1825	2159	843	[COPS8 - cop9 constitutive photomorphogenic homolog subunit 8 (arabidopsis), MAML3 - mastermind-like 3 (drosophila), SUB1 - sub1 homolog (s. cerevisiae), SPIN1 - spindlin 1, GFER - growth factor, augmenter of liver regeneration, MAS1L - mas1 oncogene-like, GCSH - glycine cleavage system protein h (aminomethyl carrier), EXOSC10 - exosome component 10, KDELR1 - kdel (lys-asp-glu-leu) endoplasmic re…
GO:0043227	membrane-bounded organelle	8.43e-07	6.7e-05	1.11	5184	1830	2159	844	[COPS8 - cop9 constitutive photomorphogenic homolog subunit 8 (arabidopsis), MAML3 - mastermind-like 3 (drosophila), SUB1 - sub1 homolog (s. cerevisiae), SPIN1 - spindlin 1, GFER - growth factor, augmenter of liver regeneration, MAS1L - mas1 oncogene-like, GCSH - glycine cleavage system protein h (aminomethyl carrier), EXOSC10 - exosome component 10, KDELR1 - kdel (lys-asp-glu-leu) endoplasmic re…
GO:0032991	macromolecular complex	1.31e-06	9.54e-05	1.16	5184	1018	2159	491	[COPS8 - cop9 constitutive photomorphogenic homolog subunit 8 (arabidopsis), SPP2 - secreted phosphoprotein 2, 24kda, SUB1 - sub1 homolog (s. cerevisiae), ECSIT - ecsit homolog (drosophila), MINA - myc induced nuclear antigen, SPIN1 - spindlin 1, RAET1E - retinoic acid early transcript 1e, MAGEE1 - melanoma antigen family e, 1, GCSH - glycine cleavage system protein h (aminomethyl carrier), EXOSC…
GO:0044428	nuclear part	2.05e-06	0.000138	1.21	5184	589	2159	298	[COPS8 - cop9 constitutive photomorphogenic homolog subunit 8 (arabidopsis), AKAP8 - a kinase (prka) anchor protein 8, BNIP3 - bcl2/adenovirus e1b 19kda interacting protein 3, MAML3 - mastermind-like 3 (drosophila), BNIP3L - bcl2/adenovirus e1b 19kda interacting protein 3-like, SUB1 - sub1 homolog (s. cerevisiae), MINA - myc induced nuclear antigen, ECSIT - ecsit homolog (drosophila), RELA - v-re…
GO:0031090	organelle membrane	2.58e-06	0.000161	1.21	5184	588	2159	297	[BNIP3 - bcl2/adenovirus e1b 19kda interacting protein 3, BNIP3L - bcl2/adenovirus e1b 19kda interacting protein 3-like, ZMPSTE24 - zinc metallopeptidase ste24 homolog (s. cerevisiae), COX5B - cytochrome c oxidase subunit vb, LRPPRC - leucine-rich pentatricopeptide repeat containing, ORMDL2 - orm1-like 2 (s. cerevisiae), ASPSCR1 - alveolar soft part sarcoma chromosome region, candidate 1, BCAP31 …
GO:0043228	non-membrane-bounded organelle	7.71e-06	0.000449	1.21	5184	530	2159	268	[AKAP8 - a kinase (prka) anchor protein 8, SCEL - sciellin, SUB1 - sub1 homolog (s. cerevisiae), CDC42SE1 - cdc42 small effector 1, MINA - myc induced nuclear antigen, LRPPRC - leucine-rich pentatricopeptide repeat containing, SPIN1 - spindlin 1, APOBEC3F - apolipoprotein b mrna editing enzyme, catalytic polypeptide-like 3f, BAHD1 - bromo adjacent homology domain containing 1, HSBP1 - heat shock …
GO:0043232	intracellular non-membrane-bounded organelle	7.71e-06	0.000421	1.21	5184	530	2159	268	[AKAP8 - a kinase (prka) anchor protein 8, SCEL - sciellin, SUB1 - sub1 homolog (s. cerevisiae), CDC42SE1 - cdc42 small effector 1, MINA - myc induced nuclear antigen, LRPPRC - leucine-rich pentatricopeptide repeat containing, SPIN1 - spindlin 1, APOBEC3F - apolipoprotein b mrna editing enzyme, catalytic polypeptide-like 3f, BAHD1 - bromo adjacent homology domain containing 1, HSBP1 - heat shock …
GO:0005634	nucleus	1.86e-05	0.000959	1.13	5184	1087	2159	513	[COPS8 - cop9 constitutive photomorphogenic homolog subunit 8 (arabidopsis), MAML3 - mastermind-like 3 (drosophila), LGALS1 - lectin, galactoside-binding, soluble, 1, SUB1 - sub1 homolog (s. cerevisiae), MINA - myc induced nuclear antigen, ECSIT - ecsit homolog (drosophila), SPIN1 - spindlin 1, MAGEE1 - melanoma antigen family e, 1, MAS1L - mas1 oncogene-like, APOBEC3B - apolipoprotein b mrna edi…
GO:0044451	nucleoplasm part	2.65e-05	0.00129	1.36	5184	176	2159	100	[MAML3 - mastermind-like 3 (drosophila), PRPF8 - prp8 pre-mrna processing factor 8 homolog (s. cerevisiae), SUB1 - sub1 homolog (s. cerevisiae), AKIRIN2 - akirin 2, RELA - v-rel reticuloendotheliosis viral oncogene homolog a (avian), ECSIT - ecsit homolog (drosophila), MINA - myc induced nuclear antigen, KANSL1L - kat8 regulatory nsl complex subunit 1-like, APEX1 - apex nuclease (multifunctional …
GO:0044445	cytosolic part	3.68e-05	0.00169	1.64	5184	57	2159	39	[RPS13 - ribosomal protein s13, RPL11 - ribosomal protein l11, RPS18 - ribosomal protein s18, UXT - ubiquitously-expressed, prefoldin-like chaperone, NGB - neuroglobin, RPL7 - ribosomal protein l7, MMS19 - mms19 nucleotide excision repair homolog (s. cerevisiae), RPS7 - ribosomal protein s7, RPL10L - ribosomal protein l10-like, PFKM - phosphofructokinase, muscle, PFKL - phosphofructokinase, liver…
GO:0005739	mitochondrion	5.88e-05	0.00257	1.23	5184	383	2159	196	[BNIP3 - bcl2/adenovirus e1b 19kda interacting protein 3, AKAP8 - a kinase (prka) anchor protein 8, TIMMDC1 - translocase of inner mitochondrial membrane domain containing 1, BNIP3L - bcl2/adenovirus e1b 19kda interacting protein 3-like, CDC42SE1 - cdc42 small effector 1, ECSIT - ecsit homolog (drosophila), COX5B - cytochrome c oxidase subunit vb, LRPPRC - leucine-rich pentatricopeptide repeat co…
GO:0005654	nucleoplasm	0.000109	0.00456	1.32	5184	189	2159	104	[BNIP3 - bcl2/adenovirus e1b 19kda interacting protein 3, MAML3 - mastermind-like 3 (drosophila), PRPF8 - prp8 pre-mrna processing factor 8 homolog (s. cerevisiae), MGMT - o-6-methylguanine-dna methyltransferase, LRPPRC - leucine-rich pentatricopeptide repeat containing, RELA - v-rel reticuloendotheliosis viral oncogene homolog a (avian), DBF4 - dbf4 homolog (s. cerevisiae), APEX1 - apex nuclease…
GO:0005815	microtubule organizing center	0.000171	0.00678	1.36	5184	147	2159	83	[FAM110C - family with sequence similarity 110, member c, TCHH - trichohyalin, FRY - furry homolog (drosophila), RELB - v-rel reticuloendotheliosis viral oncogene homolog b, APEX1 - apex nuclease (multifunctional dna repair enzyme) 1, NCAPG - non-smc condensin i complex, subunit g, TUBGCP3 - tubulin, gamma complex associated protein 3, ZNF365 - zinc finger protein 365, ESPL1 - extra spindle pole …
GO:0005667	transcription factor complex	0.000192	0.0073	1.65	5184	45	2159	31	[TP73 - tumor protein p73, TP63 - tumor protein p63, SUB1 - sub1 homolog (s. cerevisiae), MINA - myc induced nuclear antigen, ECSIT - ecsit homolog (drosophila), RELA - v-rel reticuloendotheliosis viral oncogene homolog a (avian), TP53 - tumor protein p53, APEX1 - apex nuclease (multifunctional dna repair enzyme) 1, TEAD3 - tea domain family member 3, MMS19 - mms19 nucleotide excision repair homo…
GO:0044429	mitochondrial part	0.000193	0.00702	1.27	5184	244	2159	129	[BNIP3 - bcl2/adenovirus e1b 19kda interacting protein 3, BNIP3L - bcl2/adenovirus e1b 19kda interacting protein 3-like, PARG - poly (adp-ribose) glycohydrolase, LRPPRC - leucine-rich pentatricopeptide repeat containing, COX5B - cytochrome c oxidase subunit vb, GFER - growth factor, augmenter of liver regeneration, MRPL55 - mitochondrial ribosomal protein l55, COX4I1 - cytochrome c oxidase subuni…
GO:0005737	cytoplasm	0.000431	0.0151	1.11	5184	1042	2159	482	[COPS8 - cop9 constitutive photomorphogenic homolog subunit 8 (arabidopsis), LGALS1 - lectin, galactoside-binding, soluble, 1, IL17RB - interleukin 17 receptor b, PMP2 - peripheral myelin protein 2, MINA - myc induced nuclear antigen, ECSIT - ecsit homolog (drosophila), BCAR1 - breast cancer anti-estrogen resistance 1, GFER - growth factor, augmenter of liver regeneration, MAS1L - mas1 oncogene-l…
GO:0016020	membrane	0.000499	0.0168	1.1	5184	1224	2159	560	[IL17RB - interleukin 17 receptor b, COX5B - cytochrome c oxidase subunit vb, BCAR1 - breast cancer anti-estrogen resistance 1, RAET1E - retinoic acid early transcript 1e, TMEM25 - transmembrane protein 25, MAGEE1 - melanoma antigen family e, 1, MAS1L - mas1 oncogene-like, COX4I1 - cytochrome c oxidase subunit iv isoform 1, SPAM1 - sperm adhesion molecule 1 (ph-20 hyaluronidase, zona pellucida bi…
GO:0005840	ribosome	0.000822	0.0266	1.62	5184	40	2159	27	[MRPL16 - mitochondrial ribosomal protein l16, RPS13 - ribosomal protein s13, RPS18 - ribosomal protein s18, APEX1 - apex nuclease (multifunctional dna repair enzyme) 1, FMR1 - fragile x mental retardation 1, MRPS34 - mitochondrial ribosomal protein s34, METTL17 - methyltransferase like 17, RPS7 - ribosomal protein s7, MRPL21 - mitochondrial ribosomal protein l21, MRPL28 - mitochondrial ribosomal…
GO:0005759	mitochondrial matrix	0.000893	0.0279	1.6	5184	42	2159	28	[MCL1 - myeloid cell leukemia sequence 1 (bcl2-related), MTERFD3 - mterf domain containing 3, PARG - poly (adp-ribose) glycohydrolase, PRODH - proline dehydrogenase (oxidase) 1, TP53 - tumor protein p53, FXN - frataxin, WARS2 - tryptophanyl trna synthetase 2, mitochondrial, NT5M - 5',3'-nucleotidase, mitochondrial, MUT - methylmalonyl coa mutase, MDH2 - malate dehydrogenase 2, nad (mitochondrial)…
GO:0005743	mitochondrial inner membrane	0.000931	0.0281	1.39	5184	95	2159	55	[ND4 - nadh dehydrogenase, subunit 4 (complex i), ND3 - nadh dehydrogenase, subunit 3 (complex i), COX5B - cytochrome c oxidase subunit vb, ND5 - nadh dehydrogenase, subunit 5 (complex i), COX4I1 - cytochrome c oxidase subunit iv isoform 1, TIMM8B - translocase of inner mitochondrial membrane 8 homolog b (yeast), COX1 - cytochrome c oxidase subunit i, NDUFAF3 - nadh dehydrogenase (ubiquinone) com…

## Sheet: Human Function
GO Term	Description	P-value	FDR q-value	Enrichment	N	B	n	b	Genes
GO:0003674	molecular_function	2.61e-26	5.28e-23	1.11	5184	3664	2159	1695	[MAML3 - mastermind-like 3 (drosophila), SUB1 - sub1 homolog (s. cerevisiae), NAT2 - n-acetyltransferase 2 (arylamine n-acetyltransferase), IL17RB - interleukin 17 receptor b, PMP2 - peripheral myelin protein 2, DBF4 - dbf4 homolog (s. cerevisiae), SPIN1 - spindlin 1, MAS1L - mas1 oncogene-like, EXOSC10 - exosome component 10, UGT2A1 - udp glucuronosyltransferase 2 family, polypeptide a1, complex…
GO:0003824	catalytic activity	6.31e-20	6.39e-17	1.3	5184	1020	2159	554	[NAT2 - n-acetyltransferase 2 (arylamine n-acetyltransferase), ECSIT - ecsit homolog (drosophila), MINA - myc induced nuclear antigen, COX5B - cytochrome c oxidase subunit vb, GFER - growth factor, augmenter of liver regeneration, GCSH - glycine cleavage system protein h (aminomethyl carrier), PREPL - prolyl endopeptidase-like, COX4I1 - cytochrome c oxidase subunit iv isoform 1, APOBEC3B - apolip…
GO:0005488	binding	2.27e-18	1.54e-15	1.13	5184	2738	2159	1294	[SUB1 - sub1 homolog (s. cerevisiae), PMP2 - peripheral myelin protein 2, DBF4 - dbf4 homolog (s. cerevisiae), SPIN1 - spindlin 1, GFER - growth factor, augmenter of liver regeneration, GCSH - glycine cleavage system protein h (aminomethyl carrier), DOK3 - docking protein 3, EXOSC10 - exosome component 10, KIAA0319L - kiaa0319-like, PHOSPHO2 - phosphatase, orphan 2, ELL - elongation factor rna po…
GO:0043167	ion binding	9.37e-15	4.75e-12	1.29	5184	831	2159	447	[PMP2 - peripheral myelin protein 2, COX5B - cytochrome c oxidase subunit vb, MINA - myc induced nuclear antigen, DBF4 - dbf4 homolog (s. cerevisiae), GFER - growth factor, augmenter of liver regeneration, APOBEC3B - apolipoprotein b mrna editing enzyme, catalytic polypeptide-like 3b, PHOSPHO2 - phosphatase, orphan 2, CP - ceruloplasmin (ferroxidase), SMPD3 - sphingomyelin phosphodiesterase 3, ne…
GO:0043169	cation binding	7.14e-14	2.89e-11	1.33	5184	621	2159	345	[SCEL - sciellin, AKAP8 - a kinase (prka) anchor protein 8, FTO - fat mass and obesity associated, TET3 - tet methylcytosine dioxygenase 3, ZMPSTE24 - zinc metallopeptidase ste24 homolog (s. cerevisiae), MINA - myc induced nuclear antigen, COX5B - cytochrome c oxidase subunit vb, TNFRSF11A - tumor necrosis factor receptor superfamily, member 11a, nfkb activator, DBF4 - dbf4 homolog (s. cerevisiae…
GO:0046872	metal ion binding	4.61e-13	1.56e-10	1.33	5184	604	2159	334	[SCEL - sciellin, AKAP8 - a kinase (prka) anchor protein 8, FTO - fat mass and obesity associated, TET3 - tet methylcytosine dioxygenase 3, ZMPSTE24 - zinc metallopeptidase ste24 homolog (s. cerevisiae), COX5B - cytochrome c oxidase subunit vb, MINA - myc induced nuclear antigen, TNFRSF11A - tumor necrosis factor receptor superfamily, member 11a, nfkb activator, DBF4 - dbf4 homolog (s. cerevisiae…
GO:1901363	heterocyclic compound binding	6.55e-09	1.9e-06	1.22	5184	800	2159	407	[SUB1 - sub1 homolog (s. cerevisiae), DBF4 - dbf4 homolog (s. cerevisiae), SPIN1 - spindlin 1, GFER - growth factor, augmenter of liver regeneration, APOBEC3B - apolipoprotein b mrna editing enzyme, catalytic polypeptide-like 3b, SMUG1 - single-strand-selective monofunctional uracil-dna glycosylase 1, EXOSC10 - exosome component 10, SP100 - sp100 nuclear antigen, SKOR1 - ski family transcriptiona…
GO:0097159	organic cyclic compound binding	1.45e-08	3.68e-06	1.21	5184	815	2159	412	[SUB1 - sub1 homolog (s. cerevisiae), PMP2 - peripheral myelin protein 2, DBF4 - dbf4 homolog (s. cerevisiae), SPIN1 - spindlin 1, GFER - growth factor, augmenter of liver regeneration, APOBEC3B - apolipoprotein b mrna editing enzyme, catalytic polypeptide-like 3b, SMUG1 - single-strand-selective monofunctional uracil-dna glycosylase 1, EXOSC10 - exosome component 10, SP100 - sp100 nuclear antige…
GO:0003676	nucleic acid binding	2.22e-08	5e-06	1.26	5184	572	2159	300	[AKAP8 - a kinase (prka) anchor protein 8, SUB1 - sub1 homolog (s. cerevisiae), RELA - v-rel reticuloendotheliosis viral oncogene homolog a (avian), LRPPRC - leucine-rich pentatricopeptide repeat containing, DBF4 - dbf4 homolog (s. cerevisiae), RELB - v-rel reticuloendotheliosis viral oncogene homolog b, SPIN1 - spindlin 1, BAHD1 - bromo adjacent homology domain containing 1, NCBP1 - nuclear cap …
GO:0005515	protein binding	1.44e-07	2.91e-05	1.11	5184	1896	2159	878	[SUB1 - sub1 homolog (s. cerevisiae), SPIN1 - spindlin 1, GFER - growth factor, augmenter of liver regeneration, GCSH - glycine cleavage system protein h (aminomethyl carrier), DOK3 - docking protein 3, EXOSC10 - exosome component 10, KIAA0319L - kiaa0319-like, ELL - elongation factor rna polymerase ii, CEP76 - centrosomal protein 76kda, BLOC1S1 - biogenesis of lysosomal organelles complex-1, sub…
GO:0016740	transferase activity	2.79e-07	5.15e-05	1.32	5184	337	2159	185	[GLYATL2 - glycine-n-acyltransferase-like 2, METTL16 - methyltransferase like 16, MGMT - o-6-methylguanine-dna methyltransferase, NAT2 - n-acetyltransferase 2 (arylamine n-acetyltransferase), FPGT - fucose-1-phosphate guanylyltransferase, METTL17 - methyltransferase like 17, ST6GALNAC1 - st6 (alpha-n-acetyl-neuraminyl-2,3-beta-galactosyl-1,3)-n-acetylgalactosaminide alpha-2,6-sialyltransferase 1,…
GO:0016787	hydrolase activity	7.81e-07	0.000132	1.26	5184	443	2159	233	[ZMPSTE24 - zinc metallopeptidase ste24 homolog (s. cerevisiae), APOBEC3F - apolipoprotein b mrna editing enzyme, catalytic polypeptide-like 3f, PREPL - prolyl endopeptidase-like, APOBEC3A - apolipoprotein b mrna editing enzyme, catalytic polypeptide-like 3a, APOBEC3B - apolipoprotein b mrna editing enzyme, catalytic polypeptide-like 3b, SPAM1 - sperm adhesion molecule 1 (ph-20 hyaluronidase, zon…
GO:0000988	protein binding transcription factor activity	2.18e-06	0.000339	1.53	5184	110	2159	70	[MAML3 - mastermind-like 3 (drosophila), SUB1 - sub1 homolog (s. cerevisiae), MINA - myc induced nuclear antigen, RELB - v-rel reticuloendotheliosis viral oncogene homolog b, APEX1 - apex nuclease (multifunctional dna repair enzyme) 1, DDIT3 - dna-damage-inducible transcript 3, HSBP1 - heat shock factor binding protein 1, MMS19 - mms19 nucleotide excision repair homolog (s. cerevisiae), HR - hair…
GO:0003712	transcription cofactor activity	4.69e-06	0.000678	1.53	5184	102	2159	65	[MAML3 - mastermind-like 3 (drosophila), SUB1 - sub1 homolog (s. cerevisiae), RELB - v-rel reticuloendotheliosis viral oncogene homolog b, APEX1 - apex nuclease (multifunctional dna repair enzyme) 1, DDIT3 - dna-damage-inducible transcript 3, HSBP1 - heat shock factor binding protein 1, MMS19 - mms19 nucleotide excision repair homolog (s. cerevisiae), HR - hairless homolog (mouse), MED8 - mediato…
GO:0000989	transcription factor binding transcription factor activity	5.08e-06	0.000686	1.52	5184	106	2159	67	[MAML3 - mastermind-like 3 (drosophila), SUB1 - sub1 homolog (s. cerevisiae), MINA - myc induced nuclear antigen, RELB - v-rel reticuloendotheliosis viral oncogene homolog b, DDIT3 - dna-damage-inducible transcript 3, APEX1 - apex nuclease (multifunctional dna repair enzyme) 1, HSBP1 - heat shock factor binding protein 1, MMS19 - mms19 nucleotide excision repair homolog (s. cerevisiae), HR - hair…
GO:0003714	transcription corepressor activity	5.5e-06	0.000696	1.88	5184	37	2159	29	[UXT - ubiquitously-expressed, prefoldin-like chaperone, RELB - v-rel reticuloendotheliosis viral oncogene homolog b, DDIT3 - dna-damage-inducible transcript 3, APEX1 - apex nuclease (multifunctional dna repair enzyme) 1, HSBP1 - heat shock factor binding protein 1, HR - hairless homolog (mouse), SP100 - sp100 nuclear antigen, ATF3 - activating transcription factor 3, TOB1 - transducer of erbb2, …
GO:0016491	oxidoreductase activity	9.61e-06	0.00115	1.38	5184	177	2159	102	[HEPH - hephaestin, FTO - fat mass and obesity associated, TET3 - tet methylcytosine dioxygenase 3, ECSIT - ecsit homolog (drosophila), MINA - myc induced nuclear antigen, COX5B - cytochrome c oxidase subunit vb, KDM3A - lysine (k)-specific demethylase 3a, CREG2 - cellular repressor of e1a-stimulated genes 2, APEX1 - apex nuclease (multifunctional dna repair enzyme) 1, GFER - growth factor, augme…
GO:0003735	structural constituent of ribosome	1.29e-05	0.00145	1.67	5184	59	2159	41	[MRPL16 - mitochondrial ribosomal protein l16, RPS13 - ribosomal protein s13, RPL11 - ribosomal protein l11, RPS18 - ribosomal protein s18, RPL7 - ribosomal protein l7, MRPL55 - mitochondrial ribosomal protein l55, RPS7 - ribosomal protein s7, RPL10L - ribosomal protein l10-like, MRPL21 - mitochondrial ribosomal protein l21, RPS5 - ribosomal protein s5, MRPS22 - mitochondrial ribosomal protein s2…
GO:0003677	DNA binding	1.61e-05	0.00171	1.25	5184	366	2159	191	[AKAP8 - a kinase (prka) anchor protein 8, SUB1 - sub1 homolog (s. cerevisiae), MGMT - o-6-methylguanine-dna methyltransferase, RELA - v-rel reticuloendotheliosis viral oncogene homolog a (avian), LRPPRC - leucine-rich pentatricopeptide repeat containing, RELB - v-rel reticuloendotheliosis viral oncogene homolog b, KDM3A - lysine (k)-specific demethylase 3a, SPIN1 - spindlin 1, DDIT3 - dna-damage…
GO:0042578	phosphoric ester hydrolase activity	2.44e-05	0.00247	1.64	5184	60	2159	41	[PTPN20A - protein tyrosine phosphatase, non-receptor type 20a, PGAM2 - phosphoglycerate mutase 2 (muscle), APEX1 - apex nuclease (multifunctional dna repair enzyme) 1, PTPRC - protein tyrosine phosphatase, receptor type, c, NT5M - 5',3'-nucleotidase, mitochondrial, PDE6H - phosphodiesterase 6h, cgmp-specific, cone, gamma, PDE6G - phosphodiesterase 6g, cgmp-specific, rod, gamma, BPGM - 2,3-bispho…
GO:0003723	RNA binding	8.86e-05	0.00854	1.37	5184	147	2159	84	[EMG1 - emg1 nucleolar protein homolog (s. cerevisiae), RPUSD1 - rna pseudouridylate synthase domain containing 1, PRPF8 - prp8 pre-mrna processing factor 8 homolog (s. cerevisiae), RBM24 - rna binding motif protein 24, RPL11 - ribosomal protein l11, LRPPRC - leucine-rich pentatricopeptide repeat containing, EDC3 - enhancer of mrna decapping 3 homolog (s. cerevisiae), AFF2 - af4/fmr2 family, memb…
GO:0046983	protein dimerization activity	0.000115	0.0106	1.32	5184	185	2159	102	[BNIP3 - bcl2/adenovirus e1b 19kda interacting protein 3, IL12B - interleukin 12b (natural killer cell stimulatory factor 2, cytotoxic lymphocyte maturation factor 2, p40), GSS - glutathione synthetase, BNIP3L - bcl2/adenovirus e1b 19kda interacting protein 3-like, LGALS1 - lectin, galactoside-binding, soluble, 1, CARD8 - caspase recruitment domain family, member 8, XCL1 - chemokine (c motif) lig…
GO:0016755	transferase activity, transferring amino-acyl groups	0.000155	0.0137	2.4	5184	10	2159	10	[TGM1 - transglutaminase 1 (k polypeptide epidermal type i, protein-glutamine-gamma-glutamyltransferase), EPB42 - erythrocyte membrane protein band 4.2, TGM4 - transglutaminase 4 (prostate), GGCT - gamma-glutamylcyclotransferase, GGT6 - gamma-glutamyltransferase 6, TGM5 - transglutaminase 5, TGM7 - transglutaminase 7, F13A1 - coagulation factor xiii, a1 polypeptide, TGM6 - transglutaminase 6, TGM…
GO:0030246	carbohydrate binding	0.000171	0.0144	1.68	5184	43	2159	30	[LGALSL - lectin, galactoside-binding-like, LGALS1 - lectin, galactoside-binding, soluble, 1, LGALS2 - lectin, galactoside-binding, soluble, 2, LGALS14 - lectin, galactoside-binding, soluble, 14, LGALS9 - lectin, galactoside-binding, soluble, 9, LGALS9B - lectin, galactoside-binding, soluble, 9b, REG3A - regenerating islet-derived 3 alpha, C17orf101 - chromosome 17 open reading frame 101, LGALS12…
GO:0016788	hydrolase activity, acting on ester bonds	0.000176	0.0142	1.32	5184	174	2159	96	[SLX1A - slx1 structure-specific endonuclease subunit homolog a (s. cerevisiae), PGAM2 - phosphoglycerate mutase 2 (muscle), N4BP2 - nedd4 binding protein 2, APEX1 - apex nuclease (multifunctional dna repair enzyme) 1, PTPRC - protein tyrosine phosphatase, receptor type, c, RNASET2 - ribonuclease t2, ACOT4 - acyl-coa thioesterase 4, BPGM - 2,3-bisphosphoglycerate mutase, EXOSC10 - exosome compone…
GO:0042803	protein homodimerization activity	0.000372	0.029	1.36	5184	131	2159	74	[BNIP3 - bcl2/adenovirus e1b 19kda interacting protein 3, IL12B - interleukin 12b (natural killer cell stimulatory factor 2, cytotoxic lymphocyte maturation factor 2, p40), GSS - glutathione synthetase, BNIP3L - bcl2/adenovirus e1b 19kda interacting protein 3-like, CARD9 - caspase recruitment domain family, member 9, LGALS1 - lectin, galactoside-binding, soluble, 1, CARD8 - caspase recruitment do…
GO:0046914	transition metal ion binding	0.000529	0.0397	1.23	5184	294	2159	150	[SCEL - sciellin, AKAP8 - a kinase (prka) anchor protein 8, HEPH - hephaestin, FTO - fat mass and obesity associated, DBF4 - dbf4 homolog (s. cerevisiae), KDM3A - lysine (k)-specific demethylase 3a, ZNF365 - zinc finger protein 365, APLP2 - amyloid beta (a4) precursor-like protein 2, METTL17 - methyltransferase like 17, APOBEC3F - apolipoprotein b mrna editing enzyme, catalytic polypeptide-like 3…
GO:0008168	methyltransferase activity	0.000587	0.0425	1.6	5184	45	2159	30	[EMG1 - emg1 nucleolar protein homolog (s. cerevisiae), METTL16 - methyltransferase like 16, MEPCE - methylphosphate capping enzyme, MGMT - o-6-methylguanine-dna methyltransferase, ASMTL - acetylserotonin o-methyltransferase-like, METTL17 - methyltransferase like 17, GCSH - glycine cleavage system protein h (aminomethyl carrier), PRMT5 - protein arginine methyltransferase 5, N6AMT1 - n-6 adenine-…
GO:0016791	phosphatase activity	0.000822	0.0574	1.62	5184	40	2159	27	[PTPN20A - protein tyrosine phosphatase, non-receptor type 20a, PGAM2 - phosphoglycerate mutase 2 (muscle), NT5M - 5',3'-nucleotidase, mitochondrial, PTPRC - protein tyrosine phosphatase, receptor type, c, BPGM - 2,3-bisphosphoglycerate mutase, PHOSPHO2 - phosphatase, orphan 2, NT5C1B - 5'-nucleotidase, cytosolic ib, PTPMT1 - protein tyrosine phosphatase, mitochondrial 1, PGAM4 - phosphoglycerate…
GO:0003810	protein-glutamine gamma-glutamyltransferase activity	0.000898	0.0607	2.4	5184	8	2159	8	[TGM1 - transglutaminase 1 (k polypeptide epidermal type i, protein-glutamine-gamma-glutamyltransferase), EPB42 - erythrocyte membrane protein band 4.2, TGM4 - transglutaminase 4 (prostate), TGM5 - transglutaminase 5, F13A1 - coagulation factor xiii, a1 polypeptide, TGM7 - transglutaminase 7, TGM6 - transglutaminase 6, TGM2 - transglutaminase 2 (c polypeptide, protein-glutamine-gamma-glutamyltran…
GO:0042802	identical protein binding	0.000903	0.059	1.25	5184	223	2159	116	[BNIP3 - bcl2/adenovirus e1b 19kda interacting protein 3, BNIP3L - bcl2/adenovirus e1b 19kda interacting protein 3-like, IL12B - interleukin 12b (natural killer cell stimulatory factor 2, cytotoxic lymphocyte maturation factor 2, p40), GSS - glutathione synthetase, LGALS1 - lectin, galactoside-binding, soluble, 1, MCI - idas protein, CARD8 - caspase recruitment domain family, member 8, RELA - v-r…

## Sheet: Human Process
GO Term	Description	P-value	FDR q-value	Enrichment	N	B	n	b	Genes
GO:0044238	primary metabolic process	8.59e-22	6.43e-18	1.24	5184	1565	2159	808	[COPS8 - cop9 constitutive photomorphogenic homolog subunit 8 (arabidopsis), MAML3 - mastermind-like 3 (drosophila), SUB1 - sub1 homolog (s. cerevisiae), DBF4 - dbf4 homolog (s. cerevisiae), GFER - growth factor, augmenter of liver regeneration, GCSH - glycine cleavage system protein h (aminomethyl carrier), EXOSC10 - exosome component 10, UGT2A1 - udp glucuronosyltransferase 2 family, polypeptid…
GO:0071704	organic substance metabolic process	3.51e-20	1.31e-16	1.22	5184	1643	2159	836	[COPS8 - cop9 constitutive photomorphogenic homolog subunit 8 (arabidopsis), MAML3 - mastermind-like 3 (drosophila), SUB1 - sub1 homolog (s. cerevisiae), DBF4 - dbf4 homolog (s. cerevisiae), GFER - growth factor, augmenter of liver regeneration, GCSH - glycine cleavage system protein h (aminomethyl carrier), EXOSC10 - exosome component 10, UGT2A1 - udp glucuronosyltransferase 2 family, polypeptid…
GO:0044237	cellular metabolic process	4.96e-20	1.24e-16	1.23	5184	1590	2159	812	[COPS8 - cop9 constitutive photomorphogenic homolog subunit 8 (arabidopsis), MAML3 - mastermind-like 3 (drosophila), SUB1 - sub1 homolog (s. cerevisiae), NAT2 - n-acetyltransferase 2 (arylamine n-acetyltransferase), DBF4 - dbf4 homolog (s. cerevisiae), GFER - growth factor, augmenter of liver regeneration, GCSH - glycine cleavage system protein h (aminomethyl carrier), EXOSC10 - exosome component…
GO:0008152	metabolic process	4.97e-20	9.3e-17	1.21	5184	1763	2159	888	[COPS8 - cop9 constitutive photomorphogenic homolog subunit 8 (arabidopsis), MAML3 - mastermind-like 3 (drosophila), SUB1 - sub1 homolog (s. cerevisiae), NAT2 - n-acetyltransferase 2 (arylamine n-acetyltransferase), DBF4 - dbf4 homolog (s. cerevisiae), GFER - growth factor, augmenter of liver regeneration, GCSH - glycine cleavage system protein h (aminomethyl carrier), EXOSC10 - exosome component…
GO:0043170	macromolecule metabolic process	1.68e-15	2.51e-12	1.23	5184	1265	2159	648	[COPS8 - cop9 constitutive photomorphogenic homolog subunit 8 (arabidopsis), MAML3 - mastermind-like 3 (drosophila), SUB1 - sub1 homolog (s. cerevisiae), DBF4 - dbf4 homolog (s. cerevisiae), GFER - growth factor, augmenter of liver regeneration, PREPL - prolyl endopeptidase-like, SMUG1 - single-strand-selective monofunctional uracil-dna glycosylase 1, EXOSC10 - exosome component 10, ELL - elongat…
GO:0044260	cellular macromolecule metabolic process	3.02e-14	3.77e-11	1.24	5184	1124	2159	579	[COPS8 - cop9 constitutive photomorphogenic homolog subunit 8 (arabidopsis), MAML3 - mastermind-like 3 (drosophila), SUB1 - sub1 homolog (s. cerevisiae), DBF4 - dbf4 homolog (s. cerevisiae), GFER - growth factor, augmenter of liver regeneration, SMUG1 - single-strand-selective monofunctional uracil-dna glycosylase 1, EXOSC10 - exosome component 10, ELL - elongation factor rna polymerase ii, WTAP …
GO:0009987	cellular process	3.58e-13	3.83e-10	1.1	5184	2916	2159	1341	[COPS8 - cop9 constitutive photomorphogenic homolog subunit 8 (arabidopsis), MAML3 - mastermind-like 3 (drosophila), SUB1 - sub1 homolog (s. cerevisiae), IL17RB - interleukin 17 receptor b, NAT2 - n-acetyltransferase 2 (arylamine n-acetyltransferase), DBF4 - dbf4 homolog (s. cerevisiae), SPIN1 - spindlin 1, GFER - growth factor, augmenter of liver regeneration, MAS1L - mas1 oncogene-like, GCSH - …
GO:0006807	nitrogen compound metabolic process	8.72e-12	8.16e-09	1.22	5184	1045	2159	532	[MAML3 - mastermind-like 3 (drosophila), SUB1 - sub1 homolog (s. cerevisiae), DBF4 - dbf4 homolog (s. cerevisiae), GCSH - glycine cleavage system protein h (aminomethyl carrier), SMUG1 - single-strand-selective monofunctional uracil-dna glycosylase 1, EXOSC10 - exosome component 10, ELL - elongation factor rna polymerase ii, COX15 - cox15 homolog, cytochrome c oxidase assembly protein (yeast), WT…
GO:0008150	biological_process	2.25e-11	1.87e-08	1.06	5184	3826	2159	1696	[COPS8 - cop9 constitutive photomorphogenic homolog subunit 8 (arabidopsis), MAML3 - mastermind-like 3 (drosophila), SUB1 - sub1 homolog (s. cerevisiae), NAT2 - n-acetyltransferase 2 (arylamine n-acetyltransferase), PMP2 - peripheral myelin protein 2, IL17RB - interleukin 17 receptor b, DBF4 - dbf4 homolog (s. cerevisiae), SPIN1 - spindlin 1, MAS1L - mas1 oncogene-like, EXOSC10 - exosome componen…
GO:0034641	cellular nitrogen compound metabolic process	3.59e-11	2.69e-08	1.23	5184	910	2159	468	[MAML3 - mastermind-like 3 (drosophila), SUB1 - sub1 homolog (s. cerevisiae), DBF4 - dbf4 homolog (s. cerevisiae), SMUG1 - single-strand-selective monofunctional uracil-dna glycosylase 1, EXOSC10 - exosome component 10, ELL - elongation factor rna polymerase ii, COX15 - cox15 homolog, cytochrome c oxidase assembly protein (yeast), WTAP - wilms tumor 1 associated protein, SKOR1 - ski family transc…
GO:0009058	biosynthetic process	1.03e-10	6.98e-08	1.25	5184	805	2159	418	[MAML3 - mastermind-like 3 (drosophila), SUB1 - sub1 homolog (s. cerevisiae), DBF4 - dbf4 homolog (s. cerevisiae), ELL - elongation factor rna polymerase ii, COX15 - cox15 homolog, cytochrome c oxidase assembly protein (yeast), SKOR1 - ski family transcriptional corepressor 1, PLTP - phospholipid transfer protein, SCD5 - stearoyl-coa desaturase 5, LCAT - lecithin-cholesterol acyltransferase, BRMS…
GO:0046483	heterocycle metabolic process	2.38e-10	1.48e-07	1.23	5184	846	2159	435	[MAML3 - mastermind-like 3 (drosophila), SUB1 - sub1 homolog (s. cerevisiae), DBF4 - dbf4 homolog (s. cerevisiae), SMUG1 - single-strand-selective monofunctional uracil-dna glycosylase 1, EXOSC10 - exosome component 10, ELL - elongation factor rna polymerase ii, COX15 - cox15 homolog, cytochrome c oxidase assembly protein (yeast), WTAP - wilms tumor 1 associated protein, PLTP - phospholipid trans…
GO:1901576	organic substance biosynthetic process	2.47e-10	1.42e-07	1.24	5184	787	2159	408	[MAML3 - mastermind-like 3 (drosophila), SUB1 - sub1 homolog (s. cerevisiae), DBF4 - dbf4 homolog (s. cerevisiae), ELL - elongation factor rna polymerase ii, COX15 - cox15 homolog, cytochrome c oxidase assembly protein (yeast), SCD5 - stearoyl-coa desaturase 5, SKOR1 - ski family transcriptional corepressor 1, PLTP - phospholipid transfer protein, LCAT - lecithin-cholesterol acyltransferase, BRMS…
GO:0006139	nucleobase-containing compound metabolic process	2.73e-10	1.46e-07	1.24	5184	794	2159	411	[MAML3 - mastermind-like 3 (drosophila), SUB1 - sub1 homolog (s. cerevisiae), DBF4 - dbf4 homolog (s. cerevisiae), SMUG1 - single-strand-selective monofunctional uracil-dna glycosylase 1, EXOSC10 - exosome component 10, ELL - elongation factor rna polymerase ii, WTAP - wilms tumor 1 associated protein, SKOR1 - ski family transcriptional corepressor 1, BRMS1L - breast cancer metastasis-suppressor …
GO:0010467	gene expression	3.05e-10	1.52e-07	1.68	5184	117	2159	82	[MAML3 - mastermind-like 3 (drosophila), PRPF8 - prp8 pre-mrna processing factor 8 homolog (s. cerevisiae), SF3B5 - splicing factor 3b, subunit 5, 10kda, RPL11 - ribosomal protein l11, EDC3 - enhancer of mrna decapping 3 homolog (s. cerevisiae), NCBP1 - nuclear cap binding protein subunit 1, 80kda, RPL7 - ribosomal protein l7, TCEB2 - transcription elongation factor b (siii), polypeptide 2 (18kda…
GO:0009059	macromolecule biosynthetic process	3.72e-10	1.74e-07	1.29	5184	562	2159	303	[MAML3 - mastermind-like 3 (drosophila), SUB1 - sub1 homolog (s. cerevisiae), LRPPRC - leucine-rich pentatricopeptide repeat containing, DBF4 - dbf4 homolog (s. cerevisiae), RELB - v-rel reticuloendotheliosis viral oncogene homolog b, SBNO2 - strawberry notch homolog 2 (drosophila), MRPL55 - mitochondrial ribosomal protein l55, BAHD1 - bromo adjacent homology domain containing 1, NCBP1 - nuclear …
GO:0019538	protein metabolic process	4.27e-10	1.88e-07	1.29	5184	586	2159	314	[COPS8 - cop9 constitutive photomorphogenic homolog subunit 8 (arabidopsis), BNIP3 - bcl2/adenovirus e1b 19kda interacting protein 3, BNIP3L - bcl2/adenovirus e1b 19kda interacting protein 3-like, ZMPSTE24 - zinc metallopeptidase ste24 homolog (s. cerevisiae), RELA - v-rel reticuloendotheliosis viral oncogene homolog a (avian), GFER - growth factor, augmenter of liver regeneration, MRPL55 - mitoc…
GO:0046907	intracellular transport	6.64e-10	2.76e-07	1.51	5184	195	2159	123	[LRPPRC - leucine-rich pentatricopeptide repeat containing, GFER - growth factor, augmenter of liver regeneration, ASPSCR1 - alveolar soft part sarcoma chromosome region, candidate 1, NCBP1 - nuclear cap binding protein subunit 1, 80kda, BCAP31 - b-cell receptor-associated protein 31, XCL1 - chemokine (c motif) ligand 1, MRPL18 - mitochondrial ribosomal protein l18, TOB1 - transducer of erbb2, 1,…
GO:0044249	cellular biosynthetic process	7.23e-10	2.85e-07	1.24	5184	759	2159	393	[MAML3 - mastermind-like 3 (drosophila), SUB1 - sub1 homolog (s. cerevisiae), DBF4 - dbf4 homolog (s. cerevisiae), ELL - elongation factor rna polymerase ii, COX15 - cox15 homolog, cytochrome c oxidase assembly protein (yeast), SCD5 - stearoyl-coa desaturase 5, LCAT - lecithin-cholesterol acyltransferase, PLTP - phospholipid transfer protein, SKOR1 - ski family transcriptional corepressor 1, BRMS…
GO:0071840	cellular component organization or biogenesis	7.53e-10	2.82e-07	1.24	5184	792	2159	408	[SPP2 - secreted phosphoprotein 2, 24kda, MINA - myc induced nuclear antigen, PMP2 - peripheral myelin protein 2, BCAR1 - breast cancer anti-estrogen resistance 1, SPAM1 - sperm adhesion molecule 1 (ph-20 hyaluronidase, zona pellucida binding), COX15 - cox15 homolog, cytochrome c oxidase assembly protein (yeast), BLOC1S1 - biogenesis of lysosomal organelles complex-1, subunit 1, SHROOM1 - shroom …
GO:0044267	cellular protein metabolic process	1.19e-09	4.23e-07	1.32	5184	452	2159	249	[COPS8 - cop9 constitutive photomorphogenic homolog subunit 8 (arabidopsis), BNIP3 - bcl2/adenovirus e1b 19kda interacting protein 3, BNIP3L - bcl2/adenovirus e1b 19kda interacting protein 3-like, GFER - growth factor, augmenter of liver regeneration, MRPL55 - mitochondrial ribosomal protein l55, N6AMT1 - n-6 adenine-specific dna methyltransferase 1 (putative), SECISBP2 - secis binding protein 2,…
GO:0006725	cellular aromatic compound metabolic process	1.32e-09	4.48e-07	1.22	5184	854	2159	435	[MAML3 - mastermind-like 3 (drosophila), SUB1 - sub1 homolog (s. cerevisiae), DBF4 - dbf4 homolog (s. cerevisiae), SMUG1 - single-strand-selective monofunctional uracil-dna glycosylase 1, EXOSC10 - exosome component 10, ELL - elongation factor rna polymerase ii, COX15 - cox15 homolog, cytochrome c oxidase assembly protein (yeast), WTAP - wilms tumor 1 associated protein, SKOR1 - ski family transc…
GO:1901360	organic cyclic compound metabolic process	1.45e-09	4.73e-07	1.21	5184	912	2159	461	[MAML3 - mastermind-like 3 (drosophila), SUB1 - sub1 homolog (s. cerevisiae), DBF4 - dbf4 homolog (s. cerevisiae), SMUG1 - single-strand-selective monofunctional uracil-dna glycosylase 1, EXOSC10 - exosome component 10, ELL - elongation factor rna polymerase ii, COX15 - cox15 homolog, cytochrome c oxidase assembly protein (yeast), WTAP - wilms tumor 1 associated protein, PLTP - phospholipid trans…
GO:0090304	nucleic acid metabolic process	1.54e-09	4.79e-07	1.25	5184	710	2159	369	[BNIP3 - bcl2/adenovirus e1b 19kda interacting protein 3, AKAP8 - a kinase (prka) anchor protein 8, MAML3 - mastermind-like 3 (drosophila), SUB1 - sub1 homolog (s. cerevisiae), FTO - fat mass and obesity associated, TET3 - tet methylcytosine dioxygenase 3, LRPPRC - leucine-rich pentatricopeptide repeat containing, DBF4 - dbf4 homolog (s. cerevisiae), RELB - v-rel reticuloendotheliosis viral oncog…
GO:0016070	RNA metabolic process	1.91e-09	5.71e-07	1.29	5184	532	2159	286	[MAML3 - mastermind-like 3 (drosophila), SUB1 - sub1 homolog (s. cerevisiae), FTO - fat mass and obesity associated, LRPPRC - leucine-rich pentatricopeptide repeat containing, RELB - v-rel reticuloendotheliosis viral oncogene homolog b, SBNO2 - strawberry notch homolog 2 (drosophila), NCBP1 - nuclear cap binding protein subunit 1, 80kda, APOBEC3F - apolipoprotein b mrna editing enzyme, catalytic …
GO:0016043	cellular component organization	2.85e-09	8.19e-07	1.23	5184	785	2159	402	[SPP2 - secreted phosphoprotein 2, 24kda, PMP2 - peripheral myelin protein 2, BCAR1 - breast cancer anti-estrogen resistance 1, SPAM1 - sperm adhesion molecule 1 (ph-20 hyaluronidase, zona pellucida binding), COX15 - cox15 homolog, cytochrome c oxidase assembly protein (yeast), BLOC1S1 - biogenesis of lysosomal organelles complex-1, subunit 1, LCAT - lecithin-cholesterol acyltransferase, SHROOM1 …
GO:0045184	establishment of protein localization	6.91e-09	1.92e-06	1.47	5184	208	2159	127	[FAM125B - family with sequence similarity 125, member b, GFER - growth factor, augmenter of liver regeneration, ASPSCR1 - alveolar soft part sarcoma chromosome region, candidate 1, BCAP31 - b-cell receptor-associated protein 31, CCDC101 - coiled-coil domain containing 101, TOB1 - transducer of erbb2, 1, KDELR1 - kdel (lys-asp-glu-leu) endoplasmic reticulum protein retention receptor 1, AHCTF1 - …
GO:0006810	transport	1.47e-08	3.94e-06	1.26	5184	594	2159	311	[CDC42SE1 - cdc42 small effector 1, LCN10 - lipocalin 10, LRPPRC - leucine-rich pentatricopeptide repeat containing, GFER - growth factor, augmenter of liver regeneration, ASPSCR1 - alveolar soft part sarcoma chromosome region, candidate 1, BCAP31 - b-cell receptor-associated protein 31, NCBP1 - nuclear cap binding protein subunit 1, 80kda, TRAPPC6A - trafficking protein particle complex 6a, MRPL…
GO:0051234	establishment of localization	2.42e-08	6.23e-06	1.25	5184	607	2159	316	[CDC42SE1 - cdc42 small effector 1, LCN10 - lipocalin 10, LRPPRC - leucine-rich pentatricopeptide repeat containing, GFER - growth factor, augmenter of liver regeneration, ASPSCR1 - alveolar soft part sarcoma chromosome region, candidate 1, NCBP1 - nuclear cap binding protein subunit 1, 80kda, BCAP31 - b-cell receptor-associated protein 31, TRAPPC6A - trafficking protein particle complex 6a, MRPL…
GO:0015031	protein transport	3.47e-08	8.65e-06	1.45	5184	204	2159	123	[FAM125B - family with sequence similarity 125, member b, GFER - growth factor, augmenter of liver regeneration, ASPSCR1 - alveolar soft part sarcoma chromosome region, candidate 1, BCAP31 - b-cell receptor-associated protein 31, TOB1 - transducer of erbb2, 1, KDELR1 - kdel (lys-asp-glu-leu) endoplasmic reticulum protein retention receptor 1, AHCTF1 - at hook containing transcription factor 1, SL…
GO:0016482	cytoplasmic transport	9.59e-08	2.32e-05	1.64	5184	95	2159	65	[RPL11 - ribosomal protein l11, GFER - growth factor, augmenter of liver regeneration, PTPRC - protein tyrosine phosphatase, receptor type, c, NCBP1 - nuclear cap binding protein subunit 1, 80kda, XCL1 - chemokine (c motif) ligand 1, RPL7 - ribosomal protein l7, TRAPPC8 - trafficking protein particle complex 8, TIMM8B - translocase of inner mitochondrial membrane 8 homolog b (yeast), TOB1 - trans…
GO:1901575	organic substance catabolic process	1.51e-07	3.53e-05	1.34	5184	314	2159	175	[BNIP3 - bcl2/adenovirus e1b 19kda interacting protein 3, BNIP3L - bcl2/adenovirus e1b 19kda interacting protein 3-like, SLX1A - slx1 structure-specific endonuclease subunit homolog a (s. cerevisiae), SDC4 - syndecan 4, ZMPSTE24 - zinc metallopeptidase ste24 homolog (s. cerevisiae), SDC1 - syndecan 1, DDIT3 - dna-damage-inducible transcript 3, UPB1 - ureidopropionase, beta, DHDH - dihydrodiol deh…
GO:0043412	macromolecule modification	1.69e-07	3.83e-05	1.31	5184	373	2159	203	[COPS8 - cop9 constitutive photomorphogenic homolog subunit 8 (arabidopsis), TET3 - tet methylcytosine dioxygenase 3, FTO - fat mass and obesity associated, APOBEC3F - apolipoprotein b mrna editing enzyme, catalytic polypeptide-like 3f, APOBEC3A - apolipoprotein b mrna editing enzyme, catalytic polypeptide-like 3a, SMUG1 - single-strand-selective monofunctional uracil-dna glycosylase 1, N6AMT1 - …
GO:0044271	cellular nitrogen compound biosynthetic process	1.91e-07	4.19e-05	1.26	5184	495	2159	260	[MAML3 - mastermind-like 3 (drosophila), SUB1 - sub1 homolog (s. cerevisiae), LRPPRC - leucine-rich pentatricopeptide repeat containing, RELB - v-rel reticuloendotheliosis viral oncogene homolog b, SBNO2 - strawberry notch homolog 2 (drosophila), NCBP1 - nuclear cap binding protein subunit 1, 80kda, BAHD1 - bromo adjacent homology domain containing 1, ELL - elongation factor rna polymerase ii, CO…
GO:0034645	cellular macromolecule biosynthetic process	3.39e-07	7.25e-05	1.25	5184	504	2159	263	[SUB1 - sub1 homolog (s. cerevisiae), LRPPRC - leucine-rich pentatricopeptide repeat containing, DBF4 - dbf4 homolog (s. cerevisiae), RELB - v-rel reticuloendotheliosis viral oncogene homolog b, SBNO2 - strawberry notch homolog 2 (drosophila), MRPL55 - mitochondrial ribosomal protein l55, BAHD1 - bromo adjacent homology domain containing 1, NCBP1 - nuclear cap binding protein subunit 1, 80kda, SE…
GO:0051649	establishment of localization in cell	4.97e-07	0.000103	1.34	5184	291	2159	162	[LRPPRC - leucine-rich pentatricopeptide repeat containing, GFER - growth factor, augmenter of liver regeneration, ASPSCR1 - alveolar soft part sarcoma chromosome region, candidate 1, NCBP1 - nuclear cap binding protein subunit 1, 80kda, BCAP31 - b-cell receptor-associated protein 31, XCL1 - chemokine (c motif) ligand 1, SRCIN1 - src kinase signaling inhibitor 1, MRPL18 - mitochondrial ribosomal …
GO:0018130	heterocycle biosynthetic process	5.8e-07	0.000117	1.26	5184	474	2159	248	[MAML3 - mastermind-like 3 (drosophila), SUB1 - sub1 homolog (s. cerevisiae), LRPPRC - leucine-rich pentatricopeptide repeat containing, RELB - v-rel reticuloendotheliosis viral oncogene homolog b, SBNO2 - strawberry notch homolog 2 (drosophila), NCBP1 - nuclear cap binding protein subunit 1, 80kda, BAHD1 - bromo adjacent homology domain containing 1, ELL - elongation factor rna polymerase ii, CO…
GO:0000184	nuclear-transcribed mRNA catabolic process, nonsense-mediated decay	7.75e-07	0.000153	2.03	5184	32	2159	27	[RPS13 - ribosomal protein s13, RPS18 - ribosomal protein s18, RPL11 - ribosomal protein l11, RPS7 - ribosomal protein s7, NCBP1 - nuclear cap binding protein subunit 1, 80kda, RPL7 - ribosomal protein l7, EXOSC10 - exosome component 10, RPS5 - ribosomal protein s5, DCP1B - dcp1 decapping enzyme homolog b (s. cerevisiae), NCBP2 - nuclear cap binding protein subunit 2, 20kda, RPL36A - ribosomal pr…
GO:0034654	nucleobase-containing compound biosynthetic process	1.55e-06	0.000297	1.25	5184	446	2159	233	[MAML3 - mastermind-like 3 (drosophila), SUB1 - sub1 homolog (s. cerevisiae), LRPPRC - leucine-rich pentatricopeptide repeat containing, RELB - v-rel reticuloendotheliosis viral oncogene homolog b, SBNO2 - strawberry notch homolog 2 (drosophila), NCBP1 - nuclear cap binding protein subunit 1, 80kda, BAHD1 - bromo adjacent homology domain containing 1, ELL - elongation factor rna polymerase ii, CC…
GO:0030030	cell projection organization	1.6e-06	0.000298	1.57	5184	98	2159	64	[UGT8 - udp glycosyltransferase 8, MCI - idas protein, NBL1 - neuroblastoma, suppression of tumorigenicity 1, RSPH4A - radial spoke head 4 homolog a (chlamydomonas), TMEM237 - transmembrane protein 237, UCN - urocortin, FAM161A - family with sequence similarity 161, member a, OFD1 - oral-facial-digital syndrome 1, BLOC1S1 - biogenesis of lysosomal organelles complex-1, subunit 1, NPY - neuropepti…
GO:0000956	nuclear-transcribed mRNA catabolic process	2.08e-06	0.00038	1.87	5184	41	2159	32	[RPS13 - ribosomal protein s13, RPS18 - ribosomal protein s18, RPL11 - ribosomal protein l11, EDC3 - enhancer of mrna decapping 3 homolog (s. cerevisiae), CCRN4L - ccr4 carbon catabolite repression 4-like (s. cerevisiae), RPS7 - ribosomal protein s7, NCBP1 - nuclear cap binding protein subunit 1, 80kda, RPL7 - ribosomal protein l7, EXOSC3 - exosome component 3, EXOSC10 - exosome component 10, RPS…
GO:0019438	aromatic compound biosynthetic process	2.09e-06	0.000373	1.24	5184	469	2159	243	[MAML3 - mastermind-like 3 (drosophila), SUB1 - sub1 homolog (s. cerevisiae), LRPPRC - leucine-rich pentatricopeptide repeat containing, RELB - v-rel reticuloendotheliosis viral oncogene homolog b, SBNO2 - strawberry notch homolog 2 (drosophila), NCBP1 - nuclear cap binding protein subunit 1, 80kda, BAHD1 - bromo adjacent homology domain containing 1, ELL - elongation factor rna polymerase ii, CO…
GO:0016071	mRNA metabolic process	2.1e-06	0.000366	1.58	5184	91	2159	60	[PRPF8 - prp8 pre-mrna processing factor 8 homolog (s. cerevisiae), SF3B5 - splicing factor 3b, subunit 5, 10kda, RPL11 - ribosomal protein l11, EDC3 - enhancer of mrna decapping 3 homolog (s. cerevisiae), AFF2 - af4/fmr2 family, member 2, APLP1 - amyloid beta (a4) precursor-like protein 1, RPL7 - ribosomal protein l7, NCBP1 - nuclear cap binding protein subunit 1, 80kda, CD2BP2 - cd2 (cytoplasmi…
GO:0006464	cellular protein modification process	2.24e-06	0.000381	1.3	5184	330	2159	178	[COPS8 - cop9 constitutive photomorphogenic homolog subunit 8 (arabidopsis), KDM3A - lysine (k)-specific demethylase 3a, CCDC101 - coiled-coil domain containing 101, TCEB2 - transcription elongation factor b (siii), polypeptide 2 (18kda, elongin b), ST6GALNAC1 - st6 (alpha-n-acetyl-neuraminyl-2,3-beta-galactosyl-1,3)-n-acetylgalactosaminide alpha-2,6-sialyltransferase 1, N6AMT1 - n-6 adenine-spec…
GO:0036211	protein modification process	2.24e-06	0.000373	1.3	5184	330	2159	178	[COPS8 - cop9 constitutive photomorphogenic homolog subunit 8 (arabidopsis), KDM3A - lysine (k)-specific demethylase 3a, CCDC101 - coiled-coil domain containing 101, TCEB2 - transcription elongation factor b (siii), polypeptide 2 (18kda, elongin b), ST6GALNAC1 - st6 (alpha-n-acetyl-neuraminyl-2,3-beta-galactosyl-1,3)-n-acetylgalactosaminide alpha-2,6-sialyltransferase 1, N6AMT1 - n-6 adenine-spec…
GO:0022613	ribonucleoprotein complex biogenesis	3.6e-06	0.000586	2.27	5184	18	2159	17	[EMG1 - emg1 nucleolar protein homolog (s. cerevisiae), RPL11 - ribosomal protein l11, MINA - myc induced nuclear antigen, RPS18 - ribosomal protein s18, NOA1 - nitric oxide associated 1, RPL7 - ribosomal protein l7, NAF1 - nuclear assembly factor 1 homolog (s. cerevisiae), RPS7 - ribosomal protein s7, RRP36 - ribosomal rna processing 36 homolog (s. cerevisiae), RPS28 - ribosomal protein s28, EIF…
GO:0043241	protein complex disassembly	4.35e-06	0.000693	2.1	5184	24	2159	21	[RPL36A - ribosomal protein l36a, RPS13 - ribosomal protein s13, RPS18 - ribosomal protein s18, RPL11 - ribosomal protein l11, RPL7 - ribosomal protein l7, RPS7 - ribosomal protein s7, DDIT4 - dna-damage-inducible transcript 4, RPL32 - ribosomal protein l32, RPL36 - ribosomal protein l36, RPL34 - ribosomal protein l34, RPS26 - ribosomal protein s26, RPS5 - ribosomal protein s5, RPS27 - ribosomal …
GO:0006402	mRNA catabolic process	5.27e-06	0.000821	1.83	5184	42	2159	32	[RPS13 - ribosomal protein s13, RPL11 - ribosomal protein l11, RPS18 - ribosomal protein s18, EDC3 - enhancer of mrna decapping 3 homolog (s. cerevisiae), CCRN4L - ccr4 carbon catabolite repression 4-like (s. cerevisiae), RPL7 - ribosomal protein l7, NCBP1 - nuclear cap binding protein subunit 1, 80kda, RPS7 - ribosomal protein s7, EXOSC3 - exosome component 3, EXOSC10 - exosome component 10, RPS…
GO:0009056	catabolic process	5.39e-06	0.000823	1.28	5184	342	2159	182	[BNIP3 - bcl2/adenovirus e1b 19kda interacting protein 3, BNIP3L - bcl2/adenovirus e1b 19kda interacting protein 3-like, SLX1A - slx1 structure-specific endonuclease subunit homolog a (s. cerevisiae), SDC4 - syndecan 4, ZMPSTE24 - zinc metallopeptidase ste24 homolog (s. cerevisiae), SDC1 - syndecan 1, DDIT3 - dna-damage-inducible transcript 3, UPB1 - ureidopropionase, beta, DHDH - dihydrodiol deh…
GO:0044265	cellular macromolecule catabolic process	5.77e-06	0.000864	1.5	5184	114	2159	71	[BNIP3 - bcl2/adenovirus e1b 19kda interacting protein 3, BNIP3L - bcl2/adenovirus e1b 19kda interacting protein 3-like, ZMPSTE24 - zinc metallopeptidase ste24 homolog (s. cerevisiae), SLX1A - slx1 structure-specific endonuclease subunit homolog a (s. cerevisiae), RPL11 - ribosomal protein l11, EDC3 - enhancer of mrna decapping 3 homolog (s. cerevisiae), DDIT3 - dna-damage-inducible transcript 3,…
GO:1901362	organic cyclic compound biosynthetic process	6.65e-06	0.000976	1.22	5184	492	2159	251	[MAML3 - mastermind-like 3 (drosophila), SUB1 - sub1 homolog (s. cerevisiae), LRPPRC - leucine-rich pentatricopeptide repeat containing, RELB - v-rel reticuloendotheliosis viral oncogene homolog b, SBNO2 - strawberry notch homolog 2 (drosophila), NCBP1 - nuclear cap binding protein subunit 1, 80kda, BAHD1 - bromo adjacent homology domain containing 1, ELL - elongation factor rna polymerase ii, CO…
GO:0006412	translation	6.7e-06	0.000964	1.59	5184	80	2159	53	[RPL11 - ribosomal protein l11, METTL17 - methyltransferase like 17, MRPL55 - mitochondrial ribosomal protein l55, RPL7 - ribosomal protein l7, MRPL21 - mitochondrial ribosomal protein l21, RPL10L - ribosomal protein l10-like, SECISBP2 - secis binding protein 2, MRPL18 - mitochondrial ribosomal protein l18, MRPL28 - mitochondrial ribosomal protein l28, EIF3K - eukaryotic translation initiation fa…
GO:0032774	RNA biosynthetic process	7.71e-06	0.00109	1.25	5184	395	2159	206	[MAML3 - mastermind-like 3 (drosophila), SUB1 - sub1 homolog (s. cerevisiae), LRPPRC - leucine-rich pentatricopeptide repeat containing, RELB - v-rel reticuloendotheliosis viral oncogene homolog b, SBNO2 - strawberry notch homolog 2 (drosophila), NCBP1 - nuclear cap binding protein subunit 1, 80kda, BAHD1 - bromo adjacent homology domain containing 1, ELL - elongation factor rna polymerase ii, CC…
GO:0043624	cellular protein complex disassembly	9.23e-06	0.00128	2.09	5184	23	2159	20	[RPL36A - ribosomal protein l36a, RPS13 - ribosomal protein s13, RPS18 - ribosomal protein s18, RPL11 - ribosomal protein l11, RPL7 - ribosomal protein l7, RPS7 - ribosomal protein s7, RPL32 - ribosomal protein l32, RPL36 - ribosomal protein l36, RPL34 - ribosomal protein l34, RPS5 - ribosomal protein s5, RPS26 - ribosomal protein s26, RPS27 - ribosomal protein s27, RPL28 - ribosomal protein l28,…
GO:0044281	small molecule metabolic process	1.4e-05	0.00191	1.21	5184	509	2159	257	[NAT2 - n-acetyltransferase 2 (arylamine n-acetyltransferase), COX5B - cytochrome c oxidase subunit vb, APOBEC3F - apolipoprotein b mrna editing enzyme, catalytic polypeptide-like 3f, GCSH - glycine cleavage system protein h (aminomethyl carrier), APOBEC3A - apolipoprotein b mrna editing enzyme, catalytic polypeptide-like 3a, COX4I1 - cytochrome c oxidase subunit iv isoform 1, SMUG1 - single-stra…
GO:0032989	cellular component morphogenesis	1.41e-05	0.00189	1.6	5184	72	2159	48	[UGT8 - udp glycosyltransferase 8, MED1 - mediator complex subunit 1, NBL1 - neuroblastoma, suppression of tumorigenicity 1, ATXN2 - ataxin 2, SRCIN1 - src kinase signaling inhibitor 1, FGF8 - fibroblast growth factor 8 (androgen-induced), IQUB - iq motif and ubiquitin domain containing, DCLK1 - doublecortin-like kinase 1, NFATC1 - nuclear factor of activated t-cells, cytoplasmic, calcineurin-dep…
GO:0006413	translational initiation	1.65e-05	0.00216	2.02	5184	25	2159	21	[RPL36A - ribosomal protein l36a, RPS13 - ribosomal protein s13, RPL11 - ribosomal protein l11, RPS18 - ribosomal protein s18, RPS7 - ribosomal protein s7, RPL7 - ribosomal protein l7, RPL32 - ribosomal protein l32, RPL36 - ribosomal protein l36, RPL34 - ribosomal protein l34, RPS5 - ribosomal protein s5, RPS26 - ribosomal protein s26, RPS27 - ribosomal protein s27, RPL28 - ribosomal protein l28,…
GO:0006415	translational termination	1.95e-05	0.00251	2.07	5184	22	2159	19	[RPL36A - ribosomal protein l36a, RPS13 - ribosomal protein s13, RPS18 - ribosomal protein s18, RPL11 - ribosomal protein l11, RPL7 - ribosomal protein l7, RPS7 - ribosomal protein s7, RPL32 - ribosomal protein l32, RPL36 - ribosomal protein l36, RPL34 - ribosomal protein l34, RPS26 - ribosomal protein s26, RPS5 - ribosomal protein s5, RPS27 - ribosomal protein s27, RPL28 - ribosomal protein l28,…
GO:0019058	viral infectious cycle	1.95e-05	0.00247	2.07	5184	22	2159	19	[RPL36A - ribosomal protein l36a, RPS13 - ribosomal protein s13, RPS18 - ribosomal protein s18, RPL11 - ribosomal protein l11, RPL7 - ribosomal protein l7, RPS7 - ribosomal protein s7, RPL32 - ribosomal protein l32, RPL36 - ribosomal protein l36, RPL34 - ribosomal protein l34, RPS26 - ribosomal protein s26, RPS5 - ribosomal protein s5, RPS27 - ribosomal protein s27, RPL28 - ribosomal protein l28,…
GO:0019083	viral transcription	1.95e-05	0.00243	2.07	5184	22	2159	19	[RPL36A - ribosomal protein l36a, RPS13 - ribosomal protein s13, RPS18 - ribosomal protein s18, RPL11 - ribosomal protein l11, RPL7 - ribosomal protein l7, RPS7 - ribosomal protein s7, RPL32 - ribosomal protein l32, RPL36 - ribosomal protein l36, RPL34 - ribosomal protein l34, RPS26 - ribosomal protein s26, RPS5 - ribosomal protein s5, RPS27 - ribosomal protein s27, RPL28 - ribosomal protein l28,…
GO:0044765	single-organism transport	2.15e-05	0.00263	1.22	5184	463	2159	235	[CDC42SE1 - cdc42 small effector 1, LRPPRC - leucine-rich pentatricopeptide repeat containing, GFER - growth factor, augmenter of liver regeneration, MRPL18 - mitochondrial ribosomal protein l18, CP - ceruloplasmin (ferroxidase), TOB1 - transducer of erbb2, 1, LBP - lipopolysaccharide binding protein, BLOC1S1 - biogenesis of lysosomal organelles complex-1, subunit 1, LCAT - lecithin-cholesterol a…
GO:0016192	vesicle-mediated transport	2.21e-05	0.00267	1.43	5184	129	2159	77	[RER1 - rer1 retention in endoplasmic reticulum 1 homolog (s. cerevisiae), CDC42SE1 - cdc42 small effector 1, BCAP31 - b-cell receptor-associated protein 31, SRCIN1 - src kinase signaling inhibitor 1, APLP1 - amyloid beta (a4) precursor-like protein 1, F13A1 - coagulation factor xiii, a1 polypeptide, TRAPPC8 - trafficking protein particle complex 8, TRAPPC6A - trafficking protein particle complex…
GO:0006401	RNA catabolic process	2.91e-05	0.00346	1.68	5184	53	2159	37	[RPS13 - ribosomal protein s13, RPL11 - ribosomal protein l11, RPS18 - ribosomal protein s18, XRN2 - 5'-3' exoribonuclease 2, EDC3 - enhancer of mrna decapping 3 homolog (s. cerevisiae), CCRN4L - ccr4 carbon catabolite repression 4-like (s. cerevisiae), NCBP1 - nuclear cap binding protein subunit 1, 80kda, RPL7 - ribosomal protein l7, RPS7 - ribosomal protein s7, RNASET2 - ribonuclease t2, EXOSC3…
GO:0016032	viral reproduction	3.73e-05	0.00436	1.58	5184	70	2159	46	[RPS13 - ribosomal protein s13, RPS18 - ribosomal protein s18, RPL11 - ribosomal protein l11, NUP50 - nucleoporin 50kda, PSMD8 - proteasome (prosome, macropain) 26s subunit, non-atpase, 8, RPS7 - ribosomal protein s7, NCBP1 - nuclear cap binding protein subunit 1, 80kda, RPL7 - ribosomal protein l7, TCEB2 - transcription elongation factor b (siii), polypeptide 2 (18kda, elongin b), RPS5 - ribosom…
GO:0044764	multi-organism cellular process	3.73e-05	0.00429	1.58	5184	70	2159	46	[RPS13 - ribosomal protein s13, RPS18 - ribosomal protein s18, RPL11 - ribosomal protein l11, NUP50 - nucleoporin 50kda, PSMD8 - proteasome (prosome, macropain) 26s subunit, non-atpase, 8, RPS7 - ribosomal protein s7, NCBP1 - nuclear cap binding protein subunit 1, 80kda, RPL7 - ribosomal protein l7, TCEB2 - transcription elongation factor b (siii), polypeptide 2 (18kda, elongin b), RPS5 - ribosom…
GO:0044710	single-organism metabolic process	3.77e-05	0.00427	1.17	5184	659	2159	322	[FTO - fat mass and obesity associated, TET3 - tet methylcytosine dioxygenase 3, NAT2 - n-acetyltransferase 2 (arylamine n-acetyltransferase), COX5B - cytochrome c oxidase subunit vb, RELA - v-rel reticuloendotheliosis viral oncogene homolog a (avian), ORMDL2 - orm1-like 2 (s. cerevisiae), APOBEC3F - apolipoprotein b mrna editing enzyme, catalytic polypeptide-like 3f, GCSH - glycine cleavage syst…
GO:0006613	cotranslational protein targeting to membrane	3.85e-05	0.0043	1.9	5184	29	2159	23	[RPL36A - ribosomal protein l36a, RPS13 - ribosomal protein s13, RPS18 - ribosomal protein s18, RPL11 - ribosomal protein l11, RPL7 - ribosomal protein l7, RPS7 - ribosomal protein s7, RPL32 - ribosomal protein l32, RPL36 - ribosomal protein l36, RPL34 - ribosomal protein l34, SRP19 - signal recognition particle 19kda, RPS26 - ribosomal protein s26, ARL6IP1 - adp-ribosylation factor-like 6 intera…
GO:0006886	intracellular protein transport	4.48e-05	0.00493	1.46	5184	107	2159	65	[RPL11 - ribosomal protein l11, GFER - growth factor, augmenter of liver regeneration, ASPSCR1 - alveolar soft part sarcoma chromosome region, candidate 1, RPL7 - ribosomal protein l7, BCAP31 - b-cell receptor-associated protein 31, TIMM8B - translocase of inner mitochondrial membrane 8 homolog b (yeast), EXPH5 - exophilin 5, TOB1 - transducer of erbb2, 1, TOMM40 - translocase of outer mitochondr…
GO:0009057	macromolecule catabolic process	4.55e-05	0.00494	1.39	5184	143	2159	83	[BNIP3 - bcl2/adenovirus e1b 19kda interacting protein 3, BNIP3L - bcl2/adenovirus e1b 19kda interacting protein 3-like, SDC4 - syndecan 4, ZMPSTE24 - zinc metallopeptidase ste24 homolog (s. cerevisiae), SLX1A - slx1 structure-specific endonuclease subunit homolog a (s. cerevisiae), RPL11 - ribosomal protein l11, SDC1 - syndecan 1, EDC3 - enhancer of mrna decapping 3 homolog (s. cerevisiae), DDIT…
GO:0044767	single-organism developmental process	5.02e-05	0.00537	1.19	5184	536	2159	266	[SCEL - sciellin, ECSIT - ecsit homolog (drosophila), NBL1 - neuroblastoma, suppression of tumorigenicity 1, RELA - v-rel reticuloendotheliosis viral oncogene homolog a (avian), BOK - bcl2-related ovarian killer, ELL - elongation factor rna polymerase ii, NANOS3 - nanos homolog 3 (drosophila), SHROOM1 - shroom family member 1, EMX2 - empty spiracles homeobox 2, NAGLU - n-acetylglucosaminidase, al…
GO:0006414	translational elongation	5.2e-05	0.00548	1.94	5184	26	2159	21	[RPL36A - ribosomal protein l36a, RPS13 - ribosomal protein s13, RPL11 - ribosomal protein l11, RPS18 - ribosomal protein s18, RPS7 - ribosomal protein s7, RPL7 - ribosomal protein l7, RPL32 - ribosomal protein l32, RPL36 - ribosomal protein l36, RPL34 - ribosomal protein l34, RPS5 - ribosomal protein s5, RPS26 - ribosomal protein s26, RPS27 - ribosomal protein s27, RPL28 - ribosomal protein l28,…
GO:0006790	sulfur compound metabolic process	5.25e-05	0.00545	1.59	5184	65	2159	43	[GSS - glutathione synthetase, HYAL1 - hyaluronoglucosaminidase 1, HPSE - heparanase, SDC4 - syndecan 4, SDC1 - syndecan 1, MTHFR - methylenetetrahydrofolate reductase (nad(p)h), LIPT2 - lipoyl(octanoyl) transferase 2 (putative), GLO1 - glyoxalase i, BAAT - bile acid coa: amino acid n-acyltransferase (glycine n-choloyltransferase), MGST3 - microsomal glutathione s-transferase 3, CHST13 - carbohyd…
GO:0000096	sulfur amino acid metabolic process	6.44e-05	0.0066	2.4	5184	11	2159	11	[MUT - methylmalonyl coa mutase, DPEP1 - dipeptidase 1 (renal), TST - thiosulfate sulfurtransferase (rhodanese), CDO1 - cysteine dioxygenase, type i, ENOPH1 - enolase-phosphatase 1, MTHFR - methylenetetrahydrofolate reductase (nad(p)h), PCYOX1 - prenylcysteine oxidase 1, MSRA - methionine sulfoxide reductase a, BHMT2 - betaine--homocysteine s-methyltransferase 2, PCYOX1L - prenylcysteine oxidase …
GO:0006614	SRP-dependent cotranslational protein targeting to membrane	7.43e-05	0.00751	1.89	5184	28	2159	22	[RPL36A - ribosomal protein l36a, RPS13 - ribosomal protein s13, RPL11 - ribosomal protein l11, RPS18 - ribosomal protein s18, RPS7 - ribosomal protein s7, RPL7 - ribosomal protein l7, RPL32 - ribosomal protein l32, RPL36 - ribosomal protein l36, RPL34 - ribosomal protein l34, SRP19 - signal recognition particle 19kda, RPS26 - ribosomal protein s26, RPS5 - ribosomal protein s5, RPS27 - ribosomal …
GO:0045047	protein targeting to ER	7.43e-05	0.00741	1.89	5184	28	2159	22	[RPL36A - ribosomal protein l36a, RPS13 - ribosomal protein s13, RPS18 - ribosomal protein s18, RPL11 - ribosomal protein l11, RPL7 - ribosomal protein l7, RPS7 - ribosomal protein s7, RPL32 - ribosomal protein l32, RPL36 - ribosomal protein l36, RPL34 - ribosomal protein l34, SRP19 - signal recognition particle 19kda, RPS26 - ribosomal protein s26, RPS5 - ribosomal protein s5, RPS27 - ribosomal …
GO:0032984	macromolecular complex disassembly	7.43e-05	0.00731	1.89	5184	28	2159	22	[RPL36A - ribosomal protein l36a, RPS13 - ribosomal protein s13, RPL11 - ribosomal protein l11, RPS18 - ribosomal protein s18, MRRF - mitochondrial ribosome recycling factor, RPS7 - ribosomal protein s7, RPL7 - ribosomal protein l7, DDIT4 - dna-damage-inducible transcript 4, RPL32 - ribosomal protein l32, RPL36 - ribosomal protein l36, RPL34 - ribosomal protein l34, RPS5 - ribosomal protein s5, R…
GO:0072599	establishment of protein localization to endoplasmic reticulum	7.43e-05	0.00722	1.89	5184	28	2159	22	[RPL36A - ribosomal protein l36a, RPS13 - ribosomal protein s13, RPL11 - ribosomal protein l11, RPS18 - ribosomal protein s18, RPS7 - ribosomal protein s7, RPL7 - ribosomal protein l7, RPL32 - ribosomal protein l32, RPL36 - ribosomal protein l36, RPL34 - ribosomal protein l34, SRP19 - signal recognition particle 19kda, RPS26 - ribosomal protein s26, RPS5 - ribosomal protein s5, RPS27 - ribosomal …
GO:0006793	phosphorus metabolic process	7.76e-05	0.00745	1.27	5184	270	2159	143	[ACOT4 - acyl-coa thioesterase 4, SMUG1 - single-strand-selective monofunctional uracil-dna glycosylase 1, APOA4 - apolipoprotein a-iv, LCAT - lecithin-cholesterol acyltransferase, SMPD3 - sphingomyelin phosphodiesterase 3, neutral membrane (neutral sphingomyelinase ii), COASY - coa synthase, PHPT1 - phosphohistidine phosphatase 1, CD74 - cd74 molecule, major histocompatibility complex, class ii …
GO:0044248	cellular catabolic process	8.01e-05	0.00759	1.27	5184	268	2159	142	[BNIP3 - bcl2/adenovirus e1b 19kda interacting protein 3, BNIP3L - bcl2/adenovirus e1b 19kda interacting protein 3-like, ZMPSTE24 - zinc metallopeptidase ste24 homolog (s. cerevisiae), SLX1A - slx1 structure-specific endonuclease subunit homolog a (s. cerevisiae), DDIT3 - dna-damage-inducible transcript 3, UPB1 - ureidopropionase, beta, NCBP1 - nuclear cap binding protein subunit 1, 80kda, APOBEC…
GO:0043436	oxoacid metabolic process	8.29e-05	0.00775	1.31	5184	211	2159	115	[GSS - glutathione synthetase, SDC4 - syndecan 4, SDC1 - syndecan 1, UPB1 - ureidopropionase, beta, GCSH - glycine cleavage system protein h (aminomethyl carrier), ACOT4 - acyl-coa thioesterase 4, MGST3 - microsomal glutathione s-transferase 3, UGT2A1 - udp glucuronosyltransferase 2 family, polypeptide a1, complex locus, DCT - dopachrome tautomerase (dopachrome delta-isomerase, tyrosine-related p…
GO:0006996	organelle organization	9.61e-05	0.00888	1.22	5184	403	2159	204	[BNIP3 - bcl2/adenovirus e1b 19kda interacting protein 3, AKAP8 - a kinase (prka) anchor protein 8, TET3 - tet methylcytosine dioxygenase 3, BAHD1 - bromo adjacent homology domain containing 1, BLOC1S1 - biogenesis of lysosomal organelles complex-1, subunit 1, ENSA - endosulfine alpha, NAGLU - n-acetylglucosaminidase, alpha, PEX11A - peroxisomal biogenesis factor 11 alpha, PEX11B - peroxisomal bi…
GO:0034655	nucleobase-containing compound catabolic process	9.99e-05	0.00912	1.41	5184	119	2159	70	[BNIP3 - bcl2/adenovirus e1b 19kda interacting protein 3, SLX1A - slx1 structure-specific endonuclease subunit homolog a (s. cerevisiae), RPL11 - ribosomal protein l11, EDC3 - enhancer of mrna decapping 3 homolog (s. cerevisiae), UPB1 - ureidopropionase, beta, APOBEC3F - apolipoprotein b mrna editing enzyme, catalytic polypeptide-like 3f, NCBP1 - nuclear cap binding protein subunit 1, 80kda, RPL7…
GO:0044085	cellular component biogenesis	0.000128	0.0116	1.8	5184	32	2159	24	[EMG1 - emg1 nucleolar protein homolog (s. cerevisiae), TAZ - tafazzin, RPL11 - ribosomal protein l11, MINA - myc induced nuclear antigen, RPS18 - ribosomal protein s18, NOA1 - nitric oxide associated 1, NAF1 - nuclear assembly factor 1 homolog (s. cerevisiae), RPL7 - ribosomal protein l7, RPS7 - ribosomal protein s7, RRP36 - ribosomal rna processing 36 homolog (s. cerevisiae), NDUFS5 - nadh dehy…
GO:0044270	cellular nitrogen compound catabolic process	0.000131	0.0117	1.37	5184	138	2159	79	[BNIP3 - bcl2/adenovirus e1b 19kda interacting protein 3, SLX1A - slx1 structure-specific endonuclease subunit homolog a (s. cerevisiae), RPL11 - ribosomal protein l11, EDC3 - enhancer of mrna decapping 3 homolog (s. cerevisiae), UPB1 - ureidopropionase, beta, APOBEC3F - apolipoprotein b mrna editing enzyme, catalytic polypeptide-like 3f, NCBP1 - nuclear cap binding protein subunit 1, 80kda, RPL7…
GO:0006082	organic acid metabolic process	0.000136	0.012	1.3	5184	215	2159	116	[GSS - glutathione synthetase, SDC4 - syndecan 4, SDC1 - syndecan 1, UPB1 - ureidopropionase, beta, GCSH - glycine cleavage system protein h (aminomethyl carrier), ACOT4 - acyl-coa thioesterase 4, MGST3 - microsomal glutathione s-transferase 3, UGT2A1 - udp glucuronosyltransferase 2 family, polypeptide a1, complex locus, DCT - dopachrome tautomerase (dopachrome delta-isomerase, tyrosine-related p…
GO:0071702	organic substance transport	0.000146	0.0127	1.24	5184	318	2159	164	[LRPPRC - leucine-rich pentatricopeptide repeat containing, FAM125B - family with sequence similarity 125, member b, GFER - growth factor, augmenter of liver regeneration, ASPSCR1 - alveolar soft part sarcoma chromosome region, candidate 1, FMR1 - fragile x mental retardation 1, BCAP31 - b-cell receptor-associated protein 31, NCBP1 - nuclear cap binding protein subunit 1, 80kda, APOA4 - apolipopr…
GO:0030031	cell projection assembly	0.000149	0.0128	1.7	5184	41	2159	29	[MCI - idas protein, TMEM237 - transmembrane protein 237, RSPH4A - radial spoke head 4 homolog a (chlamydomonas), PKHD1 - polycystic kidney and hepatic disease 1 (autosomal recessive), FAM161A - family with sequence similarity 161, member a, PDGFB - platelet-derived growth factor beta polypeptide, OFD1 - oral-facial-digital syndrome 1, C2CD3 - c2 calcium-dependent domain containing 3, PDGFA - pla…
GO:0072594	establishment of protein localization to organelle	0.000155	0.0132	1.62	5184	52	2159	35	[RPS13 - ribosomal protein s13, RPL11 - ribosomal protein l11, RPS18 - ribosomal protein s18, GFER - growth factor, augmenter of liver regeneration, RPL7 - ribosomal protein l7, CCDC101 - coiled-coil domain containing 101, RPS7 - ribosomal protein s7, TIMM8B - translocase of inner mitochondrial membrane 8 homolog b (yeast), RPS5 - ribosomal protein s5, TOMM40 - translocase of outer mitochondrial …
GO:0071482	cellular response to light stimulus	0.000155	0.013	2.4	5184	10	2159	10	[TP73 - tumor protein p73, TP63 - tumor protein p63, HYAL1 - hyaluronoglucosaminidase 1, BAK1 - bcl2-antagonist/killer 1, TP53 - tumor protein p53, RHBDD1 - rhomboid domain containing 1, NFATC4 - nuclear factor of activated t-cells, cytoplasmic, calcineurin-dependent 4, CRY2 - cryptochrome 2 (photolyase-like), CRY1 - cryptochrome 1 (photolyase-like), BAX - bcl2-associated x protein]
GO:0006470	protein dephosphorylation	0.000155	0.0129	2.4	5184	10	2159	10	[PPM1B - protein phosphatase, mg2+/mn2+ dependent, 1b, EYA1 - eyes absent homolog 1 (drosophila), RPAP2 - rna polymerase ii associated protein 2, PTPMT1 - protein tyrosine phosphatase, mitochondrial 1, EYA2 - eyes absent homolog 2 (drosophila), EYA3 - eyes absent homolog 3 (drosophila), PTPRC - protein tyrosine phosphatase, receptor type, c, PHPT1 - phosphohistidine phosphatase 1, SMEK2 - smek ho…
GO:0022607	cellular component assembly	0.000156	0.0128	1.23	5184	327	2159	168	[SPP2 - secreted phosphoprotein 2, 24kda, ATPAF1 - atp synthase mitochondrial f1 complex assembly factor 1, APCS - amyloid p component, serum, MCI - idas protein, NCBP1 - nuclear cap binding protein subunit 1, 80kda, BAHD1 - bromo adjacent homology domain containing 1, CEP192 - centrosomal protein 192kda, TCEB2 - transcription elongation factor b (siii), polypeptide 2 (18kda, elongin b), RSPH4A -…
GO:0006796	phosphate-containing compound metabolic process	0.000188	0.0153	1.26	5184	261	2159	137	[SMUG1 - single-strand-selective monofunctional uracil-dna glycosylase 1, APOA4 - apolipoprotein a-iv, LCAT - lecithin-cholesterol acyltransferase, SMPD3 - sphingomyelin phosphodiesterase 3, neutral membrane (neutral sphingomyelinase ii), COASY - coa synthase, PHPT1 - phosphohistidine phosphatase 1, CD74 - cd74 molecule, major histocompatibility complex, class ii invariant chain, PGAP2 - post-gpi…
GO:0048858	cell projection morphogenesis	0.000191	0.0154	1.73	5184	36	2159	26	[UGT8 - udp glycosyltransferase 8, ATXN2 - ataxin 2, NBL1 - neuroblastoma, suppression of tumorigenicity 1, IQUB - iq motif and ubiquitin domain containing, DCLK1 - doublecortin-like kinase 1, OFD1 - oral-facial-digital syndrome 1, TCTN2 - tectonic family member 2, BBS7 - bardet-biedl syndrome 7, TMEM67 - transmembrane protein 67, CNP - 2',3'-cyclic nucleotide 3' phosphodiesterase, IFT43 - intraf…
GO:0022618	ribonucleoprotein complex assembly	0.000199	0.0158	1.9	5184	24	2159	19	[ATXN2 - ataxin 2, CCRN4L - ccr4 carbon catabolite repression 4-like (s. cerevisiae), NIP7 - nuclear import 7 homolog (s. cerevisiae), C1QBP - complement component 1, q subcomponent binding protein, NCBP1 - nuclear cap binding protein subunit 1, 80kda, NPM1 - nucleophosmin (nucleolar phosphoprotein b23, numatrin), CD2BP2 - cd2 (cytoplasmic tail) binding protein 2, PHAX - phosphorylated adaptor fo…
GO:0001764	neuron migration	0.000214	0.0169	2.22	5184	13	2159	12	[CDK5R2 - cyclin-dependent kinase 5, regulatory subunit 2 (p39), CCK - cholecystokinin, GPM6A - glycoprotein m6a, DISC1 - disrupted in schizophrenia 1, MAPT - microtubule-associated protein tau, KIAA0319 - kiaa0319, DDIT4 - dna-damage-inducible transcript 4, CDK5R1 - cyclin-dependent kinase 5, regulatory subunit 1 (p35), BAX - bcl2-associated x protein, DCLK1 - doublecortin-like kinase 1, NDN - n…
GO:0071826	ribonucleoprotein complex subunit organization	0.000269	0.021	1.85	5184	26	2159	20	[ATXN2 - ataxin 2, MRRF - mitochondrial ribosome recycling factor, CCRN4L - ccr4 carbon catabolite repression 4-like (s. cerevisiae), NIP7 - nuclear import 7 homolog (s. cerevisiae), C1QBP - complement component 1, q subcomponent binding protein, NCBP1 - nuclear cap binding protein subunit 1, 80kda, NPM1 - nucleophosmin (nucleolar phosphoprotein b23, numatrin), PHAX - phosphorylated adaptor for r…
GO:0006368	transcription elongation from RNA polymerase II promoter	0.000272	0.021	1.94	5184	21	2159	17	[ELL2 - elongation factor, rna polymerase ii, 2, POLR2D - polymerase (rna) ii (dna directed) polypeptide d, ADRM1 - adhesion regulating molecule 1, NCBP1 - nuclear cap binding protein subunit 1, 80kda, POLR2K - polymerase (rna) ii (dna directed) polypeptide k, 7.0kda, TCEB2 - transcription elongation factor b (siii), polypeptide 2 (18kda, elongin b), GTF2F2 - general transcription factor iif, pol…
GO:0006357	regulation of transcription from RNA polymerase II promoter	0.000288	0.022	1.28	5184	218	2159	116	[MAML3 - mastermind-like 3 (drosophila), MCI - idas protein, SUB1 - sub1 homolog (s. cerevisiae), ECSIT - ecsit homolog (drosophila), RELA - v-rel reticuloendotheliosis viral oncogene homolog a (avian), AKIRIN2 - akirin 2, KDM3A - lysine (k)-specific demethylase 3a, DDIT3 - dna-damage-inducible transcript 3, HSBP1 - heat shock factor binding protein 1, TCEB2 - transcription elongation factor b (s…
GO:0007018	microtubule-based movement	0.000346	0.0261	1.8	5184	28	2159	21	[UGT8 - udp glycosyltransferase 8, MUTED - muted homolog (mouse), SNAPIN - snap-associated protein, LRPPRC - leucine-rich pentatricopeptide repeat containing, UXT - ubiquitously-expressed, prefoldin-like chaperone, MAPT - microtubule-associated protein tau, DNAH12 - dynein, axonemal, heavy chain 12, LOC100130097 - kinesin-like protein family member 6-like, RSPH4A - radial spoke head 4 homolog a (…
GO:0071478	cellular response to radiation	0.000358	0.0268	2	5184	18	2159	15	[TP73 - tumor protein p73, HYAL1 - hyaluronoglucosaminidase 1, TP63 - tumor protein p63, BAK1 - bcl2-antagonist/killer 1, MGMT - o-6-methylguanine-dna methyltransferase, TP53 - tumor protein p53, RHBDD1 - rhomboid domain containing 1, GADD45A - growth arrest and dna-damage-inducible, alpha, NFATC4 - nuclear factor of activated t-cells, cytoplasmic, calcineurin-dependent 4, CRY2 - cryptochrome 2 (…
GO:0006605	protein targeting	0.000372	0.0275	1.51	5184	65	2159	41	[RPS13 - ribosomal protein s13, RPL11 - ribosomal protein l11, RPS18 - ribosomal protein s18, GFER - growth factor, augmenter of liver regeneration, RPL7 - ribosomal protein l7, RPS7 - ribosomal protein s7, TIMM8B - translocase of inner mitochondrial membrane 8 homolog b (yeast), RPS5 - ribosomal protein s5, ICMT - isoprenylcysteine carboxyl methyltransferase, TOMM40 - translocase of outer mitoch…
GO:0006096	glycolysis	0.000373	0.0274	2.4	5184	9	2159	9	[PGAM2 - phosphoglycerate mutase 2 (muscle), PGAM4 - phosphoglycerate mutase family member 4, PGK1 - phosphoglycerate kinase 1, TPI1 - triosephosphate isomerase 1, BPGM - 2,3-bisphosphoglycerate mutase, PFKM - phosphofructokinase, muscle, LDHA - lactate dehydrogenase a, PGK2 - phosphoglycerate kinase 2, PFKL - phosphofructokinase, liver]
GO:0006396	RNA processing	0.000403	0.0293	1.37	5184	121	2159	69	[EMG1 - emg1 nucleolar protein homolog (s. cerevisiae), PRPF8 - prp8 pre-mrna processing factor 8 homolog (s. cerevisiae), INTS2 - integrator complex subunit 2, SF3B5 - splicing factor 3b, subunit 5, 10kda, RPL11 - ribosomal protein l11, AFF2 - af4/fmr2 family, member 2, INTS6 - integrator complex subunit 6, APLP1 - amyloid beta (a4) precursor-like protein 1, HEATR1 - heat repeat containing 1, NC…
GO:0034660	ncRNA metabolic process	0.00044	0.0317	1.45	5184	81	2159	49	[EMG1 - emg1 nucleolar protein homolog (s. cerevisiae), INTS2 - integrator complex subunit 2, RPL11 - ribosomal protein l11, INTS6 - integrator complex subunit 6, NCBP1 - nuclear cap binding protein subunit 1, 80kda, RPL7 - ribosomal protein l7, HEATR1 - heat repeat containing 1, INTS4 - integrator complex subunit 4, PRMT5 - protein arginine methyltransferase 5, EXOSC10 - exosome component 10, KI…
GO:0032990	cell part morphogenesis	0.000441	0.0314	1.66	5184	39	2159	27	[UGT8 - udp glycosyltransferase 8, NBL1 - neuroblastoma, suppression of tumorigenicity 1, ATXN2 - ataxin 2, IQUB - iq motif and ubiquitin domain containing, DCLK1 - doublecortin-like kinase 1, OFD1 - oral-facial-digital syndrome 1, TCTN2 - tectonic family member 2, BBS7 - bardet-biedl syndrome 7, TMEM67 - transmembrane protein 67, CNP - 2',3'-cyclic nucleotide 3' phosphodiesterase, IFT43 - intraf…
GO:0000122	negative regulation of transcription from RNA polymerase II promoter	0.000447	0.0316	1.44	5184	85	2159	51	[TP63 - tumor protein p63, AKIRIN2 - akirin 2, HSBP1 - heat shock factor binding protein 1, PRMT5 - protein arginine methyltransferase 5, SP100 - sp100 nuclear antigen, SKOR1 - ski family transcriptional corepressor 1, SUPT4H1 - suppressor of ty 4 homolog 1 (s. cerevisiae), HELT - helt bhlh transcription factor, HMGA2 - high mobility group at-hook 2, SAP30 - sin3a-associated protein, 30kda, HDAC9…
GO:0019439	aromatic compound catabolic process	0.000478	0.0334	1.34	5184	138	2159	77	[BNIP3 - bcl2/adenovirus e1b 19kda interacting protein 3, SLX1A - slx1 structure-specific endonuclease subunit homolog a (s. cerevisiae), RPL11 - ribosomal protein l11, EDC3 - enhancer of mrna decapping 3 homolog (s. cerevisiae), UPB1 - ureidopropionase, beta, NCBP1 - nuclear cap binding protein subunit 1, 80kda, APOBEC3F - apolipoprotein b mrna editing enzyme, catalytic polypeptide-like 3f, RPL7…
GO:0046700	heterocycle catabolic process	0.000478	0.0331	1.34	5184	138	2159	77	[BNIP3 - bcl2/adenovirus e1b 19kda interacting protein 3, SLX1A - slx1 structure-specific endonuclease subunit homolog a (s. cerevisiae), RPL11 - ribosomal protein l11, EDC3 - enhancer of mrna decapping 3 homolog (s. cerevisiae), UPB1 - ureidopropionase, beta, NCBP1 - nuclear cap binding protein subunit 1, 80kda, APOBEC3F - apolipoprotein b mrna editing enzyme, catalytic polypeptide-like 3f, RPL7…
GO:0051169	nuclear transport	0.000505	0.0347	1.82	5184	25	2159	19	[HTATIP2 - hiv-1 tat interactive protein 2, 30kda, RPAIN - rpa interacting protein, FBXO22 - f-box protein 22, NUP98 - nucleoporin 98kda, ATXN1 - ataxin 1, NCBP1 - nuclear cap binding protein subunit 1, 80kda, TBRG1 - transforming growth factor beta regulator 1, NPM1 - nucleophosmin (nucleolar phosphoprotein b23, numatrin), PPP1R10 - protein phosphatase 1, regulatory subunit 10, PHAX - phosphoryl…
GO:0006928	cellular component movement	0.000594	0.0404	1.3	5184	168	2159	91	[UGT8 - udp glycosyltransferase 8, TREM1 - triggering receptor expressed on myeloid cells 1, IL12B - interleukin 12b (natural killer cell stimulatory factor 2, cytotoxic lymphocyte maturation factor 2, p40), TNFRSF11A - tumor necrosis factor receptor superfamily, member 11a, nfkb activator, LRPPRC - leucine-rich pentatricopeptide repeat containing, ITGB1BP1 - integrin beta 1 binding protein 1, BC…
GO:0019752	carboxylic acid metabolic process	0.000611	0.0412	1.28	5184	185	2159	99	[GSS - glutathione synthetase, UPB1 - ureidopropionase, beta, GCSH - glycine cleavage system protein h (aminomethyl carrier), ACOT4 - acyl-coa thioesterase 4, MGST3 - microsomal glutathione s-transferase 3, UGT2A1 - udp glucuronosyltransferase 2 family, polypeptide a1, complex locus, DCT - dopachrome tautomerase (dopachrome delta-isomerase, tyrosine-related protein 2), DCN - decorin, COASY - coa …
GO:0006612	protein targeting to membrane	0.000747	0.0499	1.64	5184	38	2159	26	[RPS13 - ribosomal protein s13, RPS18 - ribosomal protein s18, RPL11 - ribosomal protein l11, RPL7 - ribosomal protein l7, RPS7 - ribosomal protein s7, RPS5 - ribosomal protein s5, ICMT - isoprenylcysteine carboxyl methyltransferase, RPN1 - ribophorin i, SSR4 - signal sequence receptor, delta, MGEA5 - meningioma expressed antigen 5 (hyaluronidase), RPL36A - ribosomal protein l36a, INPP5K - inosit…
GO:0005975	carbohydrate metabolic process	0.000757	0.0501	1.28	5184	188	2159	100	[SDC4 - syndecan 4, PARG - poly (adp-ribose) glycohydrolase, SDC1 - syndecan 1, FPGT - fucose-1-phosphate guanylyltransferase, DHDH - dihydrodiol dehydrogenase (dimeric), ST6GALNAC1 - st6 (alpha-n-acetyl-neuraminyl-2,3-beta-galactosyl-1,3)-n-acetylgalactosaminide alpha-2,6-sialyltransferase 1, SPAM1 - sperm adhesion molecule 1 (ph-20 hyaluronidase, zona pellucida binding), BPGM - 2,3-bisphosphogl…
GO:1901565	organonitrogen compound catabolic process	0.000814	0.0534	1.36	5184	115	2159	65	[SDC4 - syndecan 4, SDC1 - syndecan 1, UPB1 - ureidopropionase, beta, APOBEC3F - apolipoprotein b mrna editing enzyme, catalytic polypeptide-like 3f, APOBEC3A - apolipoprotein b mrna editing enzyme, catalytic polypeptide-like 3a, GCSH - glycine cleavage system protein h (aminomethyl carrier), SMUG1 - single-strand-selective monofunctional uracil-dna glycosylase 1, NUDT15 - nudix (nucleoside dipho…
GO:1901361	organic cyclic compound catabolic process	0.000832	0.0541	1.32	5184	142	2159	78	[BNIP3 - bcl2/adenovirus e1b 19kda interacting protein 3, SLX1A - slx1 structure-specific endonuclease subunit homolog a (s. cerevisiae), RPL11 - ribosomal protein l11, EDC3 - enhancer of mrna decapping 3 homolog (s. cerevisiae), UPB1 - ureidopropionase, beta, APOBEC3F - apolipoprotein b mrna editing enzyme, catalytic polypeptide-like 3f, NCBP1 - nuclear cap binding protein subunit 1, 80kda, RPL7…
GO:0006520	cellular amino acid metabolic process	0.000891	0.0575	1.38	5184	103	2159	59	[GSS - glutathione synthetase, UPB1 - ureidopropionase, beta, MTHFR - methylenetetrahydrofolate reductase (nad(p)h), GCSH - glycine cleavage system protein h (aminomethyl carrier), MGST3 - microsomal glutathione s-transferase 3, DCT - dopachrome tautomerase (dopachrome delta-isomerase, tyrosine-related protein 2), FN3K - fructosamine 3 kinase, DPEP1 - dipeptidase 1 (renal), COASY - coa synthase, …
GO:0034644	cellular response to UV	0.000898	0.0575	2.4	5184	8	2159	8	[TP73 - tumor protein p73, HYAL1 - hyaluronoglucosaminidase 1, TP63 - tumor protein p63, BAK1 - bcl2-antagonist/killer 1, TP53 - tumor protein p53, RHBDD1 - rhomboid domain containing 1, NFATC4 - nuclear factor of activated t-cells, cytoplasmic, calcineurin-dependent 4, BAX - bcl2-associated x protein]
GO:0051186	cofactor metabolic process	0.000916	0.0581	1.47	5184	67	2159	41	[PPCDC - phosphopantothenoylcysteine decarboxylase, FXN - frataxin, MTHFR - methylenetetrahydrofolate reductase (nad(p)h), ACOT1 - acyl-coa thioesterase 1, LIPT2 - lipoyl(octanoyl) transferase 2 (putative), BAAT - bile acid coa: amino acid n-acyltransferase (glycine n-choloyltransferase), ACOT4 - acyl-coa thioesterase 4, AASDHPPT - aminoadipate-semialdehyde dehydrogenase-phosphopantetheinyl trans…
GO:0043414	macromolecule methylation	0.000937	0.0589	1.8	5184	24	2159	18	[MEPCE - methylphosphate capping enzyme, MGMT - o-6-methylguanine-dna methyltransferase, TET3 - tet methylcytosine dioxygenase 3, KDM3A - lysine (k)-specific demethylase 3a, BTG2 - btg family, member 2, MEN1 - multiple endocrine neoplasia i, TRDMT1 - trna aspartic acid methyltransferase 1, DNMT3L - dna (cytosine-5-)-methyltransferase 3-like, PRMT5 - protein arginine methyltransferase 5, N6AMT1 - …
GO:0006913	nucleocytoplasmic transport	0.000937	0.0584	1.8	5184	24	2159	18	[HTATIP2 - hiv-1 tat interactive protein 2, 30kda, RPAIN - rpa interacting protein, NUP98 - nucleoporin 98kda, FBXO22 - f-box protein 22, ATXN1 - ataxin 1, NCBP1 - nuclear cap binding protein subunit 1, 80kda, NPM1 - nucleophosmin (nucleolar phosphoprotein b23, numatrin), PPP1R10 - protein phosphatase 1, regulatory subunit 10, THOC5 - tho complex 5, PHAX - phosphorylated adaptor for rna export, G…
GO:0022415	viral reproductive process	0.000952	0.0589	1.4	5184	89	2159	52	[BNIP3 - bcl2/adenovirus e1b 19kda interacting protein 3, BNIP3L - bcl2/adenovirus e1b 19kda interacting protein 3-like, RPL11 - ribosomal protein l11, RELA - v-rel reticuloendotheliosis viral oncogene homolog a (avian), RPL7 - ribosomal protein l7, SP110 - sp110 nuclear body protein, SP100 - sp100 nuclear antigen, MDFIC - myod family inhibitor domain containing, RPL36A - ribosomal protein l36a, …
GO:0043933	macromolecular complex subunit organization	0.000982	0.0602	1.23	5184	258	2159	132	[SPP2 - secreted phosphoprotein 2, 24kda, ATPAF1 - atp synthase mitochondrial f1 complex assembly factor 1, APCS - amyloid p component, serum, BCAR1 - breast cancer anti-estrogen resistance 1, NCBP1 - nuclear cap binding protein subunit 1, 80kda, TCEB2 - transcription elongation factor b (siii), polypeptide 2 (18kda, elongin b), APOA4 - apolipoprotein a-iv, CENPJ - centromere protein j, NDUFAF3 -…

## Sheet: Fly Component
GO Term	Description	P-value	FDR q-value	Enrichment	N	B	n	b	Genes
GO:0044424	intracellular part	5.11e-36	2.85e-33	1.48	3692	996	1269	505	[Lsd-1 - lipid storage droplet-1, CG11985 - cg11985 gene product from transcript cg11985-ra, HP6 - heterochromatin protein 6, CG10214 - cg10214 gene product from transcript cg10214-ra, ewg - erect wing, l(1)dd4 - lethal (1) discs degenerate 4, Hmgcr - hmg coenzyme a reductase, CG15435 - cg15435 gene product from transcript cg15435-ra, Tango2 - transport and golgi organization 2, spt4 - cg12372 ge…
GO:0032991	macromolecular complex	6.26e-29	1.75e-26	1.63	3692	542	1269	303	[CG11985 - cg11985 gene product from transcript cg11985-ra, Lsd-1 - lipid storage droplet-1, l(1)dd4 - lethal (1) discs degenerate 4, spt4 - cg12372 gene product from transcript cg12372-ra, CG34439 - cg34439 gene product from transcript cg34439-rb, CG14235 - cg14235 gene product from transcript cg14235-ra, CG3215 - cg3215 gene product from transcript cg3215-ra, Elp3 - elongator complex protein 3,…
GO:0044464	cell part	4.45e-26	8.28e-24	1.36	3692	1162	1269	542	[Lsd-1 - lipid storage droplet-1, CG11985 - cg11985 gene product from transcript cg11985-ra, HP6 - heterochromatin protein 6, CG10214 - cg10214 gene product from transcript cg10214-ra, ewg - erect wing, Cp18 - chorion protein 18, l(1)dd4 - lethal (1) discs degenerate 4, Hmgcr - hmg coenzyme a reductase, Ir87a - ionotropic receptor 87a, CG15435 - cg15435 gene product from transcript cg15435-ra, CG…
GO:0044422	organelle part	8.99e-23	1.25e-20	1.53	3692	569	1269	300	[CG11985 - cg11985 gene product from transcript cg11985-ra, HP6 - heterochromatin protein 6, l(1)dd4 - lethal (1) discs degenerate 4, Hmgcr - hmg coenzyme a reductase, spt4 - cg12372 gene product from transcript cg12372-ra, CG34439 - cg34439 gene product from transcript cg34439-rb, CG14235 - cg14235 gene product from transcript cg14235-ra, Elp3 - elongator complex protein 3, CG4289 - cg4289 gene …
GO:0044446	intracellular organelle part	1.18e-21	1.32e-19	1.52	3692	559	1269	293	[CG11985 - cg11985 gene product from transcript cg11985-ra, HP6 - heterochromatin protein 6, l(1)dd4 - lethal (1) discs degenerate 4, Hmgcr - hmg coenzyme a reductase, spt4 - cg12372 gene product from transcript cg12372-ra, CG34439 - cg34439 gene product from transcript cg34439-rb, CG14235 - cg14235 gene product from transcript cg14235-ra, Elp3 - elongator complex protein 3, CG4289 - cg4289 gene …
GO:0044444	cytoplasmic part	1.63e-21	1.51e-19	1.6	3692	446	1269	245	[Lsd-1 - lipid storage droplet-1, CG10214 - cg10214 gene product from transcript cg10214-ra, l(1)dd4 - lethal (1) discs degenerate 4, Hmgcr - hmg coenzyme a reductase, Tango2 - transport and golgi organization 2, CG34439 - cg34439 gene product from transcript cg34439-rb, CG14235 - cg14235 gene product from transcript cg14235-ra, CG3215 - cg3215 gene product from transcript cg3215-ra, DppIII - dip…
GO:0043234	protein complex	3.65e-21	2.91e-19	1.61	3692	427	1269	236	[l(1)dd4 - lethal (1) discs degenerate 4, spt4 - cg12372 gene product from transcript cg12372-ra, CG34439 - cg34439 gene product from transcript cg34439-rb, CG14235 - cg14235 gene product from transcript cg14235-ra, CG3215 - cg3215 gene product from transcript cg3215-ra, Elp3 - elongator complex protein 3, Nup98 - nucleoporin 98, MED17 - mediator complex subunit 17, CG12321 - cg12321 gene product…
GO:0043229	intracellular organelle	3.66e-15	2.56e-13	1.46	3692	498	1269	250	[CG11985 - cg11985 gene product from transcript cg11985-ra, CG10214 - cg10214 gene product from transcript cg10214-ra, HP6 - heterochromatin protein 6, ewg - erect wing, l(1)dd4 - lethal (1) discs degenerate 4, Tango2 - transport and golgi organization 2, CG15435 - cg15435 gene product from transcript cg15435-ra, NFAT - nfat homolog, spt4 - cg12372 gene product from transcript cg12372-ra, CG5924 …
GO:0043226	organelle	9.36e-15	5.8e-13	1.45	3692	501	1269	250	[CG11985 - cg11985 gene product from transcript cg11985-ra, HP6 - heterochromatin protein 6, CG10214 - cg10214 gene product from transcript cg10214-ra, ewg - erect wing, l(1)dd4 - lethal (1) discs degenerate 4, CG15435 - cg15435 gene product from transcript cg15435-ra, Tango2 - transport and golgi organization 2, spt4 - cg12372 gene product from transcript cg12372-ra, NFAT - nfat homolog, CG5924 …
GO:0043231	intracellular membrane-bounded organelle	7.96e-12	4.44e-10	1.45	3692	403	1269	201	[CG11985 - cg11985 gene product from transcript cg11985-ra, HP6 - heterochromatin protein 6, CG10214 - cg10214 gene product from transcript cg10214-ra, ewg - erect wing, CG15435 - cg15435 gene product from transcript cg15435-ra, Tango2 - transport and golgi organization 2, spt4 - cg12372 gene product from transcript cg12372-ra, NFAT - nfat homolog, CG5924 - cg5924 gene product from transcript cg5…
GO:0043227	membrane-bounded organelle	7.96e-12	4.04e-10	1.45	3692	403	1269	201	[CG11985 - cg11985 gene product from transcript cg11985-ra, CG10214 - cg10214 gene product from transcript cg10214-ra, HP6 - heterochromatin protein 6, ewg - erect wing, Tango2 - transport and golgi organization 2, CG15435 - cg15435 gene product from transcript cg15435-ra, NFAT - nfat homolog, spt4 - cg12372 gene product from transcript cg12372-ra, CG5924 - cg5924 gene product from transcript cg5…
GO:0005737	cytoplasm	3.14e-08	1.46e-06	1.58	3692	171	1269	93	[mus304 - mutagen-sensitive 304, Vrp1 - verprolin 1, ImpE2 - ecdysone-inducible gene e2, Pgk - phosphoglycerate kinase, CDase - ceramidase, lost - cg14648 gene product from transcript cg14648-ra, Taf10b - tbp-associated factor 10b, chrb - charybde, spir - spire, CG15365 - cg15365 gene product from transcript cg15365-ra, Ocrl - oculocerebrorenal syndrome of lowe 1 ortholog, csul - capsuleen, hdc -…
GO:0044428	nuclear part	6.86e-08	2.95e-06	1.49	3692	220	1269	113	[CG11985 - cg11985 gene product from transcript cg11985-ra, HP6 - heterochromatin protein 6, lost - cg14648 gene product from transcript cg14648-ra, spt4 - cg12372 gene product from transcript cg12372-ra, Psf3 - cg2222 gene product from transcript cg2222-ra, MED19 - mediator complex subunit 19, MED7 - mediator complex subunit 7, Elp3 - elongator complex protein 3, MED17 - mediator complex subunit…
GO:0030529	ribonucleoprotein complex	7.38e-08	2.94e-06	1.69	3692	119	1269	69	[Tapdelta - translocon-associated protein delta, CG11985 - cg11985 gene product from transcript cg11985-ra, RpS5b - ribosomal protein s5b, RpL7-like - ribosomal protein l7-like, mRpS26 - mitochondrial ribosomal protein s26, CG6066 - cg6066 gene product from transcript cg6066-ra, lost - cg14648 gene product from transcript cg14648-ra, mRpS5 - mitochondrial ribosomal protein s5, mRpL42 - mitochondr…
GO:0005634	nucleus	6.88e-06	0.000256	1.37	3692	266	1269	125	[CG11985 - cg11985 gene product from transcript cg11985-ra, CG10214 - cg10214 gene product from transcript cg10214-ra, HP6 - heterochromatin protein 6, ewg - erect wing, CG15435 - cg15435 gene product from transcript cg15435-ra, spt4 - cg12372 gene product from transcript cg12372-ra, NFAT - nfat homolog, MED7 - mediator complex subunit 7, Elp3 - elongator complex protein 3, Alh - alhambra, MED17 …
GO:0044430	cytoskeletal part	1.17e-05	0.000409	1.59	3692	104	1269	57	[r-l - rudimentary-like, tral - trailer hitch, RpS5b - ribosomal protein s5b, CG1890 - cg1890 gene product from transcript cg1890-ra, l(1)dd4 - lethal (1) discs degenerate 4, Cp110 - cg14617 gene product from transcript cg14617-rb, CG14838 - cg14838 gene product from transcript cg14838-ra, ferrochelatase - cg2098 gene product from transcript cg2098-ra, mit(1)15 - mitotic 15, pigs - pickled eggs, …
GO:0044391	ribosomal subunit	1.23e-05	0.000405	1.79	3692	60	1269	37	[RpS5b - ribosomal protein s5b, RpL7-like - ribosomal protein l7-like, mRpS26 - mitochondrial ribosomal protein s26, RpS28b - ribosomal protein s28b, mRpS5 - mitochondrial ribosomal protein s5, mRpL49 - mitochondrial ribosomal protein l49, mRpL42 - mitochondrial ribosomal protein l42, RpS19a - ribosomal protein s19a, RpS8 - ribosomal protein s8, mRpL11 - mitochondrial ribosomal protein l11, RpS27…
GO:0044429	mitochondrial part	4.31e-05	0.00133	1.49	3692	131	1269	67	[mRpS26 - mitochondrial ribosomal protein s26, ND2 - nadh dehydrogenase subunit 2, ND3 - nadh dehydrogenase subunit 3, ATP8 - atp synthase f0 subunit 8, COX1 - cytochrome c oxidase subunit i, mRpS5 - mitochondrial ribosomal protein s5, ATPsyn-b - atp synthase, subunit b, mRpL42 - mitochondrial ribosomal protein l42, CG30354 - cg30354 gene product from transcript cg30354-ra, ND4 - nadh dehydrogena…
GO:0015935	small ribosomal subunit	6.59e-05	0.00193	2.08	3692	28	1269	20	[RpS5b - ribosomal protein s5b, mRpS26 - mitochondrial ribosomal protein s26, RpS28b - ribosomal protein s28b, mRpS5 - mitochondrial ribosomal protein s5, mRpL42 - mitochondrial ribosomal protein l42, mRpS31 - mitochondrial ribosomal protein s31, RpS19a - ribosomal protein s19a, RpS8 - ribosomal protein s8, RpS27 - ribosomal protein s27, mRpS28 - mitochondrial ribosomal protein s28, mRpS35 - mito…
GO:0005840	ribosome	0.000106	0.00295	2.22	3692	21	1269	16	[RpL18 - ribosomal protein l18, RpL11 - ribosomal protein l11, RpS28-like - ribosomal protein s28-like, mRpL42 - mitochondrial ribosomal protein l42, RpS19a - ribosomal protein s19a, RpS8 - ribosomal protein s8, RpS27 - ribosomal protein s27, RpL32 - ribosomal protein l32, RpL7 - ribosomal protein l7, mRpS23 - mitochondrial ribosomal protein s23, RpS13 - ribosomal protein s13, RpS18 - ribosomal p…
GO:0005811	lipid particle	0.000132	0.00351	1.71	3692	56	1269	33	[Lsd-1 - lipid storage droplet-1, RpS5b - ribosomal protein s5b, Tapdelta - translocon-associated protein delta, RpS28b - ribosomal protein s28b, ATPsyn-b - atp synthase, subunit b, alt - aluminum tubes, CG4692 - cg4692 gene product from transcript cg4692-rb, RpS19a - ribosomal protein s19a, RpS8 - ribosomal protein s8, Rtnl1 - cg33113 gene product from transcript cg33113-rf, RpS27 - ribosomal pr…
GO:0044445	cytosolic part	0.000134	0.00339	1.86	3692	39	1269	25	[l(2)35Cc - lethal (2) 35cc, RpS5b - ribosomal protein s5b, RpL7-like - ribosomal protein l7-like, blos4 - bloc-1 subunit 4, RpS28b - ribosomal protein s28b, dysb - dysbindin, RpS19a - ribosomal protein s19a, RpS8 - ribosomal protein s8, Pfk - phosphofructokinase, RpS27 - ribosomal protein s27, RpS13 - ribosomal protein s13, CG10635 - cg10635 gene product from transcript cg10635-ra, RpS18 - ribos…
GO:0005783	endoplasmic reticulum	0.000146	0.00354	1.97	3692	31	1269	21	[Rtnl2 - cg1279 gene product from transcript cg1279-rc, tral - trailer hitch, yuri - yuri gagarin, Itp-r83A - inositol 1,4,5,-tris-phosphate receptor, Tango8 - transport and golgi organization 8, Herp - homocysteine-induced endoplasmic reticulum protein, Scp2 - sarcoplasmic calcium-binding protein 2, KdelR - kdel receptor, CG34041 - cg34041 gene product from transcript cg34041-rc, CG10420 - cg104…
GO:0005875	microtubule associated complex	0.000175	0.00407	1.67	3692	61	1269	35	[tral - trailer hitch, RpS5b - ribosomal protein s5b, r-l - rudimentary-like, mus209 - mutagen-sensitive 209, Kap3 - kinesin associated protein 3, l(1)dd4 - lethal (1) discs degenerate 4, CG6793 - cg6793 gene product from transcript cg6793-ra, CG14838 - cg14838 gene product from transcript cg14838-ra, CG8507 - cg8507 gene product from transcript cg8507-ra, ferrochelatase - cg2098 gene product fro…
GO:0022627	cytosolic small ribosomal subunit	0.000283	0.00632	2.46	3692	13	1269	11	[RpS8 - ribosomal protein s8, RpS19a - ribosomal protein s19a, RpS5b - ribosomal protein s5b, RpS27 - ribosomal protein s27, RpS28b - ribosomal protein s28b, RpS13 - ribosomal protein s13, RpS18 - ribosomal protein s18, RpS5a - ribosomal protein s5a, RpS30 - ribosomal protein s30, RpS21 - ribosomal protein s21, RpS28a - ribosomal protein s28a]
GO:0030018	Z disc	0.000561	0.012	2.91	3692	7	1269	7	[Pglym78 - phosphoglyceromutase, Zasp66 - z band alternatively spliced pdz-motif protein 66, Msp-300 - muscle-specific protein 300, Pgk - phosphoglycerate kinase, Gpdh - glycerol 3 phosphate dehydrogenase, Dg - dystroglycan, Tpi - triose phosphate isomerase]
GO:0044455	mitochondrial membrane part	0.000714	0.0148	1.56	3692	69	1269	37	[ND2 - nadh dehydrogenase subunit 2, CG8102 - cg8102 gene product from transcript cg8102-rb, CG6914 - cg6914 gene product from transcript cg6914-ra, ND3 - nadh dehydrogenase subunit 3, ATP8 - atp synthase f0 subunit 8, COX1 - cytochrome c oxidase subunit i, Pmi - cg33718 gene product from transcript cg33718-rc, ATPsyn-b - atp synthase, subunit b, CG30354 - cg30354 gene product from transcript cg3…
GO:0031090	organelle membrane	0.000935	0.0186	1.67	3692	47	1269	27	[ND2 - nadh dehydrogenase subunit 2, CG11077 - cg11077 gene product from transcript cg11077-ra, COX1 - cytochrome c oxidase subunit i, Pmi - cg33718 gene product from transcript cg33718-rc, sws - swiss cheese, Hmgcr - hmg coenzyme a reductase, CG2022 - cg2022 gene product from transcript cg2022-rb, CG5342 - cg5342 gene product from transcript cg5342-rb, Rad9 - cg3945 gene product from transcript …

## Sheet: Fly Function
GO Term	Description	P-value	FDR q-value	Enrichment	N	B	n	b	Genes
GO:0003824	catalytic activity	1.68e-35	1.82e-32	1.55	3692	784	1269	419	[CG10214 - cg10214 gene product from transcript cg10214-ra, CG9940 - cg9940 gene product from transcript cg9940-rb, Hmgcr - hmg coenzyme a reductase, Idgf1 - imaginal disc growth factor 1, Idgf2 - imaginal disc growth factor 2, CG3215 - cg3215 gene product from transcript cg3215-ra, CG8525 - cg8525 gene product from transcript cg8525-ra, Elp3 - elongator complex protein 3, CG32751 - cg32751 gene …
GO:0016787	hydrolase activity	3.53e-23	1.92e-20	1.76	3692	316	1269	191	[mus304 - mutagen-sensitive 304, CG10214 - cg10214 gene product from transcript cg10214-ra, CG9940 - cg9940 gene product from transcript cg9940-rb, CDase - ceramidase, fal - falten, CG1809 - cg1809 gene product from transcript cg1809-ra, CG14212 - cg14212 gene product from transcript cg14212-ra, Idgf1 - imaginal disc growth factor 1, CG12237 - cg12237 gene product from transcript cg12237-ra, Idgf…
GO:0016788	hydrolase activity, acting on ester bonds	7.32e-20	2.65e-17	2.22	3692	110	1269	84	[CG10214 - cg10214 gene product from transcript cg10214-ra, Pgam5 - phosphoglycerate mutase 5, CG10357 - cg10357 gene product from transcript cg10357-rc, fal - falten, CG1809 - cg1809 gene product from transcript cg1809-ra, CG14212 - cg14212 gene product from transcript cg14212-ra, CG7741 - cg7741 gene product from transcript cg7741-ra, CG8147 - cg8147 gene product from transcript cg8147-ra, CG12…
GO:0008194	UDP-glycosyltransferase activity	1.1e-13	2.98e-11	2.68	3692	38	1269	35	[Ugt86Dc - cg4739 gene product from transcript cg4739-ra, CG5999 - cg5999 gene product from transcript cg5999-rb, Ugt86Dd - cg6633 gene product from transcript cg6633-rb, Ugt86Da - cg18578 gene product from transcript cg18578-ra, Ugt36Ba - cg13270 gene product from transcript cg13270-ra, Ugt36Bb - cg13271 gene product from transcript cg13271-ra, CG5724 - cg5724 gene product from transcript cg5724…
GO:0016758	transferase activity, transferring hexosyl groups	7.22e-12	1.57e-09	2.41	3692	47	1269	39	[CG6370 - cg6370 gene product from transcript cg6370-ra, Ugt86Dc - cg4739 gene product from transcript cg4739-ra, CG5999 - cg5999 gene product from transcript cg5999-rb, Ugt86Dd - cg6633 gene product from transcript cg6633-rb, Ugt86Da - cg18578 gene product from transcript cg18578-ra, Ugt36Ba - cg13270 gene product from transcript cg13270-ra, Ugt36Bb - cg13271 gene product from transcript cg13271…
GO:0015020	glucuronosyltransferase activity	5.55e-11	1e-08	2.91	3692	22	1269	22	[Ugt86Dc - cg4739 gene product from transcript cg4739-ra, CG5999 - cg5999 gene product from transcript cg5999-rb, Ugt86Dd - cg6633 gene product from transcript cg6633-rb, Ugt86Da - cg18578 gene product from transcript cg18578-ra, Ugt37b1 - udp-glycosyltransferase 37b1, Ugt36Ba - cg13270 gene product from transcript cg13270-ra, Ugt37c1 - udp-glycosyltransferase 37c1, Ugt36Bb - cg13271 gene product…
GO:0097159	organic cyclic compound binding	1.02e-10	1.58e-08	1.45	3692	370	1269	184	[HP6 - heterochromatin protein 6, CG10214 - cg10214 gene product from transcript cg10214-ra, CG3919 - cg3919 gene product from transcript cg3919-rb, ewg - erect wing, CG9940 - cg9940 gene product from transcript cg9940-rb, lost - cg14648 gene product from transcript cg14648-ra, Hmgcr - hmg coenzyme a reductase, CG10463 - cg10463 gene product from transcript cg10463-ra, CG32706 - cg32706 gene prod…
GO:0016757	transferase activity, transferring glycosyl groups	1.12e-10	1.51e-08	2.28	3692	51	1269	40	[r-l - rudimentary-like, CG5999 - cg5999 gene product from transcript cg5999-rb, Ugt86Dc - cg4739 gene product from transcript cg4739-ra, CG6370 - cg6370 gene product from transcript cg6370-ra, Ugt86Dd - cg6633 gene product from transcript cg6633-rb, Ugt86Da - cg18578 gene product from transcript cg18578-ra, Ugt36Ba - cg13270 gene product from transcript cg13270-ra, Ugt36Bb - cg13271 gene product…
GO:1901363	heterocyclic compound binding	1.27e-10	1.54e-08	1.45	3692	361	1269	180	[HP6 - heterochromatin protein 6, CG10214 - cg10214 gene product from transcript cg10214-ra, CG3919 - cg3919 gene product from transcript cg3919-rb, ewg - erect wing, CG9940 - cg9940 gene product from transcript cg9940-rb, lost - cg14648 gene product from transcript cg14648-ra, Hmgcr - hmg coenzyme a reductase, CG10463 - cg10463 gene product from transcript cg10463-ra, CG32706 - cg32706 gene prod…
GO:0036094	small molecule binding	1.29e-09	1.41e-07	1.82	3692	109	1269	68	[CG31473 - cg31473 gene product from transcript cg31473-ra, pinta - prolonged depolarization afterpotential (pda) is not apparent, CG9940 - cg9940 gene product from transcript cg9940-rb, lost - cg14648 gene product from transcript cg14648-ra, Hmgcr - hmg coenzyme a reductase, CG10463 - cg10463 gene product from transcript cg10463-ra, CG10300 - cg10300 gene product from transcript cg10300-ra, CG32…
GO:1901265	nucleoside phosphate binding	2.26e-08	2.23e-06	1.81	3692	93	1269	58	[CG31473 - cg31473 gene product from transcript cg31473-ra, CG9940 - cg9940 gene product from transcript cg9940-rb, lost - cg14648 gene product from transcript cg14648-ra, Hmgcr - hmg coenzyme a reductase, CG10463 - cg10463 gene product from transcript cg10463-ra, CG32706 - cg32706 gene product from transcript cg32706-ra, eIF-4B - eukaryotic initiation factor 4b, Dpck - dephospho-coa kinase, CG32…
GO:0000166	nucleotide binding	2.26e-08	2.04e-06	1.81	3692	93	1269	58	[CG31473 - cg31473 gene product from transcript cg31473-ra, CG9940 - cg9940 gene product from transcript cg9940-rb, lost - cg14648 gene product from transcript cg14648-ra, Hmgcr - hmg coenzyme a reductase, CG10463 - cg10463 gene product from transcript cg10463-ra, CG32706 - cg32706 gene product from transcript cg32706-ra, eIF-4B - eukaryotic initiation factor 4b, Dpck - dephospho-coa kinase, CG32…
GO:0016298	lipase activity	2.58e-08	2.16e-06	2.38	3692	33	1269	27	[CG34447 - cg34447 gene product from transcript cg34447-ra, sws - swiss cheese, CG10357 - cg10357 gene product from transcript cg10357-rc, CG5966 - cg5966 gene product from transcript cg5966-ra, CG6271 - cg6271 gene product from transcript cg6271-ra, CG6277 - cg6277 gene product from transcript cg6277-ra, CG10116 - cg10116 gene product from transcript cg10116-ra, CG6283 - cg6283 gene product from…
GO:0042578	phosphoric ester hydrolase activity	3.66e-08	2.84e-06	2.18	3692	44	1269	33	[aay - astray, Pgam5 - phosphoglycerate mutase 5, Mipp2 - multiple inositol polyphosphate phosphatase 2, Aph-4 - alkaline phosphatase 4, CG1809 - cg1809 gene product from transcript cg1809-ra, fal - falten, CG14212 - cg14212 gene product from transcript cg14212-ra, CG8147 - cg8147 gene product from transcript cg8147-ra, CG5150 - cg5150 gene product from transcript cg5150-ra, CG8889 - cg8889 gene …
GO:0043168	anion binding	6.85e-08	4.96e-06	1.95	3692	64	1269	43	[CG31473 - cg31473 gene product from transcript cg31473-ra, CG9940 - cg9940 gene product from transcript cg9940-rb, CG10495 - cg10495 gene product from transcript cg10495-ra, lost - cg14648 gene product from transcript cg14648-ra, CG10463 - cg10463 gene product from transcript cg10463-ra, mei-W68 - meiotic w68, Dpck - dephospho-coa kinase, CG8507 - cg8507 gene product from transcript cg8507-ra, C…
GO:0016791	phosphatase activity	1.08e-07	7.35e-06	2.26	3692	36	1269	28	[aay - astray, Mipp2 - multiple inositol polyphosphate phosphatase 2, Pgam5 - phosphoglycerate mutase 5, Aph-4 - alkaline phosphatase 4, CG1809 - cg1809 gene product from transcript cg1809-ra, CG14212 - cg14212 gene product from transcript cg14212-ra, CG5150 - cg5150 gene product from transcript cg5150-ra, CG8147 - cg8147 gene product from transcript cg8147-ra, CG8889 - cg8889 gene product from t…
GO:0004806	triglyceride lipase activity	3.06e-07	1.96e-05	2.91	3692	14	1269	14	[CG34447 - cg34447 gene product from transcript cg34447-ra, CG34448 - cg34448 gene product from transcript cg34448-ra, CG10357 - cg10357 gene product from transcript cg10357-rc, CG6295 - cg6295 gene product from transcript cg6295-ra, CG13282 - cg13282 gene product from transcript cg13282-ra, CG5966 - cg5966 gene product from transcript cg5966-ra, CG7367 - cg7367 gene product from transcript cg736…
GO:0016491	oxidoreductase activity	7.88e-07	4.75e-05	1.6	3692	129	1269	71	[CG14630 - cg14630 gene product from transcript cg14630-ra, CG31473 - cg31473 gene product from transcript cg31473-ra, ND2 - nadh dehydrogenase subunit 2, ND3 - nadh dehydrogenase subunit 3, zetaCOP - cg3948 gene product from transcript cg3948-rc, COX1 - cytochrome c oxidase subunit i, CG10463 - cg10463 gene product from transcript cg10463-ra, Hmgcr - hmg coenzyme a reductase, CG30354 - cg30354 g…
GO:0004035	alkaline phosphatase activity	8.97e-07	5.13e-05	2.91	3692	13	1269	13	[CG5656 - cg5656 gene product from transcript cg5656-ra, CG16771 - cg16771 gene product from transcript cg16771-rc, Aph-4 - alkaline phosphatase 4, CG1809 - cg1809 gene product from transcript cg1809-ra, CG5150 - cg5150 gene product from transcript cg5150-ra, CG8147 - cg8147 gene product from transcript cg8147-ra, CG10592 - cg10592 gene product from transcript cg10592-ra, CG5361 - cg5361 gene pro…
GO:0043167	ion binding	1e-06	5.46e-05	1.42	3692	246	1269	120	[CG9940 - cg9940 gene product from transcript cg9940-rb, lost - cg14648 gene product from transcript cg14648-ra, CG10463 - cg10463 gene product from transcript cg10463-ra, fal - falten, CG15435 - cg15435 gene product from transcript cg15435-ra, CG11321 - cg11321 gene product from transcript cg11321-rb, Idgf1 - imaginal disc growth factor 1, spt4 - cg12372 gene product from transcript cg12372-ra, …
GO:0052689	carboxylic ester hydrolase activity	1.07e-06	5.54e-05	2.25	3692	31	1269	24	[CG4582 - cg4582 gene product from transcript cg4582-ra, CG34447 - cg34447 gene product from transcript cg34447-ra, sws - swiss cheese, CG34448 - cg34448 gene product from transcript cg34448-ra, CG5665 - cg5665 gene product from transcript cg5665-rc, CG4390 - cg4390 gene product from transcript cg4390-rb, CG10357 - cg10357 gene product from transcript cg10357-rc, CG6295 - cg6295 gene product from…
GO:0003676	nucleic acid binding	1.12e-06	5.54e-05	1.39	3692	276	1269	132	[HP6 - heterochromatin protein 6, CG10214 - cg10214 gene product from transcript cg10214-ra, CG3919 - cg3919 gene product from transcript cg3919-rb, ewg - erect wing, lost - cg14648 gene product from transcript cg14648-ra, CG10463 - cg10463 gene product from transcript cg10463-ra, CG32706 - cg32706 gene product from transcript cg32706-ra, CG13124 - cg13124 gene product from transcript cg13124-re,…
GO:0008324	cation transmembrane transporter activity	1.33e-06	6.3e-05	1.78	3692	75	1269	46	[Nha2 - na[+]/h[+] hydrogen antiporter 2, ATP8 - atp synthase f0 subunit 8, COX1 - cytochrome c oxidase subunit i, brv2 - brivido-2, nAcRbeta-64B - nicotinic acetylcholine receptor beta 64b, ATPsyn-b - atp synthase, subunit b, Tsf2 - transferrin 2, CG30354 - cg30354 gene product from transcript cg30354-ra, CG4692 - cg4692 gene product from transcript cg4692-rb, CG7211 - cg7211 gene product from t…
GO:0017111	nucleoside-triphosphatase activity	2.19e-06	9.91e-05	1.98	3692	47	1269	32	[mus304 - mutagen-sensitive 304, ATP8 - atp synthase f0 subunit 8, Kap3 - kinesin associated protein 3, ATPsyn-b - atp synthase, subunit b, fal - falten, CG4692 - cg4692 gene product from transcript cg4692-rb, Psf3 - cg2222 gene product from transcript cg2222-ra, CG14838 - cg14838 gene product from transcript cg14838-ra, CG7211 - cg7211 gene product from transcript cg7211-ra, mei-W68 - meiotic w6…
GO:0016462	pyrophosphatase activity	2.21e-06	9.6e-05	1.96	3692	49	1269	33	[mus304 - mutagen-sensitive 304, ATP8 - atp synthase f0 subunit 8, Kap3 - kinesin associated protein 3, ATPsyn-b - atp synthase, subunit b, fal - falten, CG4692 - cg4692 gene product from transcript cg4692-rb, Psf3 - cg2222 gene product from transcript cg2222-ra, CG14838 - cg14838 gene product from transcript cg14838-ra, CG7211 - cg7211 gene product from transcript cg7211-ra, mei-W68 - meiotic w6…
GO:0003735	structural constituent of ribosome	3.54e-06	0.000148	1.83	3692	62	1269	39	[RpS5b - ribosomal protein s5b, RpL7-like - ribosomal protein l7-like, mRpS26 - mitochondrial ribosomal protein s26, RpS28b - ribosomal protein s28b, mRpS5 - mitochondrial ribosomal protein s5, mRpL49 - mitochondrial ribosomal protein l49, RpS28-like - ribosomal protein s28-like, mRpL42 - mitochondrial ribosomal protein l42, RpS19a - ribosomal protein s19a, RpS8 - ribosomal protein s8, mRpL11 - m…
GO:0016874	ligase activity	3.62e-06	0.000145	2.33	3692	25	1269	20	[ade3 - adenosine 3, CG9940 - cg9940 gene product from transcript cg9940-rb, dx - deltex, CG32495 - cg32495 gene product from transcript cg32495-rd, lost - cg14648 gene product from transcript cg14648-ra, wfs1 - wolfram syndrome 1, Fancl - cg12812 gene product from transcript cg12812-ra, CG11321 - cg11321 gene product from transcript cg11321-rb, CG16912 - cg16912 gene product from transcript cg16…
GO:0016817	hydrolase activity, acting on acid anhydrides	4.05e-06	0.000157	1.87	3692	56	1269	36	[mus304 - mutagen-sensitive 304, ATP8 - atp synthase f0 subunit 8, Kap3 - kinesin associated protein 3, ATPsyn-b - atp synthase, subunit b, fal - falten, CG4692 - cg4692 gene product from transcript cg4692-rb, Psf3 - cg2222 gene product from transcript cg2222-ra, CG14838 - cg14838 gene product from transcript cg14838-ra, CG7211 - cg7211 gene product from transcript cg7211-ra, mei-W68 - meiotic w6…
GO:0016818	hydrolase activity, acting on acid anhydrides, in phosphorus-containing anhydrides	4.18e-06	0.000157	1.89	3692	54	1269	35	[mus304 - mutagen-sensitive 304, ATP8 - atp synthase f0 subunit 8, Kap3 - kinesin associated protein 3, ATPsyn-b - atp synthase, subunit b, fal - falten, CG4692 - cg4692 gene product from transcript cg4692-rb, Psf3 - cg2222 gene product from transcript cg2222-ra, CG14838 - cg14838 gene product from transcript cg14838-ra, CG7211 - cg7211 gene product from transcript cg7211-ra, mei-W68 - meiotic w6…
GO:0032553	ribonucleotide binding	4.43e-06	0.00016	1.96	3692	46	1269	31	[CG31473 - cg31473 gene product from transcript cg31473-ra, CG9940 - cg9940 gene product from transcript cg9940-rb, lost - cg14648 gene product from transcript cg14648-ra, mei-W68 - meiotic w68, Dpck - dephospho-coa kinase, CG2543 - cg2543 gene product from transcript cg2543-ra, SelD - selenide,water dikinase, CG5924 - cg5924 gene product from transcript cg5924-ra, CG31472 - cg31472 gene product …
GO:0003723	RNA binding	5.22e-06	0.000183	1.7	3692	82	1269	48	[RpS5b - ribosomal protein s5b, su(w[a]) - suppressor of white-apricot, mRpL49 - mitochondrial ribosomal protein l49, mRpS5 - mitochondrial ribosomal protein s5, lost - cg14648 gene product from transcript cg14648-ra, Sbp2 - secis-binding protein 2, CG10909 - cg10909 gene product from transcript cg10909-ra, Csl4 - cg6249 gene product from transcript cg6249-ra, CG6412 - cg6412 gene product from tr…
GO:0008233	peptidase activity	6.64e-06	0.000226	1.81	3692	61	1269	38	[sphinx2 - cg32382 gene product from transcript cg32382-rb, CG31918 - cg31918 gene product from transcript cg31918-ra, sphinx1 - cg32383 gene product from transcript cg32383-rb, CG34420 - cg34420 gene product from transcript cg34420-rc, CG6067 - cg6067 gene product from transcript cg6067-ra, Rpn12 - cg4157 gene product from transcript cg4157-ra, CG4968 - cg4968 gene product from transcript cg4968…
GO:0005488	binding	2.56e-05	0.000842	1.15	3692	1046	1269	413	[HP6 - heterochromatin protein 6, CG10214 - cg10214 gene product from transcript cg10214-ra, ewg - erect wing, CG9940 - cg9940 gene product from transcript cg9940-rb, l(1)dd4 - lethal (1) discs degenerate 4, Hmgcr - hmg coenzyme a reductase, CG15435 - cg15435 gene product from transcript cg15435-ra, CG32706 - cg32706 gene product from transcript cg32706-ra, CG10300 - cg10300 gene product from tra…
GO:0035639	purine ribonucleoside triphosphate binding	3.58e-05	0.00114	1.94	3692	39	1269	26	[CG9940 - cg9940 gene product from transcript cg9940-rb, lost - cg14648 gene product from transcript cg14648-ra, mei-W68 - meiotic w68, Dpck - dephospho-coa kinase, CG2543 - cg2543 gene product from transcript cg2543-ra, SelD - selenide,water dikinase, CG5924 - cg5924 gene product from transcript cg5924-ra, CG33671 - cg33671 gene product from transcript cg33671-ra, TfIIFbeta - transcription facto…
GO:0005524	ATP binding	3.59e-05	0.00111	1.97	3692	37	1269	25	[CG9940 - cg9940 gene product from transcript cg9940-rb, lost - cg14648 gene product from transcript cg14648-ra, Dpck - dephospho-coa kinase, mei-W68 - meiotic w68, CG2543 - cg2543 gene product from transcript cg2543-ra, SelD - selenide,water dikinase, CG5924 - cg5924 gene product from transcript cg5924-ra, CG33671 - cg33671 gene product from transcript cg33671-ra, TfIIFbeta - transcription facto…
GO:0016879	ligase activity, forming carbon-nitrogen bonds	4.62e-05	0.00139	2.25	3692	22	1269	17	[ade3 - adenosine 3, CG9940 - cg9940 gene product from transcript cg9940-rb, CG32495 - cg32495 gene product from transcript cg32495-rd, dx - deltex, lost - cg14648 gene product from transcript cg14648-ra, wfs1 - wolfram syndrome 1, Fancl - cg12812 gene product from transcript cg12812-ra, CG11321 - cg11321 gene product from transcript cg11321-rb, ade2 - adenosine 2, CTPsyn - ctp synthase, CG5463 -…
GO:0032555	purine ribonucleotide binding	6.91e-05	0.00203	1.89	3692	40	1269	26	[CG9940 - cg9940 gene product from transcript cg9940-rb, lost - cg14648 gene product from transcript cg14648-ra, Dpck - dephospho-coa kinase, mei-W68 - meiotic w68, CG2543 - cg2543 gene product from transcript cg2543-ra, CG5924 - cg5924 gene product from transcript cg5924-ra, SelD - selenide,water dikinase, CG33671 - cg33671 gene product from transcript cg33671-ra, TfIIFbeta - transcription facto…
GO:0032549	ribonucleoside binding	6.91e-05	0.00198	1.89	3692	40	1269	26	[CG9940 - cg9940 gene product from transcript cg9940-rb, lost - cg14648 gene product from transcript cg14648-ra, Dpck - dephospho-coa kinase, mei-W68 - meiotic w68, CG2543 - cg2543 gene product from transcript cg2543-ra, CG5924 - cg5924 gene product from transcript cg5924-ra, SelD - selenide,water dikinase, CG33671 - cg33671 gene product from transcript cg33671-ra, TfIIFbeta - transcription facto…
GO:0032550	purine ribonucleoside binding	6.91e-05	0.00192	1.89	3692	40	1269	26	[CG9940 - cg9940 gene product from transcript cg9940-rb, lost - cg14648 gene product from transcript cg14648-ra, mei-W68 - meiotic w68, Dpck - dephospho-coa kinase, CG2543 - cg2543 gene product from transcript cg2543-ra, SelD - selenide,water dikinase, CG5924 - cg5924 gene product from transcript cg5924-ra, CG33671 - cg33671 gene product from transcript cg33671-ra, TfIIFbeta - transcription facto…
GO:0001882	nucleoside binding	6.91e-05	0.00188	1.89	3692	40	1269	26	[CG9940 - cg9940 gene product from transcript cg9940-rb, lost - cg14648 gene product from transcript cg14648-ra, mei-W68 - meiotic w68, Dpck - dephospho-coa kinase, CG2543 - cg2543 gene product from transcript cg2543-ra, SelD - selenide,water dikinase, CG5924 - cg5924 gene product from transcript cg5924-ra, CG33671 - cg33671 gene product from transcript cg33671-ra, TfIIFbeta - transcription facto…
GO:0001883	purine nucleoside binding	6.91e-05	0.00183	1.89	3692	40	1269	26	[CG9940 - cg9940 gene product from transcript cg9940-rb, lost - cg14648 gene product from transcript cg14648-ra, Dpck - dephospho-coa kinase, mei-W68 - meiotic w68, CG2543 - cg2543 gene product from transcript cg2543-ra, CG5924 - cg5924 gene product from transcript cg5924-ra, SelD - selenide,water dikinase, CG33671 - cg33671 gene product from transcript cg33671-ra, TfIIFbeta - transcription facto…
GO:0032559	adenyl ribonucleotide binding	7.09e-05	0.00183	1.91	3692	38	1269	25	[CG9940 - cg9940 gene product from transcript cg9940-rb, lost - cg14648 gene product from transcript cg14648-ra, mei-W68 - meiotic w68, Dpck - dephospho-coa kinase, CG2543 - cg2543 gene product from transcript cg2543-ra, SelD - selenide,water dikinase, CG5924 - cg5924 gene product from transcript cg5924-ra, CG33671 - cg33671 gene product from transcript cg33671-ra, TfIIFbeta - transcription facto…
GO:0005215	transporter activity	8.88e-05	0.00224	1.42	3692	160	1269	78	[ATP8 - atp synthase f0 subunit 8, COX1 - cytochrome c oxidase subunit i, nAcRbeta-64B - nicotinic acetylcholine receptor beta 64b, ATPsyn-b - atp synthase, subunit b, Ir87a - ionotropic receptor 87a, Tsf2 - transferrin 2, Ir100a - ionotropic receptor 100a, CG10300 - cg10300 gene product from transcript cg10300-ra, CG30354 - cg30354 gene product from transcript cg30354-ra, CG4692 - cg4692 gene pr…
GO:0017076	purine nucleotide binding	0.000128	0.00315	1.84	3692	41	1269	26	[CG9940 - cg9940 gene product from transcript cg9940-rb, lost - cg14648 gene product from transcript cg14648-ra, mei-W68 - meiotic w68, Dpck - dephospho-coa kinase, CG2543 - cg2543 gene product from transcript cg2543-ra, SelD - selenide,water dikinase, CG5924 - cg5924 gene product from transcript cg5924-ra, CG33671 - cg33671 gene product from transcript cg33671-ra, TfIIFbeta - transcription facto…
GO:0030554	adenyl nucleotide binding	0.000134	0.00323	1.86	3692	39	1269	25	[CG9940 - cg9940 gene product from transcript cg9940-rb, lost - cg14648 gene product from transcript cg14648-ra, Dpck - dephospho-coa kinase, mei-W68 - meiotic w68, CG2543 - cg2543 gene product from transcript cg2543-ra, CG5924 - cg5924 gene product from transcript cg5924-ra, SelD - selenide,water dikinase, CG33671 - cg33671 gene product from transcript cg33671-ra, TfIIFbeta - transcription facto…
GO:0022890	inorganic cation transmembrane transporter activity	0.000159	0.00374	1.66	3692	63	1269	36	[Nha2 - na[+]/h[+] hydrogen antiporter 2, ATP8 - atp synthase f0 subunit 8, COX1 - cytochrome c oxidase subunit i, brv2 - brivido-2, ATPsyn-b - atp synthase, subunit b, Tsf2 - transferrin 2, CG30354 - cg30354 gene product from transcript cg30354-ra, CG4692 - cg4692 gene product from transcript cg4692-rb, CG7211 - cg7211 gene product from transcript cg7211-ra, CG14235 - cg14235 gene product from t…
GO:0016790	thiolester hydrolase activity	0.000192	0.00444	2.91	3692	8	1269	8	[CG1638 - cg1638 gene product from transcript cg1638-rb, CG4603 - cg4603 gene product from transcript cg4603-ra, ec - echinus, CG31639 - cg31639 gene product from transcript cg31639-ra, CG4390 - cg4390 gene product from transcript cg4390-rb, CG16979 - cg16979 gene product from transcript cg16979-ra, isopeptidase-T-3 - cg11025 gene product from transcript cg11025-ra, CG13771 - cg13771 gene product…
GO:0016717	oxidoreductase activity, acting on paired donors, with oxidation of a pair of donors resulting in the reduction of molecular oxygen to two molecules of water	0.000192	0.00434	2.91	3692	8	1269	8	[desat1 - cg5887 gene product from transcript cg5887-ra, CG8630 - cg8630 gene product from transcript cg8630-ra, desat2 - cg5925 gene product from transcript cg5925-ra, ifc - infertile crescent, CG9743 - cg9743 gene product from transcript cg9743-ra, Fad2 - cg7923 gene product from transcript cg7923-ra, CG15531 - cg15531 gene product from transcript cg15531-ra, CG9747 - cg9747 gene product from t…
GO:0016215	acyl-CoA desaturase activity	0.000192	0.00426	2.91	3692	8	1269	8	[desat1 - cg5887 gene product from transcript cg5887-ra, CG8630 - cg8630 gene product from transcript cg8630-ra, desat2 - cg5925 gene product from transcript cg5925-ra, ifc - infertile crescent, Fad2 - cg7923 gene product from transcript cg7923-ra, CG9743 - cg9743 gene product from transcript cg9743-ra, CG15531 - cg15531 gene product from transcript cg15531-ra, CG9747 - cg9747 gene product from t…
GO:0016887	ATPase activity	0.000268	0.00582	1.86	3692	36	1269	23	[mus304 - mutagen-sensitive 304, CG17150 - cg17150 gene product from transcript cg17150-rd, Vha14-1 - vacuolar h[+] atpase subunit 14-1, Rad51D - cg6318 gene product from transcript cg6318-ra, ATP8 - atp synthase f0 subunit 8, CG34120 - cg34120 gene product from transcript cg34120-rc, CG6971 - cg6971 gene product from transcript cg6971-ra, ATPsyn-b - atp synthase, subunit b, CG1598 - cg1598 gene …
GO:0042623	ATPase activity, coupled	0.000268	0.0057	1.86	3692	36	1269	23	[mus304 - mutagen-sensitive 304, CG17150 - cg17150 gene product from transcript cg17150-rd, Vha14-1 - vacuolar h[+] atpase subunit 14-1, Rad51D - cg6318 gene product from transcript cg6318-ra, ATP8 - atp synthase f0 subunit 8, CG34120 - cg34120 gene product from transcript cg34120-rc, CG6971 - cg6971 gene product from transcript cg6971-ra, ATPsyn-b - atp synthase, subunit b, CG1598 - cg1598 gene …
GO:0022891	substrate-specific transmembrane transporter activity	0.00046	0.00961	1.41	3692	132	1269	64	[ATP8 - atp synthase f0 subunit 8, COX1 - cytochrome c oxidase subunit i, nAcRbeta-64B - nicotinic acetylcholine receptor beta 64b, ATPsyn-b - atp synthase, subunit b, Ir87a - ionotropic receptor 87a, Tsf2 - transferrin 2, Ir100a - ionotropic receptor 100a, CG30354 - cg30354 gene product from transcript cg30354-ra, CG4692 - cg4692 gene product from transcript cg4692-rb, CG14235 - cg14235 gene pro…
GO:0004768	stearoyl-CoA 9-desaturase activity	0.000561	0.0115	2.91	3692	7	1269	7	[desat1 - cg5887 gene product from transcript cg5887-ra, CG8630 - cg8630 gene product from transcript cg8630-ra, desat2 - cg5925 gene product from transcript cg5925-ra, ifc - infertile crescent, CG9743 - cg9743 gene product from transcript cg9743-ra, Fad2 - cg7923 gene product from transcript cg7923-ra, CG15531 - cg15531 gene product from transcript cg15531-ra]
GO:0008970	phosphatidylcholine 1-acylhydrolase activity	0.000561	0.0113	2.91	3692	7	1269	7	[CG6271 - cg6271 gene product from transcript cg6271-ra, CG6277 - cg6277 gene product from transcript cg6277-ra, CG6283 - cg6283 gene product from transcript cg6283-ra, CG17191 - cg17191 gene product from transcript cg17191-ra, CG10163 - cg10163 gene product from transcript cg10163-ra, CG17192 - cg17192 gene product from transcript cg17192-ra, CG6295 - cg6295 gene product from transcript cg6295-r…
GO:0022804	active transmembrane transporter activity	0.000562	0.0111	1.88	3692	31	1269	20	[Nha2 - na[+]/h[+] hydrogen antiporter 2, Vha14-1 - vacuolar h[+] atpase subunit 14-1, ATP8 - atp synthase f0 subunit 8, CG34120 - cg34120 gene product from transcript cg34120-rc, ATPsyn-b - atp synthase, subunit b, CG1598 - cg1598 gene product from transcript cg1598-ra, tomboy40 - cg8330 gene product from transcript cg8330-ra, CG12027 - cg12027 gene product from transcript cg12027-ra, CG4692 - c…
GO:0022892	substrate-specific transporter activity	0.000607	0.0118	1.39	3692	138	1269	66	[ATP8 - atp synthase f0 subunit 8, COX1 - cytochrome c oxidase subunit i, nAcRbeta-64B - nicotinic acetylcholine receptor beta 64b, ATPsyn-b - atp synthase, subunit b, Ir87a - ionotropic receptor 87a, Tsf2 - transferrin 2, Ir100a - ionotropic receptor 100a, CG30354 - cg30354 gene product from transcript cg30354-ra, CG4692 - cg4692 gene product from transcript cg4692-rb, CG14235 - cg14235 gene pro…
GO:0015078	hydrogen ion transmembrane transporter activity	0.000642	0.0122	1.72	3692	44	1269	26	[Nha2 - na[+]/h[+] hydrogen antiporter 2, ATP8 - atp synthase f0 subunit 8, COX1 - cytochrome c oxidase subunit i, ATPsyn-b - atp synthase, subunit b, CG30354 - cg30354 gene product from transcript cg30354-ra, CG4692 - cg4692 gene product from transcript cg4692-rb, CG7211 - cg7211 gene product from transcript cg7211-ra, CG10396 - cg10396 gene product from transcript cg10396-ra, CG14235 - cg14235 …
GO:0016881	acid-amino acid ligase activity	0.000706	0.0132	2.42	3692	12	1269	10	[CG31773 - cg31773 gene product from transcript cg31773-ra, CG2543 - cg2543 gene product from transcript cg2543-ra, dx - deltex, CG32495 - cg32495 gene product from transcript cg32495-rd, wfs1 - wolfram syndrome 1, ida - imaginal discs arrested, Fancl - cg12812 gene product from transcript cg12812-ra, CG11321 - cg11321 gene product from transcript cg11321-rb, shtd - shattered, GS - glutathione sy…
GO:0016740	transferase activity	0.00071	0.0131	1.27	3692	258	1269	113	[r-l - rudimentary-like, CG5126 - cg5126 gene product from transcript cg5126-ra, Pfk - phosphofructokinase, Dpck - dephospho-coa kinase, Elp3 - elongator complex protein 3, CG13937 - cg13937 gene product from transcript cg13937-rd, CG10168 - cg10168 gene product from transcript cg10168-ra, ade3 - adenosine 3, l(1)1Bi - lethal (1) 1bi, CG10170 - cg10170 gene product from transcript cg10170-ra, CG1…

## Sheet: Fly Process
GO Term	Description	P-value	FDR q-value	Enrichment	N	B	n	b	Genes
GO:0008152	metabolic process	2.8e-46	9.26e-43	1.57	3692	936	1269	504	[CG11985 - cg11985 gene product from transcript cg11985-ra, Lsd-1 - lipid storage droplet-1, HP6 - heterochromatin protein 6, CG9940 - cg9940 gene product from transcript cg9940-rb, Hmgcr - hmg coenzyme a reductase, Idgf1 - imaginal disc growth factor 1, NFAT - nfat homolog, Idgf2 - imaginal disc growth factor 2, CG3215 - cg3215 gene product from transcript cg3215-ra, CG8525 - cg8525 gene product…
GO:0044238	primary metabolic process	1.86e-44	3.07e-41	1.72	3692	632	1269	373	[CG11985 - cg11985 gene product from transcript cg11985-ra, Lsd-1 - lipid storage droplet-1, HP6 - heterochromatin protein 6, CG9940 - cg9940 gene product from transcript cg9940-rb, CDase - ceramidase, mu2 - mutator 2, Hmgcr - hmg coenzyme a reductase, Idgf1 - imaginal disc growth factor 1, NFAT - nfat homolog, Idgf2 - imaginal disc growth factor 2, CG7985 - cg7985 gene product from transcript cg…
GO:0071704	organic substance metabolic process	3.27e-30	3.6e-27	1.51	3692	780	1269	405	[CG11985 - cg11985 gene product from transcript cg11985-ra, Lsd-1 - lipid storage droplet-1, HP6 - heterochromatin protein 6, CG9940 - cg9940 gene product from transcript cg9940-rb, Hmgcr - hmg coenzyme a reductase, Idgf1 - imaginal disc growth factor 1, NFAT - nfat homolog, Idgf2 - imaginal disc growth factor 2, CG3215 - cg3215 gene product from transcript cg3215-ra, CG8525 - cg8525 gene product…
GO:0044237	cellular metabolic process	3.13e-29	2.58e-26	1.59	3692	611	1269	333	[Lsd-1 - lipid storage droplet-1, CG11985 - cg11985 gene product from transcript cg11985-ra, HP6 - heterochromatin protein 6, CG9940 - cg9940 gene product from transcript cg9940-rb, CDase - ceramidase, mu2 - mutator 2, Hmgcr - hmg coenzyme a reductase, NFAT - nfat homolog, Dpck - dephospho-coa kinase, CG3215 - cg3215 gene product from transcript cg3215-ra, CG13124 - cg13124 gene product from tran…
GO:0009987	cellular process	4.42e-23	2.92e-20	1.3	3692	1320	1269	591	[Lsd-1 - lipid storage droplet-1, CG11985 - cg11985 gene product from transcript cg11985-ra, HP6 - heterochromatin protein 6, CG10990 - cg10990 gene product from transcript cg10990-rb, ewg - erect wing, CG9940 - cg9940 gene product from transcript cg9940-rb, l(1)dd4 - lethal (1) discs degenerate 4, Cp18 - chorion protein 18, Hmgcr - hmg coenzyme a reductase, Tango2 - transport and golgi organizat…
GO:0044710	single-organism metabolic process	2.96e-21	1.63e-18	1.77	3692	285	1269	173	[Lsd-1 - lipid storage droplet-1, r-l - rudimentary-like, CG9940 - cg9940 gene product from transcript cg9940-rb, CDase - ceramidase, lost - cg14648 gene product from transcript cg14648-ra, Hmgcr - hmg coenzyme a reductase, CG10463 - cg10463 gene product from transcript cg10463-ra, CG30354 - cg30354 gene product from transcript cg30354-ra, egr - eiger, Dpck - dephospho-coa kinase, CG3215 - cg3215…
GO:0006810	transport	1.83e-18	8.64e-16	1.88	3692	190	1269	123	[rab3-GAP - cg7061 gene product from transcript cg7061-ra, CDase - ceramidase, Ir87a - ionotropic receptor 87a, CG5104 - cg5104 gene product from transcript cg5104-rb, Tango2 - transport and golgi organization 2, CG10300 - cg10300 gene product from transcript cg10300-ra, CG4692 - cg4692 gene product from transcript cg4692-rb, CG33965 - cg33965 gene product from transcript cg33965-ra, CG4289 - cg4…
GO:0009058	biosynthetic process	4.38e-18	1.81e-15	1.75	3692	253	1269	152	[r-l - rudimentary-like, RpL7-like - ribosomal protein l7-like, mRpS26 - mitochondrial ribosomal protein s26, CG9940 - cg9940 gene product from transcript cg9940-rb, lost - cg14648 gene product from transcript cg14648-ra, Hmgcr - hmg coenzyme a reductase, mRpL42 - mitochondrial ribosomal protein l42, NFAT - nfat homolog, RpS19a - ribosomal protein s19a, MED7 - mediator complex subunit 7, Dpck - d…
GO:0044249	cellular biosynthetic process	6.86e-18	2.52e-15	1.76	3692	243	1269	147	[r-l - rudimentary-like, RpL7-like - ribosomal protein l7-like, mRpS26 - mitochondrial ribosomal protein s26, CG9940 - cg9940 gene product from transcript cg9940-rb, lost - cg14648 gene product from transcript cg14648-ra, Hmgcr - hmg coenzyme a reductase, mRpL42 - mitochondrial ribosomal protein l42, NFAT - nfat homolog, RpS19a - ribosomal protein s19a, MED7 - mediator complex subunit 7, Dpck - d…
GO:1901576	organic substance biosynthetic process	9.77e-18	3.22e-15	1.75	3692	248	1269	149	[r-l - rudimentary-like, RpL7-like - ribosomal protein l7-like, mRpS26 - mitochondrial ribosomal protein s26, CG9940 - cg9940 gene product from transcript cg9940-rb, lost - cg14648 gene product from transcript cg14648-ra, Hmgcr - hmg coenzyme a reductase, mRpL42 - mitochondrial ribosomal protein l42, NFAT - nfat homolog, RpS19a - ribosomal protein s19a, MED7 - mediator complex subunit 7, Dpck - d…
GO:0044260	cellular macromolecule metabolic process	2.45e-17	7.35e-15	1.56	3692	402	1269	216	[CG11985 - cg11985 gene product from transcript cg11985-ra, HP6 - heterochromatin protein 6, mu2 - mutator 2, NFAT - nfat homolog, CG13124 - cg13124 gene product from transcript cg13124-re, CG5924 - cg5924 gene product from transcript cg5924-ra, Elp3 - elongator complex protein 3, mod(r) - modifier of rudimentary, MED17 - mediator complex subunit 17, Rpp30 - rnasep protein p30, l(1)1Bi - lethal (…
GO:0006629	lipid metabolic process	5.15e-17	1.42e-14	2.24	3692	91	1269	70	[Lsd-1 - lipid storage droplet-1, CDase - ceramidase, CG10357 - cg10357 gene product from transcript cg10357-rc, Hmgcr - hmg coenzyme a reductase, CG31414 - cg31414 gene product from transcript cg31414-rb, Ocrl - oculocerebrorenal syndrome of lowe 1 ortholog, CG6271 - cg6271 gene product from transcript cg6271-ra, CG6277 - cg6277 gene product from transcript cg6277-ra, CG6283 - cg6283 gene produc…
GO:0051234	establishment of localization	2.25e-16	5.71e-14	1.8	3692	200	1269	124	[rab3-GAP - cg7061 gene product from transcript cg7061-ra, CDase - ceramidase, Ir87a - ionotropic receptor 87a, CG5104 - cg5104 gene product from transcript cg5104-rb, Tango2 - transport and golgi organization 2, CG10300 - cg10300 gene product from transcript cg10300-ra, CG4692 - cg4692 gene product from transcript cg4692-rb, CG33965 - cg33965 gene product from transcript cg33965-ra, CG4289 - cg4…
GO:0034641	cellular nitrogen compound metabolic process	3.36e-14	7.92e-12	1.6	3692	297	1269	163	[CG11985 - cg11985 gene product from transcript cg11985-ra, r-l - rudimentary-like, mus304 - mutagen-sensitive 304, HP6 - heterochromatin protein 6, CG9940 - cg9940 gene product from transcript cg9940-rb, mu2 - mutator 2, lost - cg14648 gene product from transcript cg14648-ra, Hmgcr - hmg coenzyme a reductase, CG10463 - cg10463 gene product from transcript cg10463-ra, NFAT - nfat homolog, MED7 - …
GO:0044765	single-organism transport	1.09e-13	2.39e-11	1.82	3692	160	1269	100	[rab3-GAP - cg7061 gene product from transcript cg7061-ra, CDase - ceramidase, Tango2 - transport and golgi organization 2, CG4692 - cg4692 gene product from transcript cg4692-rb, CG4289 - cg4289 gene product from transcript cg4289-ra, Nha1 - na[+]/h[+] hydrogen antiporter 1, Nup98 - nucleoporin 98, Phax - phosphorylated adaptor for rna export, CG13120 - cg13120 gene product from transcript cg131…
GO:0019538	protein metabolic process	1.2e-13	2.48e-11	1.68	3692	223	1269	129	[RpL7-like - ribosomal protein l7-like, mRpS26 - mitochondrial ribosomal protein s26, mRpL42 - mitochondrial ribosomal protein l42, RpS19a - ribosomal protein s19a, DppIII - dipeptidyl aminopeptidase iii, Elp3 - elongator complex protein 3, CG9780 - cg9780 gene product from transcript cg9780-ra, mRpS23 - mitochondrial ribosomal protein s23, CG30323 - cg30323 gene product from transcript cg30323-r…
GO:0046483	heterocycle metabolic process	3.51e-13	6.81e-11	1.57	3692	296	1269	160	[CG11985 - cg11985 gene product from transcript cg11985-ra, r-l - rudimentary-like, mus304 - mutagen-sensitive 304, HP6 - heterochromatin protein 6, CG9940 - cg9940 gene product from transcript cg9940-rb, mu2 - mutator 2, lost - cg14648 gene product from transcript cg14648-ra, Hmgcr - hmg coenzyme a reductase, CG10463 - cg10463 gene product from transcript cg10463-ra, NFAT - nfat homolog, MED7 - …
GO:0043170	macromolecule metabolic process	1.1e-12	2.02e-10	1.39	3692	560	1269	267	[CG11985 - cg11985 gene product from transcript cg11985-ra, HP6 - heterochromatin protein 6, mu2 - mutator 2, Idgf1 - imaginal disc growth factor 1, NFAT - nfat homolog, Idgf2 - imaginal disc growth factor 2, DppIII - dipeptidyl aminopeptidase iii, CG13124 - cg13124 gene product from transcript cg13124-re, CG5924 - cg5924 gene product from transcript cg5924-ra, Elp3 - elongator complex protein 3,…
GO:0006725	cellular aromatic compound metabolic process	1.59e-12	2.77e-10	1.56	3692	293	1269	157	[CG11985 - cg11985 gene product from transcript cg11985-ra, r-l - rudimentary-like, mus304 - mutagen-sensitive 304, HP6 - heterochromatin protein 6, CG9940 - cg9940 gene product from transcript cg9940-rb, mu2 - mutator 2, lost - cg14648 gene product from transcript cg14648-ra, Hmgcr - hmg coenzyme a reductase, CG10463 - cg10463 gene product from transcript cg10463-ra, NFAT - nfat homolog, MED7 - …
GO:1901360	organic cyclic compound metabolic process	2.56e-12	4.23e-10	1.54	3692	306	1269	162	[CG11985 - cg11985 gene product from transcript cg11985-ra, r-l - rudimentary-like, mus304 - mutagen-sensitive 304, HP6 - heterochromatin protein 6, CG9940 - cg9940 gene product from transcript cg9940-rb, mu2 - mutator 2, lost - cg14648 gene product from transcript cg14648-ra, Hmgcr - hmg coenzyme a reductase, CG10463 - cg10463 gene product from transcript cg10463-ra, NFAT - nfat homolog, MED7 - …
GO:0006139	nucleobase-containing compound metabolic process	7.01e-12	1.1e-09	1.57	3692	269	1269	145	[CG11985 - cg11985 gene product from transcript cg11985-ra, r-l - rudimentary-like, mus304 - mutagen-sensitive 304, HP6 - heterochromatin protein 6, CG9940 - cg9940 gene product from transcript cg9940-rb, mu2 - mutator 2, lost - cg14648 gene product from transcript cg14648-ra, Hmgcr - hmg coenzyme a reductase, CG10463 - cg10463 gene product from transcript cg10463-ra, NFAT - nfat homolog, MED7 - …
GO:0009059	macromolecule biosynthetic process	1.73e-11	2.6e-09	1.77	3692	150	1269	91	[RpS5b - ribosomal protein s5b, RpL7-like - ribosomal protein l7-like, mRpS26 - mitochondrial ribosomal protein s26, Rpb10 - cg13628 gene product from transcript cg13628-ra, eap - ebony activating protein, mRpS5 - mitochondrial ribosomal protein s5, Taf10b - tbp-associated factor 10b, mRpL42 - mitochondrial ribosomal protein l42, NFAT - nfat homolog, CG8117 - cg8117 gene product from transcript c…
GO:0046907	intracellular transport	6.5e-11	9.33e-09	2.15	3692	65	1269	48	[tral - trailer hitch, Clbn - caliban, Kap3 - kinesin associated protein 3, tim - timeless, gp210 - cg7897 gene product from transcript cg7897-ra, CG10420 - cg10420 gene product from transcript cg10420-ra, qtc - quick-to-court, Tim8 - cg1728 gene product from transcript cg1728-ra, CG13887 - cg13887 gene product from transcript cg13887-rc, jagn - jagunal, thoc5 - cg2980 gene product from transcrip…
GO:0090304	nucleic acid metabolic process	1.43e-10	1.97e-08	1.58	3692	226	1269	123	[CG11985 - cg11985 gene product from transcript cg11985-ra, mus304 - mutagen-sensitive 304, HP6 - heterochromatin protein 6, mu2 - mutator 2, lost - cg14648 gene product from transcript cg14648-ra, CG10463 - cg10463 gene product from transcript cg10463-ra, NFAT - nfat homolog, MED7 - mediator complex subunit 7, CG13124 - cg13124 gene product from transcript cg13124-re, CG5924 - cg5924 gene produc…
GO:0016070	RNA metabolic process	1.74e-10	2.3e-08	1.73	3692	148	1269	88	[CG11985 - cg11985 gene product from transcript cg11985-ra, CG6066 - cg6066 gene product from transcript cg6066-ra, Rpb10 - cg13628 gene product from transcript cg13628-ra, Dek - cg5935 gene product from transcript cg5935-ra, lost - cg14648 gene product from transcript cg14648-ra, CG10463 - cg10463 gene product from transcript cg10463-ra, fl(2)d - female lethal d, Taf10b - tbp-associated factor 1…
GO:0044271	cellular nitrogen compound biosynthetic process	6.14e-10	7.8e-08	1.81	3692	114	1269	71	[r-l - rudimentary-like, CG31473 - cg31473 gene product from transcript cg31473-ra, ATP8 - atp synthase f0 subunit 8, CG9940 - cg9940 gene product from transcript cg9940-rb, Rpb10 - cg13628 gene product from transcript cg13628-ra, lost - cg14648 gene product from transcript cg14648-ra, ATPsyn-b - atp synthase, subunit b, Taf10b - tbp-associated factor 10b, NFAT - nfat homolog, CG8117 - cg8117 gen…
GO:0016482	cytoplasmic transport	1.5e-09	1.83e-07	2.34	3692	41	1269	33	[tral - trailer hitch, Clbn - caliban, tim - timeless, gp210 - cg7897 gene product from transcript cg7897-ra, qtc - quick-to-court, Tim8 - cg1728 gene product from transcript cg1728-ra, jagn - jagunal, thoc5 - cg2980 gene product from transcript cg2980-ra, CG4289 - cg4289 gene product from transcript cg4289-ra, Nup98 - nucleoporin 98, Nup107 - nucleoporin 107, KrT95D - krueppel target at 95d, cpb…
GO:0034645	cellular macromolecule biosynthetic process	2.34e-09	2.76e-07	1.75	3692	125	1269	75	[RpS5b - ribosomal protein s5b, RpL7-like - ribosomal protein l7-like, mRpS26 - mitochondrial ribosomal protein s26, Rpb10 - cg13628 gene product from transcript cg13628-ra, mRpS5 - mitochondrial ribosomal protein s5, mRpL42 - mitochondrial ribosomal protein l42, NFAT - nfat homolog, RpS19a - ribosomal protein s19a, MED7 - mediator complex subunit 7, CG5924 - cg5924 gene product from transcript c…
GO:0044267	cellular protein metabolic process	4.62e-09	5.27e-07	1.65	3692	155	1269	88	[RpS5b - ribosomal protein s5b, RpL7-like - ribosomal protein l7-like, mRpS26 - mitochondrial ribosomal protein s26, pinta - prolonged depolarization afterpotential (pda) is not apparent, Pgam5 - phosphoglycerate mutase 5, mRpS5 - mitochondrial ribosomal protein s5, eap - ebony activating protein, mRpL42 - mitochondrial ribosomal protein l42, RpS19a - ribosomal protein s19a, csul - capsuleen, nct…
GO:0019438	aromatic compound biosynthetic process	8.92e-09	9.82e-07	1.79	3692	104	1269	64	[r-l - rudimentary-like, ATP8 - atp synthase f0 subunit 8, CG9940 - cg9940 gene product from transcript cg9940-rb, Rpb10 - cg13628 gene product from transcript cg13628-ra, lost - cg14648 gene product from transcript cg14648-ra, ATPsyn-b - atp synthase, subunit b, Taf10b - tbp-associated factor 10b, NFAT - nfat homolog, CG8117 - cg8117 gene product from transcript cg8117-ra, MED7 - mediator comple…
GO:0044763	single-organism cellular process	2.09e-08	2.23e-06	1.22	3692	926	1269	388	[Lsd-1 - lipid storage droplet-1, CG11985 - cg11985 gene product from transcript cg11985-ra, HP6 - heterochromatin protein 6, ewg - erect wing, l(1)dd4 - lethal (1) discs degenerate 4, Hmgcr - hmg coenzyme a reductase, Tango2 - transport and golgi organization 2, CG15443 - cg15443 gene product from transcript cg15443-ra, spt4 - cg12372 gene product from transcript cg12372-ra, Fis1 - cg17510 gene …
GO:0051649	establishment of localization in cell	2.51e-08	2.59e-06	1.83	3692	89	1269	56	[rab3-GAP - cg7061 gene product from transcript cg7061-ra, tral - trailer hitch, CDase - ceramidase, Tango2 - transport and golgi organization 2, gp210 - cg7897 gene product from transcript cg7897-ra, CG13887 - cg13887 gene product from transcript cg13887-rc, jagn - jagunal, thoc5 - cg2980 gene product from transcript cg2980-ra, Tango9 - transport and golgi organization 9, CG4289 - cg4289 gene pr…
GO:1901362	organic cyclic compound biosynthetic process	2.86e-08	2.86e-06	1.72	3692	117	1269	69	[r-l - rudimentary-like, CG31473 - cg31473 gene product from transcript cg31473-ra, ATP8 - atp synthase f0 subunit 8, CG9940 - cg9940 gene product from transcript cg9940-rb, Rpb10 - cg13628 gene product from transcript cg13628-ra, lost - cg14648 gene product from transcript cg14648-ra, ATPsyn-b - atp synthase, subunit b, Taf10b - tbp-associated factor 10b, NFAT - nfat homolog, CG8117 - cg8117 gen…
GO:0018130	heterocycle biosynthetic process	3.39e-08	3.29e-06	1.73	3692	113	1269	67	[r-l - rudimentary-like, CG31473 - cg31473 gene product from transcript cg31473-ra, ATP8 - atp synthase f0 subunit 8, CG9940 - cg9940 gene product from transcript cg9940-rb, Rpb10 - cg13628 gene product from transcript cg13628-ra, lost - cg14648 gene product from transcript cg14648-ra, ATPsyn-b - atp synthase, subunit b, Taf10b - tbp-associated factor 10b, NFAT - nfat homolog, CG8117 - cg8117 gen…
GO:0006913	nucleocytoplasmic transport	3.57e-08	3.36e-06	2.91	3692	16	1269	16	[Nup50 - nucleoporin 50, Phax - phosphorylated adaptor for rna export, Clbn - caliban, tim - timeless, edl - ets-domain lacking, Nup75 - nucleoporin 75, Nup133 - nucleoporin 133, e(y)2 - enhancer of yellow 2, gp210 - cg7897 gene product from transcript cg7897-ra, nxf4 - nuclear export factor 4, thoc5 - cg2980 gene product from transcript cg2980-ra, Nup214 - nucleoporin 214, Nup98 - nucleoporin 98…
GO:0051169	nuclear transport	3.57e-08	3.27e-06	2.91	3692	16	1269	16	[Nup50 - nucleoporin 50, Phax - phosphorylated adaptor for rna export, Clbn - caliban, tim - timeless, edl - ets-domain lacking, Nup75 - nucleoporin 75, Nup133 - nucleoporin 133, e(y)2 - enhancer of yellow 2, gp210 - cg7897 gene product from transcript cg7897-ra, nxf4 - nuclear export factor 4, thoc5 - cg2980 gene product from transcript cg2980-ra, Nup214 - nucleoporin 214, Nup98 - nucleoporin 98…
GO:0055114	oxidation-reduction process	6.58e-08	5.87e-06	1.72	3692	110	1269	65	[CG14630 - cg14630 gene product from transcript cg14630-ra, CG31473 - cg31473 gene product from transcript cg31473-ra, ND2 - nadh dehydrogenase subunit 2, ND3 - nadh dehydrogenase subunit 3, zetaCOP - cg3948 gene product from transcript cg3948-rc, COX1 - cytochrome c oxidase subunit i, CG10463 - cg10463 gene product from transcript cg10463-ra, Hmgcr - hmg coenzyme a reductase, CG30354 - cg30354 g…
GO:0019222	regulation of metabolic process	1.6e-07	1.39e-05	1.42	3692	276	1269	135	[Lsd-1 - lipid storage droplet-1, rab3-GAP - cg7061 gene product from transcript cg7061-ra, NFAT - nfat homolog, spt4 - cg12372 gene product from transcript cg12372-ra, MED19 - mediator complex subunit 19, hdc - headcase, MED7 - mediator complex subunit 7, Alh - alhambra, Elp3 - elongator complex protein 3, CG4289 - cg4289 gene product from transcript cg4289-ra, orb2 - cg43113 gene product from t…
GO:0080090	regulation of primary metabolic process	1.76e-07	1.49e-05	1.47	3692	223	1269	113	[Lsd-1 - lipid storage droplet-1, rab3-GAP - cg7061 gene product from transcript cg7061-ra, spt4 - cg12372 gene product from transcript cg12372-ra, NFAT - nfat homolog, MED19 - mediator complex subunit 19, MED7 - mediator complex subunit 7, Alh - alhambra, Elp3 - elongator complex protein 3, CG4289 - cg4289 gene product from transcript cg4289-ra, orb2 - cg43113 gene product from transcript cg4311…
GO:0071840	cellular component organization or biogenesis	1.82e-07	1.5e-05	1.34	3692	404	1269	186	[CG11985 - cg11985 gene product from transcript cg11985-ra, Lsd-1 - lipid storage droplet-1, mus304 - mutagen-sensitive 304, HP6 - heterochromatin protein 6, CDase - ceramidase, l(1)dd4 - lethal (1) discs degenerate 4, Manf - mesencephalic astrocyte-derived neurotrophic factor, Tango2 - transport and golgi organization 2, spt4 - cg12372 gene product from transcript cg12372-ra, Fis1 - cg17510 gene…
GO:0071702	organic substance transport	2.38e-07	1.92e-05	1.86	3692	72	1269	46	[Nha2 - na[+]/h[+] hydrogen antiporter 2, Tango8 - transport and golgi organization 8, Clbn - caliban, CG32350 - cg32350 gene product from transcript cg32350-ra, tim - timeless, Tango2 - transport and golgi organization 2, Npc2c - niemann-pick type c-2c, gp210 - cg7897 gene product from transcript cg7897-ra, CG10420 - cg10420 gene product from transcript cg10420-ra, qtc - quick-to-court, Tim8 - c…
GO:0006807	nitrogen compound metabolic process	3.09e-07	2.43e-05	1.32	3692	432	1269	196	[CG11985 - cg11985 gene product from transcript cg11985-ra, HP6 - heterochromatin protein 6, CG9940 - cg9940 gene product from transcript cg9940-rb, CDase - ceramidase, mu2 - mutator 2, Hmgcr - hmg coenzyme a reductase, Idgf1 - imaginal disc growth factor 1, NFAT - nfat homolog, Idgf2 - imaginal disc growth factor 2, Dpck - dephospho-coa kinase, CG13124 - cg13124 gene product from transcript cg13…
GO:0060255	regulation of macromolecule metabolic process	4.04e-07	3.1e-05	1.45	3692	233	1269	116	[spt4 - cg12372 gene product from transcript cg12372-ra, NFAT - nfat homolog, MED19 - mediator complex subunit 19, hdc - headcase, MED7 - mediator complex subunit 7, Elp3 - elongator complex protein 3, Alh - alhambra, CG4289 - cg4289 gene product from transcript cg4289-ra, orb2 - cg43113 gene product from transcript cg43113-rf, MED17 - mediator complex subunit 17, TfIIFbeta - transcription factor…
GO:0034654	nucleobase-containing compound biosynthetic process	4.76e-07	3.57e-05	1.75	3692	88	1269	53	[r-l - rudimentary-like, ATP8 - atp synthase f0 subunit 8, CG9940 - cg9940 gene product from transcript cg9940-rb, Rpb10 - cg13628 gene product from transcript cg13628-ra, ATPsyn-b - atp synthase, subunit b, Taf10b - tbp-associated factor 10b, NFAT - nfat homolog, CG8117 - cg8117 gene product from transcript cg8117-ra, MED7 - mediator complex subunit 7, Dpck - dephospho-coa kinase, CG12016 - cg12…
GO:0031323	regulation of cellular metabolic process	7.41e-07	5.44e-05	1.43	3692	240	1269	118	[Lsd-1 - lipid storage droplet-1, rab3-GAP - cg7061 gene product from transcript cg7061-ra, NFAT - nfat homolog, spt4 - cg12372 gene product from transcript cg12372-ra, MED19 - mediator complex subunit 19, MED7 - mediator complex subunit 7, Elp3 - elongator complex protein 3, Alh - alhambra, CG4289 - cg4289 gene product from transcript cg4289-ra, Anp - andropin, orb2 - cg43113 gene product from t…
GO:0016043	cellular component organization	7.88e-07	5.66e-05	1.32	3692	398	1269	181	[Lsd-1 - lipid storage droplet-1, CG11985 - cg11985 gene product from transcript cg11985-ra, mus304 - mutagen-sensitive 304, HP6 - heterochromatin protein 6, CDase - ceramidase, l(1)dd4 - lethal (1) discs degenerate 4, Manf - mesencephalic astrocyte-derived neurotrophic factor, Tango2 - transport and golgi organization 2, spt4 - cg12372 gene product from transcript cg12372-ra, cmpy - crimpy, Fis1…
GO:0006412	translation	9.81e-07	6.89e-05	1.86	3692	64	1269	41	[RpS5b - ribosomal protein s5b, RpL7-like - ribosomal protein l7-like, mRpS26 - mitochondrial ribosomal protein s26, RpS28b - ribosomal protein s28b, mRpS5 - mitochondrial ribosomal protein s5, RpS28-like - ribosomal protein s28-like, mRpL42 - mitochondrial ribosomal protein l42, RpS19a - ribosomal protein s19a, RpS8 - ribosomal protein s8, mRpL11 - mitochondrial ribosomal protein l11, RpS27 - ri…
GO:0055085	transmembrane transport	9.9e-07	6.81e-05	2.05	3692	44	1269	31	[Nha2 - na[+]/h[+] hydrogen antiporter 2, ATP8 - atp synthase f0 subunit 8, ATPsyn-b - atp synthase, subunit b, CG10420 - cg10420 gene product from transcript cg10420-ra, CG15719 - cg15719 gene product from transcript cg15719-rc, CG7211 - cg7211 gene product from transcript cg7211-ra, VhaM9.7-b - vacuolar h[+] atpase subunit m9.7-b, VhaM9.7-d - vacuolar h[+] atpase subunit m9.7-d, CG31030 - cg310…
GO:0006811	ion transport	1.07e-06	7.23e-05	1.91	3692	58	1269	38	[Best4 - bestrophin 4, Nha2 - na[+]/h[+] hydrogen antiporter 2, ATP8 - atp synthase f0 subunit 8, nAcRbeta-64B - nicotinic acetylcholine receptor beta 64b, Best3 - bestrophin 3, brv2 - brivido-2, ATPsyn-b - atp synthase, subunit b, Tsf2 - transferrin 2, CG4692 - cg4692 gene product from transcript cg4692-rb, CG15719 - cg15719 gene product from transcript cg15719-rc, CG7211 - cg7211 gene product f…
GO:0006996	organelle organization	1.28e-06	8.46e-05	1.42	3692	242	1269	118	[CG11985 - cg11985 gene product from transcript cg11985-ra, Lsd-1 - lipid storage droplet-1, mus304 - mutagen-sensitive 304, HP6 - heterochromatin protein 6, CDase - ceramidase, l(1)dd4 - lethal (1) discs degenerate 4, Tango2 - transport and golgi organization 2, spt4 - cg12372 gene product from transcript cg12372-ra, Fis1 - cg17510 gene product from transcript cg17510-ra, CG5924 - cg5924 gene pr…
GO:0044281	small molecule metabolic process	2.5e-06	0.000162	1.61	3692	116	1269	64	[r-l - rudimentary-like, CG31473 - cg31473 gene product from transcript cg31473-ra, ATP8 - atp synthase f0 subunit 8, CG9940 - cg9940 gene product from transcript cg9940-rb, lost - cg14648 gene product from transcript cg14648-ra, ATPsyn-b - atp synthase, subunit b, Hmgcr - hmg coenzyme a reductase, Dpck - dephospho-coa kinase, CG12016 - cg12016 gene product from transcript cg12016-ra, CG7560 - cg…
GO:0006508	proteolysis	2.99e-06	0.00019	1.8	3692	68	1269	42	[sphinx2 - cg32382 gene product from transcript cg32382-rb, CG31918 - cg31918 gene product from transcript cg31918-ra, sphinx1 - cg32383 gene product from transcript cg32383-rb, CG34420 - cg34420 gene product from transcript cg34420-rc, CG6067 - cg6067 gene product from transcript cg6067-ra, Rpn12 - cg4157 gene product from transcript cg4157-ra, nct - nicastrin, DppIII - dipeptidyl aminopeptidase…
GO:0006886	intracellular protein transport	3.92e-06	0.000244	2.07	3692	38	1269	27	[Clbn - caliban, tim - timeless, gp210 - cg7897 gene product from transcript cg7897-ra, CG10420 - cg10420 gene product from transcript cg10420-ra, qtc - quick-to-court, Tim8 - cg1728 gene product from transcript cg1728-ra, CG13887 - cg13887 gene product from transcript cg13887-rc, CG4289 - cg4289 gene product from transcript cg4289-ra, Nup98 - nucleoporin 98, Nup107 - nucleoporin 107, KrT95D - kr…
GO:0015031	protein transport	4.38e-06	0.000268	1.92	3692	50	1269	33	[Nha2 - na[+]/h[+] hydrogen antiporter 2, Tango8 - transport and golgi organization 8, Clbn - caliban, CG32350 - cg32350 gene product from transcript cg32350-ra, tim - timeless, Tango2 - transport and golgi organization 2, gp210 - cg7897 gene product from transcript cg7897-ra, CG10420 - cg10420 gene product from transcript cg10420-ra, qtc - quick-to-court, Tim8 - cg1728 gene product from transcri…
GO:0045184	establishment of protein localization	4.38e-06	0.000263	1.92	3692	50	1269	33	[Nha2 - na[+]/h[+] hydrogen antiporter 2, Tango8 - transport and golgi organization 8, Clbn - caliban, CG32350 - cg32350 gene product from transcript cg32350-ra, tim - timeless, Tango2 - transport and golgi organization 2, gp210 - cg7897 gene product from transcript cg7897-ra, CG10420 - cg10420 gene product from transcript cg10420-ra, qtc - quick-to-court, Tim8 - cg1728 gene product from transcri…
GO:0016192	vesicle-mediated transport	4.62e-06	0.000272	2.26	3692	27	1269	21	[tral - trailer hitch, rab3-GAP - cg7061 gene product from transcript cg7061-ra, KrT95D - krueppel target at 95d, CDase - ceramidase, epsilonCOP - cg9543 gene product from transcript cg9543-ra, dx - deltex, tweek - cg42555 gene product from transcript cg42555-rh, Vps33B - vacuolar protein sorting 33b, KdelR - kdel receptor, exo70 - cg7127 gene product from transcript cg7127-ra, CG5104 - cg5104 ge…
GO:0031326	regulation of cellular biosynthetic process	1.18e-05	0.000684	1.45	3692	177	1269	88	[spt4 - cg12372 gene product from transcript cg12372-ra, NFAT - nfat homolog, tra - transformer, spz - spatzle, CG8117 - cg8117 gene product from transcript cg8117-ra, MED19 - mediator complex subunit 19, MED7 - mediator complex subunit 7, Elp3 - elongator complex protein 3, Alh - alhambra, CG4289 - cg4289 gene product from transcript cg4289-ra, Anp - andropin, orb2 - cg43113 gene product from tr…
GO:0033554	cellular response to stress	1.3e-05	0.000743	1.71	3692	73	1269	43	[Ogg1 - cg1795 gene product from transcript cg1795-ra, mus304 - mutagen-sensitive 304, Mms19 - cg12005 gene product from transcript cg12005-rb, CG9203 - cg9203 gene product from transcript cg9203-ra, mus209 - mutagen-sensitive 209, GLaz - glial lazarillo, brv2 - brivido-2, Atg12 - autophagy-specific gene 12, Dif - dorsal-related immunity factor, CSN1b - cop9 complex homolog subunit 1 b, mu2 - mut…
GO:0044255	cellular lipid metabolic process	1.54e-05	0.000862	1.85	3692	52	1269	33	[Lsd-1 - lipid storage droplet-1, Acp70A - accessory gland peptide 70a, Thor - cg8846 gene product from transcript cg8846-ra, CDase - ceramidase, sws - swiss cheese, Hmgcr - hmg coenzyme a reductase, CG8311 - cg8311 gene product from transcript cg8311-ra, CG5342 - cg5342 gene product from transcript cg5342-rb, CG31414 - cg31414 gene product from transcript cg31414-rb, Ocrl - oculocerebrorenal syn…
GO:0006520	cellular amino acid metabolic process	1.55e-05	0.000851	2.09	3692	32	1269	23	[aay - astray, CG7470 - cg7470 gene product from transcript cg7470-rb, CG32495 - cg32495 gene product from transcript cg32495-rd, lost - cg14648 gene product from transcript cg14648-ra, CG8043 - cg8043 gene product from transcript cg8043-ra, CG4306 - cg4306 gene product from transcript cg4306-ra, CG16912 - cg16912 gene product from transcript cg16912-ra, CG5493 - cg5493 gene product from transcri…
GO:0009889	regulation of biosynthetic process	1.57e-05	0.000849	1.44	3692	178	1269	88	[NFAT - nfat homolog, spt4 - cg12372 gene product from transcript cg12372-ra, tra - transformer, spz - spatzle, CG8117 - cg8117 gene product from transcript cg8117-ra, MED19 - mediator complex subunit 19, MED7 - mediator complex subunit 7, Elp3 - elongator complex protein 3, Alh - alhambra, CG4289 - cg4289 gene product from transcript cg4289-ra, Anp - andropin, orb2 - cg43113 gene product from tr…
GO:0006812	cation transport	1.61e-05	0.000857	1.86	3692	50	1269	32	[Nha2 - na[+]/h[+] hydrogen antiporter 2, ATP8 - atp synthase f0 subunit 8, brv2 - brivido-2, ATPsyn-b - atp synthase, subunit b, Tsf2 - transferrin 2, CG4692 - cg4692 gene product from transcript cg4692-rb, CG7211 - cg7211 gene product from transcript cg7211-ra, VhaM9.7-b - vacuolar h[+] atpase subunit m9.7-b, CG14239 - cg14239 gene product from transcript cg14239-rb, VhaM9.7-d - vacuolar h[+] a…
GO:0006974	response to DNA damage stimulus	1.61e-05	0.000843	1.86	3692	50	1269	32	[mus304 - mutagen-sensitive 304, Ogg1 - cg1795 gene product from transcript cg1795-ra, Mms19 - cg12005 gene product from transcript cg12005-rb, CG9203 - cg9203 gene product from transcript cg9203-ra, mus209 - mutagen-sensitive 209, Dif - dorsal-related immunity factor, CSN1b - cop9 complex homolog subunit 1 b, mu2 - mutator 2, Fancl - cg12812 gene product from transcript cg12812-ra, Rad9 - cg3945…
GO:0051168	nuclear export	2.25e-05	0.00116	2.91	3692	10	1269	10	[nxf4 - nuclear export factor 4, Phax - phosphorylated adaptor for rna export, thoc5 - cg2980 gene product from transcript cg2980-ra, Clbn - caliban, edl - ets-domain lacking, Nup75 - nucleoporin 75, Nup133 - nucleoporin 133, e(y)2 - enhancer of yellow 2, tho2 - cg31671 gene product from transcript cg31671-ra, Nup107 - nucleoporin 107]
GO:0006396	RNA processing	2.46e-05	0.00125	1.65	3692	81	1269	46	[CG11985 - cg11985 gene product from transcript cg11985-ra, twin - cg31137 gene product from transcript cg31137-rb, su(w[a]) - suppressor of white-apricot, CG6066 - cg6066 gene product from transcript cg6066-ra, CG10495 - cg10495 gene product from transcript cg10495-ra, lost - cg14648 gene product from transcript cg14648-ra, Dek - cg5935 gene product from transcript cg5935-ra, CG3527 - cg3527 gen…
GO:0051171	regulation of nitrogen compound metabolic process	3.88e-05	0.00194	1.42	3692	174	1269	85	[rab3-GAP - cg7061 gene product from transcript cg7061-ra, fl(2)d - female lethal d, spt4 - cg12372 gene product from transcript cg12372-ra, NFAT - nfat homolog, CG8117 - cg8117 gene product from transcript cg8117-ra, spz - spatzle, MED19 - mediator complex subunit 19, MED7 - mediator complex subunit 7, Elp3 - elongator complex protein 3, Alh - alhambra, CG4289 - cg4289 gene product from transcri…
GO:0051726	regulation of cell cycle	4.12e-05	0.00203	1.76	3692	58	1269	35	[mus304 - mutagen-sensitive 304, CSN1b - cop9 complex homolog subunit 1 b, Spindly - cg15415 gene product from transcript cg15415-rb, dlg1 - discs large 1, Mcm10 - sensitized chromosome inheritance modifier 19, Rad9 - cg3945 gene product from transcript cg3945-ra, Ocrl - oculocerebrorenal syndrome of lowe 1 ortholog, dgt1 - dim gamma-tubulin 1, ida - imaginal discs arrested, MED17 - mediator comp…
GO:0031570	DNA integrity checkpoint	4.4e-05	0.00214	2.52	3692	15	1269	13	[mus304 - mutagen-sensitive 304, CSN8 - cop9 complex homolog subunit 8, Fancd2 - cg17269 gene product from transcript cg17269-ra, timeout - cg7855 gene product from transcript cg7855-ra, CSN1b - cop9 complex homolog subunit 1 b, dup - double parked, CG32251 - cg32251 gene product from transcript cg32251-ra, Rad9 - cg3945 gene product from transcript cg3945-ra, dgt1 - dim gamma-tubulin 1, slx1 - n…
GO:0016053	organic acid biosynthetic process	4.62e-05	0.00221	2.25	3692	22	1269	17	[desat2 - cg5925 gene product from transcript cg5925-ra, aay - astray, CG7470 - cg7470 gene product from transcript cg7470-rb, ifc - infertile crescent, CG32495 - cg32495 gene product from transcript cg32495-rd, lost - cg14648 gene product from transcript cg14648-ra, CG4306 - cg4306 gene product from transcript cg4306-ra, desat1 - cg5887 gene product from transcript cg5887-ra, CG31773 - cg31773 g…
GO:0046394	carboxylic acid biosynthetic process	4.62e-05	0.00218	2.25	3692	22	1269	17	[desat2 - cg5925 gene product from transcript cg5925-ra, aay - astray, CG7470 - cg7470 gene product from transcript cg7470-rb, ifc - infertile crescent, CG32495 - cg32495 gene product from transcript cg32495-rd, lost - cg14648 gene product from transcript cg14648-ra, CG4306 - cg4306 gene product from transcript cg4306-ra, desat1 - cg5887 gene product from transcript cg5887-ra, CG31773 - cg31773 g…
GO:0032774	RNA biosynthetic process	5.11e-05	0.00237	1.79	3692	52	1269	32	[CG31702 - cg31702 gene product from transcript cg31702-ra, CG31703 - cg31703 gene product from transcript cg31703-ra, MED25 - mediator complex subunit 25, Rpb10 - cg13628 gene product from transcript cg13628-ra, Taf10b - tbp-associated factor 10b, Sin - sex-lethal interactor, NFAT - nfat homolog, CG8117 - cg8117 gene product from transcript cg8117-ra, DNApol-alpha50 - dna polymerase alpha 50kd, …
GO:0010556	regulation of macromolecule biosynthetic process	5.35e-05	0.00245	1.43	3692	163	1269	80	[NFAT - nfat homolog, spt4 - cg12372 gene product from transcript cg12372-ra, tra - transformer, CG8117 - cg8117 gene product from transcript cg8117-ra, MED19 - mediator complex subunit 19, MED7 - mediator complex subunit 7, Elp3 - elongator complex protein 3, Alh - alhambra, CG4289 - cg4289 gene product from transcript cg4289-ra, orb2 - cg43113 gene product from transcript cg43113-rf, TfIIFbeta …
GO:2000112	regulation of cellular macromolecule biosynthetic process	5.35e-05	0.00242	1.43	3692	163	1269	80	[spt4 - cg12372 gene product from transcript cg12372-ra, NFAT - nfat homolog, tra - transformer, CG8117 - cg8117 gene product from transcript cg8117-ra, MED19 - mediator complex subunit 19, MED7 - mediator complex subunit 7, Elp3 - elongator complex protein 3, Alh - alhambra, CG4289 - cg4289 gene product from transcript cg4289-ra, orb2 - cg43113 gene product from transcript cg43113-rf, MED17 - me…
GO:0016311	dephosphorylation	6.57e-05	0.00293	2.91	3692	9	1269	9	[Ocrl - oculocerebrorenal syndrome of lowe 1 ortholog, Pgam5 - phosphoglycerate mutase 5, 5PtaseI - cg42283 gene product from transcript cg42283-rb, CG6805 - cg6805 gene product from transcript cg6805-ra, CG9784 - cg9784 gene product from transcript cg9784-ra, CG10426 - cg10426 gene product from transcript cg10426-ra, eya - eyes absent, CG8889 - cg8889 gene product from transcript cg8889-rc, CG14…
GO:0016044	cellular membrane organization	6.91e-05	0.00304	1.89	3692	40	1269	26	[snky - sneaky, zetaCOP - cg3948 gene product from transcript cg3948-rc, Arc-p20 - cg5972 gene product from transcript cg5972-ra, CDase - ceramidase, sws - swiss cheese, ATPsyn-b - atp synthase, subunit b, l(2)37Cd - lethal (2) 37cd, pall - pallbearer, Hem - hem-protein, Nup98 - nucleoporin 98, fws - four way stop, Nup50 - nucleoporin 50, Ip259 - intronic protein 259, Vps16A - vacuolar protein so…
GO:0061024	membrane organization	6.91e-05	0.003	1.89	3692	40	1269	26	[snky - sneaky, zetaCOP - cg3948 gene product from transcript cg3948-rc, Arc-p20 - cg5972 gene product from transcript cg5972-ra, CDase - ceramidase, sws - swiss cheese, ATPsyn-b - atp synthase, subunit b, l(2)37Cd - lethal (2) 37cd, pall - pallbearer, Hem - hem-protein, Nup98 - nucleoporin 98, fws - four way stop, Nup50 - nucleoporin 50, Ip259 - intronic protein 259, Vps16A - vacuolar protein so…
GO:0048869	cellular developmental process	7.87e-05	0.00337	1.3	3692	290	1269	130	[Lsd-1 - lipid storage droplet-1, Mat89Ba - maternal transcript 89ba, HP6 - heterochromatin protein 6, RpL7-like - ribosomal protein l7-like, l(1)dd4 - lethal (1) discs degenerate 4, lost - cg14648 gene product from transcript cg14648-ra, Psf3 - cg2222 gene product from transcript cg2222-ra, hdc - headcase, CG14235 - cg14235 gene product from transcript cg14235-ra, l(2)k09022 - lethal (2) k09022,…
GO:0071156	regulation of cell cycle arrest	8.72e-05	0.00369	2.3	3692	19	1269	15	[mus304 - mutagen-sensitive 304, mit(1)15 - mitotic 15, CSN8 - cop9 complex homolog subunit 8, Fancd2 - cg17269 gene product from transcript cg17269-ra, timeout - cg7855 gene product from transcript cg7855-ra, CSN1b - cop9 complex homolog subunit 1 b, dup - double parked, CG32251 - cg32251 gene product from transcript cg32251-ra, Rad9 - cg3945 gene product from transcript cg3945-ra, rod - rough d…
GO:0000075	cell cycle checkpoint	8.72e-05	0.00364	2.3	3692	19	1269	15	[mus304 - mutagen-sensitive 304, mit(1)15 - mitotic 15, CSN8 - cop9 complex homolog subunit 8, Fancd2 - cg17269 gene product from transcript cg17269-ra, timeout - cg7855 gene product from transcript cg7855-ra, CSN1b - cop9 complex homolog subunit 1 b, dup - double parked, CG32251 - cg32251 gene product from transcript cg32251-ra, Rad9 - cg3945 gene product from transcript cg3945-ra, rod - rough d…
GO:0010468	regulation of gene expression	8.76e-05	0.00362	1.38	3692	187	1269	89	[fl(2)d - female lethal d, NFAT - nfat homolog, spt4 - cg12372 gene product from transcript cg12372-ra, tra - transformer, CG8117 - cg8117 gene product from transcript cg8117-ra, MED19 - mediator complex subunit 19, hdc - headcase, MED7 - mediator complex subunit 7, Alh - alhambra, Elp3 - elongator complex protein 3, CG4289 - cg4289 gene product from transcript cg4289-ra, orb2 - cg43113 gene prod…
GO:0006793	phosphorus metabolic process	9.08e-05	0.0037	1.54	3692	98	1269	52	[r-l - rudimentary-like, ATP8 - atp synthase f0 subunit 8, CG9940 - cg9940 gene product from transcript cg9940-rb, Pgam5 - phosphoglycerate mutase 5, ATPsyn-b - atp synthase, subunit b, Hmgcr - hmg coenzyme a reductase, Pfk - phosphofructokinase, Ocrl - oculocerebrorenal syndrome of lowe 1 ortholog, Dpck - dephospho-coa kinase, CG3215 - cg3215 gene product from transcript cg3215-ra, CG12016 - cg1…
GO:0043436	oxoacid metabolic process	9.36e-05	0.00377	1.77	3692	51	1269	31	[aay - astray, lost - cg14648 gene product from transcript cg14648-ra, CG4603 - cg4603 gene product from transcript cg4603-ra, Eip71CD - ecdysone-induced protein 28/29kd, hgo - homogentisate 1,2-dioxygenase, CG7560 - cg7560 gene product from transcript cg7560-ra, CG2543 - cg2543 gene product from transcript cg2543-ra, SelD - selenide,water dikinase, CG4335 - cg4335 gene product from transcript cg…
GO:0006082	organic acid metabolic process	9.36e-05	0.00372	1.77	3692	51	1269	31	[aay - astray, lost - cg14648 gene product from transcript cg14648-ra, CG4603 - cg4603 gene product from transcript cg4603-ra, hgo - homogentisate 1,2-dioxygenase, Eip71CD - ecdysone-induced protein 28/29kd, CG7560 - cg7560 gene product from transcript cg7560-ra, CG2543 - cg2543 gene product from transcript cg2543-ra, SelD - selenide,water dikinase, CG4335 - cg4335 gene product from transcript cg…
GO:0019752	carboxylic acid metabolic process	9.36e-05	0.00368	1.77	3692	51	1269	31	[aay - astray, lost - cg14648 gene product from transcript cg14648-ra, CG4603 - cg4603 gene product from transcript cg4603-ra, Eip71CD - ecdysone-induced protein 28/29kd, hgo - homogentisate 1,2-dioxygenase, CG7560 - cg7560 gene product from transcript cg7560-ra, CG2543 - cg2543 gene product from transcript cg2543-ra, SelD - selenide,water dikinase, CG4335 - cg4335 gene product from transcript cg…
GO:0005975	carbohydrate metabolic process	0.000101	0.00392	1.69	3692	62	1269	36	[CG6370 - cg6370 gene product from transcript cg6370-ra, CG9961 - cg9961 gene product from transcript cg9961-ra, Pgk - phosphoglycerate kinase, CG11249 - cg11249 gene product from transcript cg11249-ra, CG5210 - cg5210 gene product from transcript cg5210-ra, CG2135 - cg2135 gene product from transcript cg2135-ra, Idgf1 - imaginal disc growth factor 1, Idgf2 - imaginal disc growth factor 2, CG3141…
GO:0046486	glycerolipid metabolic process	0.000121	0.00463	2.15	3692	23	1269	17	[Lsd-1 - lipid storage droplet-1, Mtp - microsomal triacylglycerol transfer protein, Notum - cg13076 gene product from transcript cg13076-rb, Thor - cg8846 gene product from transcript cg8846-ra, 5PtaseI - cg42283 gene product from transcript cg42283-rb, CG6805 - cg6805 gene product from transcript cg6805-ra, CG9870 - cg9870 gene product from transcript cg9870-ra, sws - swiss cheese, CG18173 - cg…
GO:0008150	biological_process	0.000127	0.00481	1.03	3692	3153	1269	1121	[HP6 - heterochromatin protein 6, ewg - erect wing, CG32667 - cg32667 gene product from transcript cg32667-ra, Cp18 - chorion protein 18, yellow-e2 - cg17044 gene product from transcript cg17044-rb, l(1)dd4 - lethal (1) discs degenerate 4, yellow-e - cg9792 gene product from transcript cg9792-ra, Ir87a - ionotropic receptor 87a, CG32706 - cg32706 gene product from transcript cg32706-ra, Gr9a - cg…
GO:0048523	negative regulation of cellular process	0.00013	0.00488	1.41	3692	159	1269	77	[mus304 - mutagen-sensitive 304, ewg - erect wing, chrb - charybde, NFAT - nfat homolog, egr - eiger, tra - transformer, cmpy - crimpy, hdc - headcase, CG4289 - cg4289 gene product from transcript cg4289-ra, orb2 - cg43113 gene product from transcript cg43113-rf, Nup98 - nucleoporin 98, CG10336 - cg10336 gene product from transcript cg10336-rc, mip130 - myb-interacting protein 130, scyl - scylla,…
GO:0010324	membrane invagination	0.000132	0.00489	2.09	3692	25	1269	18	[Nup50 - nucleoporin 50, Ip259 - intronic protein 259, zetaCOP - cg3948 gene product from transcript cg3948-rc, Arc-p20 - cg5972 gene product from transcript cg5972-ra, PNUTS - cg33526 gene product from transcript cg33526-rd, ATPsyn-b - atp synthase, subunit b, l(2)37Cd - lethal (2) 37cd, CG6652 - cg6652 gene product from transcript cg6652-ra, CG7367 - cg7367 gene product from transcript cg7367-r…
GO:0006911	phagocytosis, engulfment	0.000132	0.00484	2.09	3692	25	1269	18	[Nup50 - nucleoporin 50, Ip259 - intronic protein 259, zetaCOP - cg3948 gene product from transcript cg3948-rc, Arc-p20 - cg5972 gene product from transcript cg5972-ra, PNUTS - cg33526 gene product from transcript cg33526-rd, ATPsyn-b - atp synthase, subunit b, l(2)37Cd - lethal (2) 37cd, CG6652 - cg6652 gene product from transcript cg6652-ra, CG7367 - cg7367 gene product from transcript cg7367-r…
GO:0048519	negative regulation of biological process	0.00014	0.00507	1.38	3692	179	1269	85	[mus304 - mutagen-sensitive 304, ewg - erect wing, chrb - charybde, NFAT - nfat homolog, egr - eiger, tra - transformer, hdc - headcase, cmpy - crimpy, CG4289 - cg4289 gene product from transcript cg4289-ra, orb2 - cg43113 gene product from transcript cg43113-rf, Nup98 - nucleoporin 98, CG10336 - cg10336 gene product from transcript cg10336-rc, mip130 - myb-interacting protein 130, scyl - scylla,…
GO:0006796	phosphate-containing compound metabolic process	0.000144	0.00518	1.53	3692	97	1269	51	[r-l - rudimentary-like, ATP8 - atp synthase f0 subunit 8, CG9940 - cg9940 gene product from transcript cg9940-rb, Pgam5 - phosphoglycerate mutase 5, ATPsyn-b - atp synthase, subunit b, Hmgcr - hmg coenzyme a reductase, Pfk - phosphofructokinase, Ocrl - oculocerebrorenal syndrome of lowe 1 ortholog, Dpck - dephospho-coa kinase, CG3215 - cg3215 gene product from transcript cg3215-ra, CG12016 - cg1…
GO:0044283	small molecule biosynthetic process	0.000146	0.00518	1.97	3692	31	1269	21	[CG31473 - cg31473 gene product from transcript cg31473-ra, desat2 - cg5925 gene product from transcript cg5925-ra, aay - astray, CG7470 - cg7470 gene product from transcript cg7470-rb, ifc - infertile crescent, CG32495 - cg32495 gene product from transcript cg32495-rd, lost - cg14648 gene product from transcript cg14648-ra, CG4306 - cg4306 gene product from transcript cg4306-ra, desat1 - cg5887 …
GO:1901566	organonitrogen compound biosynthetic process	0.000175	0.00614	1.67	3692	61	1269	35	[r-l - rudimentary-like, CG31473 - cg31473 gene product from transcript cg31473-ra, ATP8 - atp synthase f0 subunit 8, aay - astray, CG9940 - cg9940 gene product from transcript cg9940-rb, ATPsyn-b - atp synthase, subunit b, lost - cg14648 gene product from transcript cg14648-ra, CG7211 - cg7211 gene product from transcript cg7211-ra, Dpck - dephospho-coa kinase, CG12016 - cg12016 gene product fro…
GO:0051246	regulation of protein metabolic process	0.000175	0.00608	1.67	3692	61	1269	35	[CG33649 - cg33649 gene product from transcript cg33649-ra, Thor - cg8846 gene product from transcript cg8846-ra, mira - miranda, Sbp2 - secis-binding protein 2, tra - transformer, sno - strawberry notch, Acp76A - accessory gland-specific peptide 76a, Paip2 - polya-binding protein interacting protein 2, Ste:CG33237 - cg33237 gene product from transcript cg33237-rb, Ste:CG33236 - cg33236 gene prod…
GO:0006405	RNA export from nucleus	0.000192	0.0066	2.91	3692	8	1269	8	[nxf4 - nuclear export factor 4, Phax - phosphorylated adaptor for rna export, thoc5 - cg2980 gene product from transcript cg2980-ra, Nup75 - nucleoporin 75, Nup133 - nucleoporin 133, e(y)2 - enhancer of yellow 2, Nup107 - nucleoporin 107, tho2 - cg31671 gene product from transcript cg31671-ra]
GO:0006606	protein import into nucleus	0.000192	0.00654	2.91	3692	8	1269	8	[Nup50 - nucleoporin 50, tim - timeless, Nup214 - nucleoporin 214, Nup75 - nucleoporin 75, Nup98 - nucleoporin 98, mbo - members only, gp210 - cg7897 gene product from transcript cg7897-ra, Nup107 - nucleoporin 107]
GO:0051170	nuclear import	0.000192	0.00647	2.91	3692	8	1269	8	[Nup50 - nucleoporin 50, tim - timeless, Nup75 - nucleoporin 75, Nup214 - nucleoporin 214, Nup98 - nucleoporin 98, gp210 - cg7897 gene product from transcript cg7897-ra, mbo - members only, Nup107 - nucleoporin 107]
GO:0019219	regulation of nucleobase-containing compound metabolic process	0.000193	0.00643	1.39	3692	163	1269	78	[rab3-GAP - cg7061 gene product from transcript cg7061-ra, fl(2)d - female lethal d, spt4 - cg12372 gene product from transcript cg12372-ra, NFAT - nfat homolog, CG8117 - cg8117 gene product from transcript cg8117-ra, MED19 - mediator complex subunit 19, MED7 - mediator complex subunit 7, Alh - alhambra, Elp3 - elongator complex protein 3, CG4289 - cg4289 gene product from transcript cg4289-ra, M…
GO:0000077	DNA damage checkpoint	0.000283	0.00935	2.46	3692	13	1269	11	[mus304 - mutagen-sensitive 304, CSN8 - cop9 complex homolog subunit 8, dgt1 - dim gamma-tubulin 1, Fancd2 - cg17269 gene product from transcript cg17269-ra, timeout - cg7855 gene product from transcript cg7855-ra, slx1 - nuclease slx1, CSN1b - cop9 complex homolog subunit 1 b, nbs - cg6754 gene product from transcript cg6754-rd, MED17 - mediator complex subunit 17, Rpb5 - cg11979 gene product fr…
GO:0008610	lipid biosynthetic process	0.000288	0.00941	1.91	3692	32	1269	21	[Acp70A - accessory gland peptide 70a, desat2 - cg5925 gene product from transcript cg5925-ra, CG5991 - cg5991 gene product from transcript cg5991-ra, ifc - infertile crescent, CG9870 - cg9870 gene product from transcript cg9870-ra, CG18173 - cg18173 gene product from transcript cg18173-ra, Hmgcr - hmg coenzyme a reductase, CG8311 - cg8311 gene product from transcript cg8311-ra, CG8239 - cg8239 g…
GO:0031399	regulation of protein modification process	0.000295	0.00955	1.97	3692	28	1269	19	[bora - aurora borealis, LKR - lysine ketoglutarate reductase, CycT - cyclin t, PNUTS - cg33526 gene product from transcript cg33526-rd, Ste:CG33241 - cg33241 gene product from transcript cg33241-rb, CG40191 - cg40191 gene product from transcript cg40191-rc, Ste:CG33239 - cg33239 gene product from transcript cg33239-rb, Ste:CG33240 - cg33240 gene product from transcript cg33240-rb, Ste:CG33244 - …
GO:0034660	ncRNA metabolic process	0.000419	0.0134	1.77	3692	41	1269	25	[CG10495 - cg10495 gene product from transcript cg10495-ra, CG3527 - cg3527 gene product from transcript cg3527-ra, CG10463 - cg10463 gene product from transcript cg10463-ra, IntS4 - integrator 4, CG10909 - cg10909 gene product from transcript cg10909-ra, l(2)35Bc - lethal (2) 35bc, vret - vreteno, IntS8 - integrator 8, Rpp30 - rnasep protein p30, CG2100 - cg2100 gene product from transcript cg21…
GO:0044711	single-organism biosynthetic process	0.00051	0.0162	1.83	3692	35	1269	22	[CG31473 - cg31473 gene product from transcript cg31473-ra, desat2 - cg5925 gene product from transcript cg5925-ra, aay - astray, CG7470 - cg7470 gene product from transcript cg7470-rb, ifc - infertile crescent, CG32495 - cg32495 gene product from transcript cg32495-rd, lost - cg14648 gene product from transcript cg14648-ra, CG4306 - cg4306 gene product from transcript cg4306-ra, desat1 - cg5887 …
GO:0051493	regulation of cytoskeleton organization	0.000529	0.0166	2.14	3692	19	1269	14	[cpb - capping protein beta, Vrp1 - verprolin 1, CG7261 - cg7261 gene product from transcript cg7261-ra, spn-F - cg12114 gene product from transcript cg12114-ra, Arc-p20 - cg5972 gene product from transcript cg5972-ra, sals - sarcomere length short, mwh - multiple wing hairs, cnn - centrosomin, spir - spire, Ocrl - oculocerebrorenal syndrome of lowe 1 ortholog, feo - fascetto, Arc-p34 - cg10954 g…
GO:0034220	ion transmembrane transport	0.000592	0.0184	2.02	3692	23	1269	16	[Nha2 - na[+]/h[+] hydrogen antiporter 2, Vha44 - vacuolar h[+] atpase 44kd c subunit, Vha14-1 - vacuolar h[+] atpase subunit 14-1, Itp-r83A - inositol 1,4,5,-tris-phosphate receptor, ATP8 - atp synthase f0 subunit 8, ATPsyn-b - atp synthase, subunit b, CG12027 - cg12027 gene product from transcript cg12027-ra, CG15719 - cg15719 gene product from transcript cg15719-rc, VhaM9.7-a - vacuolar h[+] a…
GO:0032268	regulation of cellular protein metabolic process	0.000625	0.0193	1.64	3692	55	1269	31	[CG33649 - cg33649 gene product from transcript cg33649-ra, Thor - cg8846 gene product from transcript cg8846-ra, Sbp2 - secis-binding protein 2, tra - transformer, Acp76A - accessory gland-specific peptide 76a, Paip2 - polya-binding protein interacting protein 2, Ste:CG33237 - cg33237 gene product from transcript cg33237-rb, Ste:CG33236 - cg33236 gene product from transcript cg33236-rb, orb2 - c…
GO:0006091	generation of precursor metabolites and energy	0.000692	0.0212	1.65	3692	53	1269	30	[ND2 - nadh dehydrogenase subunit 2, CG8102 - cg8102 gene product from transcript cg8102-rb, CG6914 - cg6914 gene product from transcript cg6914-ra, CG9961 - cg9961 gene product from transcript cg9961-ra, Pgk - phosphoglycerate kinase, COX1 - cytochrome c oxidase subunit i, CG11249 - cg11249 gene product from transcript cg11249-ra, ND4 - nadh dehydrogenase subunit 4, CG30354 - cg30354 gene produc…
GO:0010389	regulation of G2/M transition of mitotic cell cycle	0.000706	0.0214	2.42	3692	12	1269	10	[mus304 - mutagen-sensitive 304, CSN8 - cop9 complex homolog subunit 8, dgt1 - dim gamma-tubulin 1, slx1 - nuclease slx1, CSN1b - cop9 complex homolog subunit 1 b, nbs - cg6754 gene product from transcript cg6754-rd, CG32251 - cg32251 gene product from transcript cg32251-ra, dup - double parked, MED17 - mediator complex subunit 17, Rpb5 - cg11979 gene product from transcript cg11979-ra]
GO:0017038	protein import	0.000706	0.0212	2.42	3692	12	1269	10	[Nup50 - nucleoporin 50, CG7382 - cg7382 gene product from transcript cg7382-ra, tim - timeless, CG4289 - cg4289 gene product from transcript cg4289-ra, Nup75 - nucleoporin 75, Nup214 - nucleoporin 214, Nup98 - nucleoporin 98, gp210 - cg7897 gene product from transcript cg7897-ra, mbo - members only, Nup107 - nucleoporin 107]
GO:0009892	negative regulation of metabolic process	0.00078	0.0232	1.49	3692	88	1269	45	[Asx - additional sex combs, dl - dorsal, Thor - cg8846 gene product from transcript cg8846-ra, tim - timeless, dysb - dysbindin, tra - transformer, hdc - headcase, Acp76A - accessory gland-specific peptide 76a, CG7188 - cg7188 gene product from transcript cg7188-ra, SelD - selenide,water dikinase, Paip2 - polya-binding protein interacting protein 2, CG4289 - cg4289 gene product from transcript c…
GO:0019637	organophosphate metabolic process	0.000811	0.0239	1.53	3692	74	1269	39	[r-l - rudimentary-like, ATP8 - atp synthase f0 subunit 8, CG9940 - cg9940 gene product from transcript cg9940-rb, sws - swiss cheese, ATPsyn-b - atp synthase, subunit b, Hmgcr - hmg coenzyme a reductase, CG8311 - cg8311 gene product from transcript cg8311-ra, CG5342 - cg5342 gene product from transcript cg5342-rb, Pfk - phosphofructokinase, CG7211 - cg7211 gene product from transcript cg7211-ra,…
GO:0065007	biological regulation	0.000815	0.0238	1.16	3692	656	1269	261	[Lsd-1 - lipid storage droplet-1, HP6 - heterochromatin protein 6, CG10990 - cg10990 gene product from transcript cg10990-rb, ewg - erect wing, NFAT - nfat homolog, spt4 - cg12372 gene product from transcript cg12372-ra, cmpy - crimpy, hdc - headcase, Elp3 - elongator complex protein 3, Alh - alhambra, CG4289 - cg4289 gene product from transcript cg4289-ra, orb2 - cg43113 gene product from transc…
GO:1901575	organic substance catabolic process	0.000902	0.0261	1.51	3692	79	1269	41	[CG9961 - cg9961 gene product from transcript cg9961-ra, twin - cg31137 gene product from transcript cg31137-rb, Pgk - phosphoglycerate kinase, CG11249 - cg11249 gene product from transcript cg11249-ra, CG5210 - cg5210 gene product from transcript cg5210-ra, CDase - ceramidase, CG4390 - cg4390 gene product from transcript cg4390-rb, Idgf1 - imaginal disc growth factor 1, Idgf2 - imaginal disc gro…
GO:0008652	cellular amino acid biosynthetic process	0.00091	0.0261	2.29	3692	14	1269	11	[CG31773 - cg31773 gene product from transcript cg31773-ra, CG7470 - cg7470 gene product from transcript cg7470-rb, aay - astray, CG2543 - cg2543 gene product from transcript cg2543-ra, SelD - selenide,water dikinase, CG32495 - cg32495 gene product from transcript cg32495-rd, lost - cg14648 gene product from transcript cg14648-ra, slgA - sluggish a, asparagine-synthetase - asparagine synthetase, …
GO:0007093	mitotic cell cycle checkpoint	0.00091	0.0259	2.29	3692	14	1269	11	[mus304 - mutagen-sensitive 304, CSN8 - cop9 complex homolog subunit 8, mit(1)15 - mitotic 15, dgt1 - dim gamma-tubulin 1, rod - rough deal, slx1 - nuclease slx1, CSN1b - cop9 complex homolog subunit 1 b, nbs - cg6754 gene product from transcript cg6754-rd, CG32251 - cg32251 gene product from transcript cg32251-ra, MED17 - mediator complex subunit 17, Rpb5 - cg11979 gene product from transcript c…
GO:0030154	cell differentiation	0.00095	0.0268	1.33	3692	180	1269	82	[Lsd-1 - lipid storage droplet-1, Mat89Ba - maternal transcript 89ba, RpS5b - ribosomal protein s5b, RpL7-like - ribosomal protein l7-like, HP6 - heterochromatin protein 6, CG8435 - cg8435 gene product from transcript cg8435-ra, CG6066 - cg6066 gene product from transcript cg6066-ra, l(1)dd4 - lethal (1) discs degenerate 4, Sas10 - cg4202 gene product from transcript cg4202-ra, IntS4 - integrator…
GO:0050794	regulation of cellular process	0.000968	0.0271	1.17	3692	540	1269	218	[Lsd-1 - lipid storage droplet-1, CG10990 - cg10990 gene product from transcript cg10990-rb, ewg - erect wing, NFAT - nfat homolog, spt4 - cg12372 gene product from transcript cg12372-ra, cmpy - crimpy, hdc - headcase, Elp3 - elongator complex protein 3, Alh - alhambra, CG4289 - cg4289 gene product from transcript cg4289-ra, orb2 - cg43113 gene product from transcript cg43113-rf, Anp - andropin, …
GO:0051252	regulation of RNA metabolic process	0.000993	0.0276	1.36	3692	145	1269	68	[fl(2)d - female lethal d, spt4 - cg12372 gene product from transcript cg12372-ra, NFAT - nfat homolog, CG8117 - cg8117 gene product from transcript cg8117-ra, MED19 - mediator complex subunit 19, MED7 - mediator complex subunit 7, Alh - alhambra, Elp3 - elongator complex protein 3, CG4289 - cg4289 gene product from transcript cg4289-ra, TfIIFbeta - transcription factor tfiifbeta, MED17 - mediato…
