# Supplementary material for: Hierarchical Partitioning of Metazoan Protein Conservation Profiles Provides New Functional Insights
Source: PLoS One. 2014 Mar 4;9(3):e90282. doi: 10.1371/journal.pone.0090282 (PMC3942430; doi:10.1371/journal.pone.0090282)
Supplement: Table S3 — Enriched GO terms for TOL inconsistent non-universal human and fly proteins (with all non-universal proteins of the corresponding species serving as the background set). (XLSX) [file pone.0090282.s003.xlsx]

## Sheet: Human Component
GO Term	Description	P-value	FDR q-value	Enrichment	N	B	n	b	Genes
GO:0005576	extracellular region	5.98e-10	5.22e-07	1.16	5184	690	3245	503	[SPP1 - secreted phosphoprotein 1, GDNF - glial cell derived neurotrophic factor, C6orf57 - chromosome 6 open reading frame 57, BPIFA1 - bpi fold containing family a, member 1, LEP - leptin, TMEM25 - transmembrane protein 25, ADM2 - adrenomedullin 2, LHB - luteinizing hormone beta polypeptide, APOA5 - apolipoprotein a-v, C7orf34 - chromosome 7 open reading frame 34, DEFB103A - defensin, beta 103a…
GO:0005882	intermediate filament	1.26e-08	5.49e-06	1.41	5184	95	3245	84	[KRTAP21-3 - keratin associated protein 21-3, KRTAP9-1 - keratin associated protein 9-1, KRTAP12-2 - keratin associated protein 12-2, FLG - filaggrin, KRTAP4-12 - keratin associated protein 4-12, KRTAP2-4 - keratin associated protein 2-4, KRTAP4-2 - keratin associated protein 4-2, KRTAP19-8 - keratin associated protein 19-8, KRTAP4-5 - keratin associated protein 4-5, IFFO1 - intermediate filament…
GO:0045095	keratin filament	8.54e-08	2.49e-05	1.49	5184	58	3245	54	[KRTAP9-1 - keratin associated protein 9-1, KRTAP12-2 - keratin associated protein 12-2, KRTAP4-12 - keratin associated protein 4-12, KRTAP2-4 - keratin associated protein 2-4, KRTAP4-2 - keratin associated protein 4-2, KRTAP4-5 - keratin associated protein 4-5, KRTAP4-3 - keratin associated protein 4-3, KRTAP9-4 - keratin associated protein 9-4, KRTAP2-1 - keratin associated protein 2-1, KRTAP12…
GO:0031224	intrinsic to membrane	8.34e-07	0.000182	1.08	5184	1602	3245	1080	[PMP22 - peripheral myelin protein 22, FMR1NB - fragile x mental retardation 1 neighbor, PLP1 - proteolipid protein 1, PAQR6 - progestin and adipoq receptor family member vi, SLC14A2 - solute carrier family 14 (urea transporter), member 2, TMEM239 - transmembrane protein 239, MADCAM1 - mucosal vascular addressin cell adhesion molecule 1, SEC61B - sec61 beta subunit, SYNDIG1 - synapse differentiat…
GO:0016021	integral to membrane	1.37e-06	0.00024	1.08	5184	1542	3245	1040	[PMP22 - peripheral myelin protein 22, FMR1NB - fragile x mental retardation 1 neighbor, PLP1 - proteolipid protein 1, PAQR6 - progestin and adipoq receptor family member vi, SLC14A2 - solute carrier family 14 (urea transporter), member 2, TMEM239 - transmembrane protein 239, MADCAM1 - mucosal vascular addressin cell adhesion molecule 1, SEC61B - sec61 beta subunit, SYNDIG1 - synapse differentiat…
GO:0005887	integral to plasma membrane	3.41e-05	0.00497	1.2	5184	231	3245	173	[RAMP3 - receptor (g protein-coupled) activity modifying protein 3, RAMP2 - receptor (g protein-coupled) activity modifying protein 2, APCDD1 - adenomatosis polyposis coli down-regulated 1, PALM - paralemmin, RAMP1 - receptor (g protein-coupled) activity modifying protein 1, SPN - sialophorin, SLC43A1 - solute carrier family 43, member 1, SIGMAR1 - sigma non-opioid intracellular receptor 1, CD99 …
GO:0031226	intrinsic to plasma membrane	3.89e-05	0.00486	1.19	5184	243	3245	181	[RAMP3 - receptor (g protein-coupled) activity modifying protein 3, APCDD1 - adenomatosis polyposis coli down-regulated 1, RAMP2 - receptor (g protein-coupled) activity modifying protein 2, PALM - paralemmin, RAMP1 - receptor (g protein-coupled) activity modifying protein 1, SPN - sialophorin, SLC43A1 - solute carrier family 43, member 1, SIGMAR1 - sigma non-opioid intracellular receptor 1, CD99 …
GO:0044425	membrane part	0.000335	0.0366	1.05	5184	1785	3245	1174	[PMP22 - peripheral myelin protein 22, FMR1NB - fragile x mental retardation 1 neighbor, PLP1 - proteolipid protein 1, PAQR6 - progestin and adipoq receptor family member vi, SLC14A2 - solute carrier family 14 (urea transporter), member 2, TMEM239 - transmembrane protein 239, MADCAM1 - mucosal vascular addressin cell adhesion molecule 1, SEC61B - sec61 beta subunit, SYNDIG1 - synapse differentiat…

## Sheet: Human Function
GO Term	Description	P-value	FDR q-value	Enrichment	N	B	n	b	Genes
GO:0042974	retinoic acid receptor binding	0.000199	0.404	1.49	5184	29	3245	27	[PRAMEF3 - prame family member 3, PRAMEF25 - prame family member 25-like, PRAMEF7 - prame family member 7, PRAMEF6 - prame family member 6, UIMC1 - ubiquitin interaction motif containing 1, PRAMEF11 - prame family member 11, PRAMEF10 - prame family member 10, PRAMEF2 - prame family member 2, PRAMEF1 - prame family member 1, PRAMEF5 - prame family member 5, PRAMEF20 - prame family member 20, PRAME…
GO:0005102	receptor binding	0.000255	0.259	1.12	5184	473	3245	331	[SPP1 - secreted phosphoprotein 1, GDNF - glial cell derived neurotrophic factor, RAMP1 - receptor (g protein-coupled) activity modifying protein 1, LEP - leptin, CORT - cortistatin, ADM2 - adrenomedullin 2, LHB - luteinizing hormone beta polypeptide, IFNK - interferon, kappa, APOA5 - apolipoprotein a-v, NAMPT - nicotinamide phosphoribosyltransferase, BRE - brain and reproductive organ-expressed …
GO:0038023	signaling receptor activity	0.000279	0.188	1.18	5184	201	3245	149	[IL12RB1 - interleukin 12 receptor, beta 1, TNFRSF10A - tumor necrosis factor receptor superfamily, member 10a, RAMP3 - receptor (g protein-coupled) activity modifying protein 3, RAMP2 - receptor (g protein-coupled) activity modifying protein 2, RAMP1 - receptor (g protein-coupled) activity modifying protein 1, CRCP - cgrp receptor component, SPN - sialophorin, SIGMAR1 - sigma non-opioid intracel…
GO:0004869	cysteine-type endopeptidase inhibitor activity	0.000548	0.278	1.44	5184	31	3245	28	[CST3 - cystatin c, CST6 - cystatin e/m, CST5 - cystatin d, SNCA - synuclein, alpha (non a4 component of amyloid precursor), CST2 - cystatin sa, CST1 - cystatin sn, CSTB - cystatin b (stefin b), CSTA - cystatin a (stefin a), PRDX5 - peroxiredoxin 5, CARD18 - caspase recruitment domain family, member 18, HRG - histidine-rich glycoprotein, LCN1 - lipocalin 1, CARD16 - caspase recruitment domain fam…
GO:0004872	receptor activity	0.000612	0.248	1.16	5184	246	3245	178	[IL12RB1 - interleukin 12 receptor, beta 1, TNFRSF10A - tumor necrosis factor receptor superfamily, member 10a, RAMP3 - receptor (g protein-coupled) activity modifying protein 3, RAMP2 - receptor (g protein-coupled) activity modifying protein 2, CRCP - cgrp receptor component, RAMP1 - receptor (g protein-coupled) activity modifying protein 1, TREM2 - triggering receptor expressed on myeloid cells…
GO:0022834	ligand-gated channel activity	0.000877	0.296	1.6	5184	15	3245	15	[CNGB1 - cyclic nucleotide gated channel beta 1, P2RX3 - purinergic receptor p2x, ligand-gated ion channel, 3, ITPR3 - inositol 1,4,5-trisphosphate receptor, type 3, ITPR2 - inositol 1,4,5-trisphosphate receptor, type 2, P2RX1 - purinergic receptor p2x, ligand-gated ion channel, 1, P2RX5 - purinergic receptor p2x, ligand-gated ion channel, 5, CLCA2 - chloride channel accessory 2, P2RX4 - purinerg…
GO:0015276	ligand-gated ion channel activity	0.000877	0.254	1.6	5184	15	3245	15	[CNGB1 - cyclic nucleotide gated channel beta 1, P2RX3 - purinergic receptor p2x, ligand-gated ion channel, 3, ITPR3 - inositol 1,4,5-trisphosphate receptor, type 3, ITPR2 - inositol 1,4,5-trisphosphate receptor, type 2, P2RX1 - purinergic receptor p2x, ligand-gated ion channel, 1, P2RX5 - purinergic receptor p2x, ligand-gated ion channel, 5, CLCA2 - chloride channel accessory 2, P2RX4 - purinerg…

## Sheet: Human Process
GO Term	Description	P-value	FDR q-value	Enrichment	N	B	n	b	Genes
GO:0002682	regulation of immune system process	7.45e-07	0.00557	1.21	5184	298	3245	225	[THEMIS - thymocyte selection associated, FAM213A - family with sequence similarity 213, member a, POLR3D - polymerase (rna) iii (dna directed) polypeptide d, 44kda, LEP - leptin, SPN - sialophorin, APOBEC3F - apolipoprotein b mrna editing enzyme, catalytic polypeptide-like 3f, IFNK - interferon, kappa, DEFB103A - defensin, beta 103a, HRG - histidine-rich glycoprotein, ZC3HAV1 - zinc finger ccch-…
GO:0050776	regulation of immune response	1.31e-06	0.00492	1.25	5184	197	3245	154	[IL12RB1 - interleukin 12 receptor, beta 1, THEMIS - thymocyte selection associated, POLR3D - polymerase (rna) iii (dna directed) polypeptide d, 44kda, IL12A - interleukin 12a (natural killer cell stimulatory factor 1, cytotoxic lymphocyte maturation factor 1, p35), SPN - sialophorin, IL10 - interleukin 10, IFNK - interferon, kappa, DEFB103A - defensin, beta 103a, APOA2 - apolipoprotein a-ii, HRG…
GO:0048583	regulation of response to stimulus	3.75e-05	0.0936	1.12	5184	599	3245	419	[SPP1 - secreted phosphoprotein 1, GDNF - glial cell derived neurotrophic factor, LECT2 - leukocyte cell-derived chemotaxin 2, LEP - leptin, SPN - sialophorin, DEFB103A - defensin, beta 103a, BRE - brain and reproductive organ-expressed (tnfrsf1a modulator), RGSL1 - regulator of g-protein signaling like 1, AKAP12 - a kinase (prka) anchor protein 12, PHLDA3 - pleckstrin homology-like domain, famil…
GO:0060333	interferon-gamma-mediated signaling pathway	8.03e-05	0.15	1.46	5184	36	3245	33	[HLA-E - major histocompatibility complex, class i, e, IRF7 - interferon regulatory factor 7, HLA-DRB5 - major histocompatibility complex, class ii, dr beta 5, HLA-DRB4 - major histocompatibility complex, class ii, dr beta 4, IRF1 - interferon regulatory factor 1, IRF4 - interferon regulatory factor 4, IRF3 - interferon regulatory factor 3, B2M - beta-2-microglobulin, HLA-G - major histocompatibi…
GO:0048385	regulation of retinoic acid receptor signaling pathway	0.000127	0.19	1.53	5184	25	3245	24	[PRAMEF20 - prame family member 20, PRAMEF3 - prame family member 3, PRAMEF19 - prame family member 19, TRIM16 - tripartite motif containing 16, PRAMEF23 - prame family member 23, PRAMEF25 - prame family member 25-like, PRAMEF7 - prame family member 7, PRAMEF6 - prame family member 6, PRAME - preferentially expressed antigen in melanoma, PRAMEF11 - prame family member 11, PRAMEF15 - prame family …
GO:0002697	regulation of immune effector process	0.00015	0.188	1.3	5184	85	3245	69	[IL12RB1 - interleukin 12 receptor, beta 1, IL13 - interleukin 13, MAVS - mitochondrial antiviral signaling protein, PRAM1 - pml-rara regulated adaptor molecule 1, IL12A - interleukin 12a (natural killer cell stimulatory factor 1, cytotoxic lymphocyte maturation factor 1, p35), SPN - sialophorin, IL10 - interleukin 10, APOBEC3F - apolipoprotein b mrna editing enzyme, catalytic polypeptide-like 3f…
GO:0002694	regulation of leukocyte activation	0.000151	0.161	1.23	5184	143	3245	110	[IL12RB1 - interleukin 12 receptor, beta 1, IL13 - interleukin 13, IL12A - interleukin 12a (natural killer cell stimulatory factor 1, cytotoxic lymphocyte maturation factor 1, p35), SPN - sialophorin, IL10 - interleukin 10, MIF - macrophage migration inhibitory factor (glycosylation-inhibiting factor), CD59 - cd59 molecule, complement regulatory protein, IL18 - interleukin 18 (interferon-gamma-in…
GO:0050865	regulation of cell activation	0.000171	0.16	1.22	5184	149	3245	114	[IL12RB1 - interleukin 12 receptor, beta 1, IL13 - interleukin 13, IL12A - interleukin 12a (natural killer cell stimulatory factor 1, cytotoxic lymphocyte maturation factor 1, p35), LEP - leptin, SPN - sialophorin, IL10 - interleukin 10, HRG - histidine-rich glycoprotein, MIF - macrophage migration inhibitory factor (glycosylation-inhibiting factor), CD59 - cd59 molecule, complement regulatory pr…
GO:0048387	negative regulation of retinoic acid receptor signaling pathway	0.000196	0.163	1.53	5184	24	3245	23	[PRAMEF20 - prame family member 20, PRAMEF19 - prame family member 19, PRAMEF3 - prame family member 3, PRAMEF23 - prame family member 23, PRAMEF25 - prame family member 25-like, PRAMEF7 - prame family member 7, PRAMEF6 - prame family member 6, PRAME - preferentially expressed antigen in melanoma, PRAMEF11 - prame family member 11, PRAMEF15 - prame family member 15, PRAMEF8 - prame family member …
GO:0006952	defense response	0.000235	0.176	1.14	5184	361	3245	257	[SPP1 - secreted phosphoprotein 1, POLR3D - polymerase (rna) iii (dna directed) polypeptide d, 44kda, BPIFA1 - bpi fold containing family a, member 1, SPN - sialophorin, APOBEC3F - apolipoprotein b mrna editing enzyme, catalytic polypeptide-like 3f, IFNK - interferon, kappa, DEFB103A - defensin, beta 103a, DEFA1B - defensin, alpha 1b, HRG - histidine-rich glycoprotein, LCN2 - lipocalin 2, ZC3HAV1…
GO:0051047	positive regulation of secretion	0.000386	0.263	1.28	5184	85	3245	68	[IL13 - interleukin 13, NNAT - neuronatin, CARD8 - caspase recruitment domain family, member 8, GDNF - glial cell derived neurotrophic factor, NMB - neuromedin b, HLA-DRB5 - major histocompatibility complex, class ii, dr beta 5, LEP - leptin, HLA-DRB4 - major histocompatibility complex, class ii, dr beta 4, IL10 - interleukin 10, IL33 - interleukin 33, PANX1 - pannexin 1, MIF - macrophage migrati…
GO:0009617	response to bacterium	0.000467	0.291	1.26	5184	98	3245	77	[MAVS - mitochondrial antiviral signaling protein, IL12A - interleukin 12a (natural killer cell stimulatory factor 1, cytotoxic lymphocyte maturation factor 1, p35), HLA-DRB5 - major histocompatibility complex, class ii, dr beta 5, SPN - sialophorin, HLA-DRB4 - major histocompatibility complex, class ii, dr beta 4, IL10 - interleukin 10, CAMP - cathelicidin antimicrobial peptide, DEFB103A - defen…
GO:0002684	positive regulation of immune system process	0.000469	0.27	1.19	5184	173	3245	129	[IL12RB1 - interleukin 12 receptor, beta 1, CXCL12 - chemokine (c-x-c motif) ligand 12, THEMIS - thymocyte selection associated, IL13 - interleukin 13, POLR3D - polymerase (rna) iii (dna directed) polypeptide d, 44kda, IL12A - interleukin 12a (natural killer cell stimulatory factor 1, cytotoxic lymphocyte maturation factor 1, p35), SPN - sialophorin, IFNK - interferon, kappa, HRG - histidine-rich…
GO:0006955	immune response	0.000487	0.26	1.14	5184	293	3245	210	[POLR3D - polymerase (rna) iii (dna directed) polypeptide d, 44kda, BPIFA1 - bpi fold containing family a, member 1, SPN - sialophorin, APOBEC3F - apolipoprotein b mrna editing enzyme, catalytic polypeptide-like 3f, KAAG1 - kidney associated antigen 1, DEFB103A - defensin, beta 103a, DEFA1B - defensin, alpha 1b, BST1 - bone marrow stromal cell antigen 1, LCN2 - lipocalin 2, ZC3HAV1 - zinc finger …
GO:0051249	regulation of lymphocyte activation	0.000494	0.246	1.22	5184	131	3245	100	[IL12RB1 - interleukin 12 receptor, beta 1, IL13 - interleukin 13, IL12A - interleukin 12a (natural killer cell stimulatory factor 1, cytotoxic lymphocyte maturation factor 1, p35), SPN - sialophorin, IL10 - interleukin 10, MIF - macrophage migration inhibitory factor (glycosylation-inhibiting factor), CD59 - cd59 molecule, complement regulatory protein, IL18 - interleukin 18 (interferon-gamma-in…
GO:0051046	regulation of secretion	0.000521	0.244	1.22	5184	134	3245	102	[IL13 - interleukin 13, CARD8 - caspase recruitment domain family, member 8, GDNF - glial cell derived neurotrophic factor, IL11 - interleukin 11, LEP - leptin, IL10 - interleukin 10, APOA2 - apolipoprotein a-ii, MIF - macrophage migration inhibitory factor (glycosylation-inhibiting factor), RBP4 - retinol binding protein 4, plasma, GHRL - ghrelin/obestatin prepropeptide, TRH - thyrotropin-releas…
GO:0042742	defense response to bacterium	0.000562	0.247	1.27	5184	87	3245	69	[MAVS - mitochondrial antiviral signaling protein, IL12A - interleukin 12a (natural killer cell stimulatory factor 1, cytotoxic lymphocyte maturation factor 1, p35), SPN - sialophorin, CAMP - cathelicidin antimicrobial peptide, IL10 - interleukin 10, DEFB103A - defensin, beta 103a, DEFA1B - defensin, alpha 1b, DEFB110 - defensin, beta 110 locus, DEFB127 - defensin, beta 127, DEFB108B - defensin, …
GO:0050707	regulation of cytokine secretion	0.000634	0.263	1.39	5184	39	3245	34	[CARD8 - caspase recruitment domain family, member 8, SRGN - serglycin, TNFRSF4 - tumor necrosis factor receptor superfamily, member 4, TNFSF4 - tumor necrosis factor (ligand) superfamily, member 4, HLA-DRB5 - major histocompatibility complex, class ii, dr beta 5, HLA-DRB4 - major histocompatibility complex, class ii, dr beta 4, IL10 - interleukin 10, IL33 - interleukin 33, LILRB1 - leukocyte imm…
GO:0009607	response to biotic stimulus	0.000746	0.294	1.15	5184	263	3245	189	[MTDH - metadherin, MGST1 - microsomal glutathione s-transferase 1, CXCL12 - chemokine (c-x-c motif) ligand 12, IL13 - interleukin 13, POLR3D - polymerase (rna) iii (dna directed) polypeptide d, 44kda, CRCP - cgrp receptor component, IL12A - interleukin 12a (natural killer cell stimulatory factor 1, cytotoxic lymphocyte maturation factor 1, p35), SPN - sialophorin, IL10 - interleukin 10, APOBEC3F…
GO:0060341	regulation of cellular localization	0.000792	0.296	1.17	5184	189	3245	139	[EMD - emerin, IL13 - interleukin 13, CARD8 - caspase recruitment domain family, member 8, RANGRF - ran guanine nucleotide release factor, GDNF - glial cell derived neurotrophic factor, IL11 - interleukin 11, CDCA5 - cell division cycle associated 5, LEP - leptin, IL10 - interleukin 10, APOA2 - apolipoprotein a-ii, MIF - macrophage migration inhibitory factor (glycosylation-inhibiting factor), GH…
GO:0002831	regulation of response to biotic stimulus	0.000798	0.284	1.44	5184	30	3245	27	[IL12RB1 - interleukin 12 receptor, beta 1, APOBEC3G - apolipoprotein b mrna editing enzyme, catalytic polypeptide-like 3g, MAVS - mitochondrial antiviral signaling protein, IL12A - interleukin 12a (natural killer cell stimulatory factor 1, cytotoxic lymphocyte maturation factor 1, p35), SPN - sialophorin, APOBEC3F - apolipoprotein b mrna editing enzyme, catalytic polypeptide-like 3f, TMEM173 - t…
GO:0034340	response to type I interferon	0.000879	0.299	1.37	5184	42	3245	36	[HLA-E - major histocompatibility complex, class i, e, IRF7 - interferon regulatory factor 7, IFIT2 - interferon-induced protein with tetratricopeptide repeats 2, IRF1 - interferon regulatory factor 1, IRF4 - interferon regulatory factor 4, IFI27 - interferon, alpha-inducible protein 27, IRF3 - interferon regulatory factor 3, HLA-G - major histocompatibility complex, class i, g, IFI35 - interfero…
GO:0071357	cellular response to type I interferon	0.000879	0.286	1.37	5184	42	3245	36	[HLA-E - major histocompatibility complex, class i, e, IRF7 - interferon regulatory factor 7, IFIT2 - interferon-induced protein with tetratricopeptide repeats 2, IRF1 - interferon regulatory factor 1, IRF4 - interferon regulatory factor 4, IRF3 - interferon regulatory factor 3, IFI27 - interferon, alpha-inducible protein 27, IRF6 - interferon regulatory factor 6, IFI35 - interferon-induced prote…
GO:0060337	type I interferon-mediated signaling pathway	0.000879	0.274	1.37	5184	42	3245	36	[HLA-E - major histocompatibility complex, class i, e, IRF7 - interferon regulatory factor 7, IFIT2 - interferon-induced protein with tetratricopeptide repeats 2, IRF1 - interferon regulatory factor 1, IRF4 - interferon regulatory factor 4, IFI27 - interferon, alpha-inducible protein 27, IRF3 - interferon regulatory factor 3, HLA-G - major histocompatibility complex, class i, g, IFI35 - interfero…

## Sheet: Fly Component
GO Term	Description	P-value	FDR q-value	Enrichment	N	B	n	b	Genes
GO:0005576	extracellular region	7.96e-09	4.44e-06	1.2	3692	341	2487	275	[CheB38b - chemosensory protein b 38b, bou - boudin, CheA84a - chemosensory protein a 84a, CG13312 - cg13312 gene product from transcript cg13312-ra, RYamide - cg40733 gene product from transcript cg40733-rb, CG13309 - cg13309 gene product from transcript cg13309-ra, y - yellow, PebIII - ejaculatory bulb protein iii, CG13027 - cg13027 gene product from transcript cg13027-rb, CG33263 - cg33263 gen…
GO:0044421	extracellular region part	8.32e-05	0.0232	1.16	3692	243	2487	190	[CheB38b - chemosensory protein b 38b, CG15635 - cg15635 gene product from transcript cg15635-rb, Sfp70A4 - seminal fluid protein 70a4, CG13309 - cg13309 gene product from transcript cg13309-ra, CCHa2 - cchamide-2, Def - defensin, Mst57Dc - male-specific rna 57dc, CG31189 - cg31189 gene product from transcript cg31189-rb, CG34051 - cg34051 gene product from transcript cg34051-rb, CG15537 - cg1553…

## Sheet: Fly Function
GO Term	Description	P-value	FDR q-value	Enrichment	N	B	n	b	Genes
GO:0042302	structural constituent of cuticle	2.14e-14	2.33e-11	1.39	3692	141	2487	132	[Cpr30F - cuticular protein 30f, m - miniature, CG42367 - cg42367 gene product from transcript cg42367-rb, Acp65Aa - cg10297 gene product from transcript cg10297-ra, Lcp65Aa - cg7287 gene product from transcript cg7287-ra, Lcp65Ag2 - cg10534 gene product from transcript cg10534-ra, l(3)mbn - lethal (3) malignant blood neoplasm, Lcp65Ac - cg6956 gene product from transcript cg6956-ra, Lcp65Ad - cg…
GO:0005214	structural constituent of chitin-based cuticle	2.38e-13	1.29e-10	1.38	3692	134	2487	125	[m - miniature, Cpr30F - cuticular protein 30f, Acp65Aa - cg10297 gene product from transcript cg10297-ra, Lcp65Aa - cg7287 gene product from transcript cg7287-ra, Lcp65Ag2 - cg10534 gene product from transcript cg10534-ra, l(3)mbn - lethal (3) malignant blood neoplasm, Lcp65Ac - cg6956 gene product from transcript cg6956-ra, Lcp65Ad - cg6955 gene product from transcript cg6955-ra, Cpr65Aw - cuti…
GO:0005184	neuropeptide hormone activity	3.03e-06	0.0011	1.48	3692	32	2487	32	[Nplp1 - neuropeptide-like precursor 1, Ast - allatostatin, Ptth - prothoracicotropic hormone, Ast-C - allatostatin c, CCHa2 - cchamide-2, Dms - dromyosuppressin, Mip - myoinhibiting peptide precursor, Lk - leucokinin, ETH - ecdysis triggering hormone, Nplp4 - neuropeptide-like precursor 4, Pdf - pigment-dispersing factor, capa - capability, IFa - ifamide, Nplp3 - neuropeptide-like precursor 3, T…
GO:0005179	hormone activity	2.65e-05	0.00719	1.37	3692	51	2487	47	[Acp32CD - accessory gland-specific peptide 32cd, Ast - allatostatin, Nplp1 - neuropeptide-like precursor 1, Ilp6 - insulin-like peptide 6, Ast-C - allatostatin c, Ptth - prothoracicotropic hormone, Ast-CC - allatostatin double c, Dms - dromyosuppressin, CCHa2 - cchamide-2, Mip - myoinhibiting peptide precursor, Gpb5 - glycoprotein hormone beta 5, Lk - leucokinin, Nplp4 - neuropeptide-like precur…
GO:0008061	chitin binding	9.3e-05	0.0202	1.27	3692	84	2487	72	[CG13312 - cg13312 gene product from transcript cg13312-ra, CG13309 - cg13309 gene product from transcript cg13309-ra, Muc96D - mucin 96d, obst-E - obstructor-e, CG33258 - cg33258 gene product from transcript cg33258-rb, CG14880 - cg14880 gene product from transcript cg14880-ra, Cda4 - chitin deacetylase-like 4, CG33263 - cg33263 gene product from transcript cg33263-ra, CG12009 - cg12009 gene pro…
GO:0005549	odorant binding	0.000122	0.0221	1.23	3692	112	2487	93	[lush - cg8807 gene product from transcript cg8807-ra, Or42b - odorant receptor 42b, Or82a - odorant receptor 82a, Or1a - odorant receptor 1a, Or85a - odorant receptor 85a, a6 - cg3771 gene product from transcript cg3771-ra, Obp47b - odorant-binding protein 47b, Or45b - odorant receptor 45b, Or47b - odorant receptor 47b, CG13027 - cg13027 gene product from transcript cg13027-rb, Obp56c - odorant-…
GO:0097367	carbohydrate derivative binding	0.000237	0.0367	1.23	3692	105	2487	87	[CG13312 - cg13312 gene product from transcript cg13312-ra, CG13309 - cg13309 gene product from transcript cg13309-ra, obst-E - obstructor-e, Muc96D - mucin 96d, CG33258 - cg33258 gene product from transcript cg33258-rb, CG14880 - cg14880 gene product from transcript cg14880-ra, Cda4 - chitin deacetylase-like 4, CG12009 - cg12009 gene product from transcript cg12009-rb, CG33263 - cg33263 gene pro…
GO:0004871	signal transducer activity	0.000275	0.0373	1.19	3692	151	2487	121	[et - eye transformer, Or1a - odorant receptor 1a, Or85a - odorant receptor 85a, Or45b - odorant receptor 45b, Gr43a - gustatory receptor 43a, Gr33a - gustatory receptor 33a, Or69a - odorant receptor 69a, GNBP3 - gram-negative bacteria binding protein 3, Or85c - odorant receptor 85c, Or9a - odorant receptor 9a, Or85b - odorant receptor 85b, Or19b - odorant receptor 19b, Or49a - odorant receptor 4…
GO:0060089	molecular transducer activity	0.000275	0.0332	1.19	3692	151	2487	121	[et - eye transformer, Or1a - odorant receptor 1a, Or85a - odorant receptor 85a, Or45b - odorant receptor 45b, Gr43a - gustatory receptor 43a, Gr33a - gustatory receptor 33a, Or69a - odorant receptor 69a, GNBP3 - gram-negative bacteria binding protein 3, Or9a - odorant receptor 9a, Or85c - odorant receptor 85c, Or85b - odorant receptor 85b, Or19b - odorant receptor 19b, Or49a - odorant receptor 4…
GO:0038023	signaling receptor activity	0.000504	0.0547	1.19	3692	144	2487	115	[et - eye transformer, Or1a - odorant receptor 1a, Or85a - odorant receptor 85a, Or45b - odorant receptor 45b, Gr43a - gustatory receptor 43a, Gr33a - gustatory receptor 33a, Or69a - odorant receptor 69a, GNBP3 - gram-negative bacteria binding protein 3, Or9a - odorant receptor 9a, Or85c - odorant receptor 85c, Or85b - odorant receptor 85b, Or19b - odorant receptor 19b, Or49a - odorant receptor 4…
GO:0005198	structural molecule activity	0.000644	0.0636	1.13	3692	283	2487	215	[Mur11Da - mucin related 11da, CG13311 - cg13311 gene product from transcript cg13311-ra, Muc30E - mucin 30e, Cp15 - chorion protein 15, Cp19 - chorion protein 19, Cp16 - chorion protein 16, Cpr49Ah - cuticular protein 49ah, RpS19b - ribosomal protein s19b, Cpr62Ba - cuticular protein 62ba, Cpr62Bc - cuticular protein 62bc, Cpr62Bb - cuticular protein 62bb, Cpr49Ab - cuticular protein 49ab, Cpr10…

## Sheet: Fly Process
GO Term	Description	P-value	FDR q-value	Enrichment	N	B	n	b	Genes
GO:0007600	sensory perception	2.14e-06	0.00706	1.21	3692	210	2487	171	[CheB38b - chemosensory protein b 38b, CheA84a - chemosensory protein a 84a, CheA86a - chemosensory protein a 86a, Or1a - odorant receptor 1a, Or85a - odorant receptor 85a, CheA75a - chemosensory protein a 75a, Or45b - odorant receptor 45b, CG13027 - cg13027 gene product from transcript cg13027-rb, Gr43a - gustatory receptor 43a, Gr33a - gustatory receptor 33a, Or69a - odorant receptor 69a, Or85c…
GO:0007218	neuropeptide signaling pathway	4.51e-06	0.00745	1.48	3692	31	2487	31	[Ast - allatostatin, Nplp1 - neuropeptide-like precursor 1, Ast-C - allatostatin c, Dms - dromyosuppressin, CCHa2 - cchamide-2, Mip - myoinhibiting peptide precursor, Lk - leucokinin, ETH - ecdysis triggering hormone, Nplp4 - neuropeptide-like precursor 4, Pdf - pigment-dispersing factor, CG40930 - cg40930 gene product from transcript cg40930-rb, capa - capability, IFa - ifamide, Nplp3 - neuropep…
GO:0007606	sensory perception of chemical stimulus	7.7e-06	0.00847	1.2	3692	196	2487	159	[CheB38b - chemosensory protein b 38b, CheA84a - chemosensory protein a 84a, CheA86a - chemosensory protein a 86a, Or1a - odorant receptor 1a, Or85a - odorant receptor 85a, CheA75a - chemosensory protein a 75a, Or45b - odorant receptor 45b, CG13027 - cg13027 gene product from transcript cg13027-rb, Gr43a - gustatory receptor 43a, Gr33a - gustatory receptor 33a, Or69a - odorant receptor 69a, Or85c…
GO:0006022	aminoglycan metabolic process	1.99e-05	0.0164	1.27	3692	103	2487	88	[CG13312 - cg13312 gene product from transcript cg13312-ra, CG13309 - cg13309 gene product from transcript cg13309-ra, obst-E - obstructor-e, Muc96D - mucin 96d, CG33258 - cg33258 gene product from transcript cg33258-rb, CG14880 - cg14880 gene product from transcript cg14880-ra, Cda4 - chitin deacetylase-like 4, CG12009 - cg12009 gene product from transcript cg12009-rb, CG33263 - cg33263 gene pro…
GO:0040003	chitin-based cuticle development	2.59e-05	0.0171	1.41	3692	40	2487	38	[TwdlK - tweedlek, Hakai - cg10263 gene product from transcript cg10263-rc, TwdlO - tweedleo, TwdlL - tweedlel, TwdlB - tweedleb, pot - papillote, TwdlS - tweedles, TwdlH - tweedleh, TwdlN - tweedlen, TwdlJ - tweedlej, grh - grainy head, TwdlP - tweedlep, Lcp65Ab1 - cg32400 gene product from transcript cg32400-ra, pio - piopio, TwdlR - tweedler, TwdlM - tweedlem, Lcp65Ag1 - cg10530 gene product f…
GO:0042335	cuticle development	2.59e-05	0.0142	1.41	3692	40	2487	38	[TwdlK - tweedlek, TwdlO - tweedleo, Hakai - cg10263 gene product from transcript cg10263-rc, TwdlL - tweedlel, pot - papillote, TwdlB - tweedleb, TwdlS - tweedles, TwdlH - tweedleh, TwdlN - tweedlen, TwdlJ - tweedlej, grh - grainy head, Lcp65Ab1 - cg32400 gene product from transcript cg32400-ra, TwdlP - tweedlep, pio - piopio, TwdlR - tweedler, TwdlM - tweedlem, Lcp65Ag1 - cg10530 gene product f…
GO:0050877	neurological system process	2.8e-05	0.0132	1.17	3692	242	2487	191	[CheB38b - chemosensory protein b 38b, CheA84a - chemosensory protein a 84a, inx6 - cg17063 gene product from transcript cg17063-ra, CheA86a - chemosensory protein a 86a, Or1a - odorant receptor 1a, Or85a - odorant receptor 85a, CheA75a - chemosensory protein a 75a, Or45b - odorant receptor 45b, CG13027 - cg13027 gene product from transcript cg13027-rb, Gr43a - gustatory receptor 43a, Gr33a - gus…
GO:0007186	G-protein coupled receptor signaling pathway	3.27e-05	0.0135	1.39	3692	45	2487	42	[Nplp1 - neuropeptide-like precursor 1, Ast - allatostatin, Ast-C - allatostatin c, CCHa2 - cchamide-2, Dms - dromyosuppressin, Mip - myoinhibiting peptide precursor, Lk - leucokinin, Nplp4 - neuropeptide-like precursor 4, ETH - ecdysis triggering hormone, CG40930 - cg40930 gene product from transcript cg40930-rb, Pdf - pigment-dispersing factor, mthl8 - methuselah-like 8, capa - capability, IFa …
GO:0003008	system process	8.69e-05	0.0319	1.16	3692	250	2487	195	[CheB38b - chemosensory protein b 38b, inx6 - cg17063 gene product from transcript cg17063-ra, CheA84a - chemosensory protein a 84a, Or1a - odorant receptor 1a, Or85a - odorant receptor 85a, CG13027 - cg13027 gene product from transcript cg13027-rb, Gr43a - gustatory receptor 43a, Or69a - odorant receptor 69a, Or85c - odorant receptor 85c, Or85b - odorant receptor 85b, Obp85a - odorant-binding pr…
GO:0007165	signal transduction	0.000144	0.0474	1.19	3692	162	2487	130	[L - lobe, RYamide - cg40733 gene product from transcript cg40733-rb, CCHa2 - cchamide-2, tub - tube, Lk - leucokinin, CG40930 - cg40930 gene product from transcript cg40930-rb, W - wrinkled, egr - eiger, CG11395 - cg11395 gene product from transcript cg11395-ra, spz6 - spatzle 6, CG15917 - cg15917 gene product from transcript cg15917-ra, sNPF - short neuropeptide f precursor, S - star, brk - bri…
GO:0007166	cell surface receptor signaling pathway	0.000232	0.0696	1.21	3692	121	2487	99	[L - lobe, RYamide - cg40733 gene product from transcript cg40733-rb, CCHa2 - cchamide-2, tub - tube, Lk - leucokinin, CG40930 - cg40930 gene product from transcript cg40930-rb, spz6 - spatzle 6, CG15917 - cg15917 gene product from transcript cg15917-ra, sNPF - short neuropeptide f precursor, S - star, brk - brinker, Dredd - death related ced-3/nedd2-like protein, lin - lines, Tom - twin of m4, P…
GO:0006040	amino sugar metabolic process	0.000565	0.156	1.23	3692	89	2487	74	[CG13312 - cg13312 gene product from transcript cg13312-ra, CG13309 - cg13309 gene product from transcript cg13309-ra, Muc96D - mucin 96d, obst-E - obstructor-e, CG33258 - cg33258 gene product from transcript cg33258-rb, CG14880 - cg14880 gene product from transcript cg14880-ra, Cda4 - chitin deacetylase-like 4, CG12009 - cg12009 gene product from transcript cg12009-rb, CG33263 - cg33263 gene pro…
GO:0006030	chitin metabolic process	0.000565	0.144	1.23	3692	89	2487	74	[CG13312 - cg13312 gene product from transcript cg13312-ra, CG13309 - cg13309 gene product from transcript cg13309-ra, Muc96D - mucin 96d, obst-E - obstructor-e, CG33258 - cg33258 gene product from transcript cg33258-rb, CG14880 - cg14880 gene product from transcript cg14880-ra, Cda4 - chitin deacetylase-like 4, CG12009 - cg12009 gene product from transcript cg12009-rb, CG33263 - cg33263 gene pro…
GO:1901071	glucosamine-containing compound metabolic process	0.000565	0.133	1.23	3692	89	2487	74	[CG13312 - cg13312 gene product from transcript cg13312-ra, CG13309 - cg13309 gene product from transcript cg13309-ra, Muc96D - mucin 96d, obst-E - obstructor-e, CG33258 - cg33258 gene product from transcript cg33258-rb, CG14880 - cg14880 gene product from transcript cg14880-ra, Cda4 - chitin deacetylase-like 4, CG12009 - cg12009 gene product from transcript cg12009-rb, CG33263 - cg33263 gene pro…
