# Supplementary material for: Hierarchical Partitioning of Metazoan Protein Conservation Profiles Provides New Functional Insights
Source: PLoS One. 2014 Mar 4;9(3):e90282. doi: 10.1371/journal.pone.0090282 (PMC3942430; doi:10.1371/journal.pone.0090282)
Supplement: Table S4 — This table contains complete data of quantum clustering output for the non-universal TOL consistent proteins of human and fly. It contains 4 tabs, 2 for human and 2 for fly: the “data” tabs contain quantum clustering assignment for each protein, and the “cluster stats” tabs contain statistics regarding the clusters: most abundant profile (MAP) and center of mass. Each row specifies the total number of proteins inside a QC cluster (2nd column from left), the number of different conservation patterns clustered together (3rd column from left), the most abundant conservation pattern (MAP) in the cluster (4th column), the total number of proteins having the most abundant pattern (5th column), and the calculated center of mass (CM) of all conservation profiles in this cluster (6th column). The remaining columns show the center of mass of all proteins' profiles in this cluster, with respect to each of the other 17 species. The entries are in the range 0 to 1, where 1 indicates that all proteins in this cluster have homologues in the corresponding species, while 0 indicates that none of the proteins in this cluster have homologues in the corresponding species. (XLSX) [file pone.0090282.s004.xlsx]

## Sheet: Human data
Accession	TOL_Consistent	Description	GI	Length	Cluster	Human	Chimp	Mouse	Rat	Cow	Opossum	Platypus	Chicken	Zebra Finch	Lizard	Zebra Fish	Ciona	Sea Urchin	D. melanogaster	D. yakuba	Bee	Worm	Sea Anemone	Zeros	Homologues	vector
NP_001602	TRUE	tartrate-resistant acid phosphatase type 5 precursor [Homo sapiens]	4501873	325	5	1	1	1	1	1	1	0	1	1	1	1	1	1	1	1	1	1	1	1	16	111111011111111111
NP_001115	TRUE	ADM precursor [Homo sapiens]	4501945	185	3	1	1	1	1	1	1	1	1	1	1	1	0	0	0	0	0	0	0	7	10	111111111110000000
NP_000468	TRUE	serum albumin preproprotein [Homo sapiens]	4502027	609	6	1	1	1	1	1	1	1	1	1	1	1	1	0	0	0	0	0	0	6	11	111111111111000000
NP_000690	TRUE	pancreatic alpha-amylase precursor [Homo sapiens]	4502085	511	2	1	1	1	1	1	1	1	1	1	1	1	1	1	1	1	1	1	0	1	16	111111111111111110
NP_001628	TRUE	acyloxyacyl hydrolase isoform 1 preproprotein [Homo sapiens]	4502115	575	1	1	1	1	1	1	1	1	1	1	1	1	1	1	1	1	1	0	1	1	16	111111111111111101
NP_001630	TRUE	serum amyloid P-component precursor [Homo sapiens]	4502133	223	1	1	1	1	1	1	1	1	1	1	1	1	1	1	1	1	1	0	1	1	16	111111111111111101
NP_000476	TRUE	adenine phosphoribosyltransferase isoform a [Homo sapiens]	4502171	180	5	1	1	1	1	1	1	1	0	1	1	1	1	1	1	1	1	1	1	1	16	111111101111111111
NP_001678	TRUE	ATP synthase subunit delta, mitochondrial precursor [Homo sapiens]	4502297	168	7	1	1	1	1	1	1	1	1	1	1	1	0	1	1	1	1	1	1	1	16	111111111110111111
NP_001686	TRUE	V-type proton ATPase subunit C 1 [Homo sapiens]	4502315	382	7	1	1	1	1	1	1	1	1	1	1	1	0	1	1	1	1	1	1	1	16	111111111110111111
NP_003936	TRUE	V-type proton ATPase subunit e 1 [Homo sapiens]	4502319	81	7	1	1	1	1	1	1	1	1	1	1	1	0	1	1	1	1	1	1	1	16	111111111110111111
NP_001692	TRUE	bile acid-CoA:amino acid N-acyltransferase [Homo sapiens]	4502351	418	9	1	1	1	1	1	1	1	1	1	1	1	1	1	1	1	0	1	1	1	16	111111111111111011
NP_001179	TRUE	bcl-2 homologous antagonist/killer [Homo sapiens]	4502363	211	1	1	1	1	1	1	1	1	1	1	1	1	1	1	1	1	1	0	1	1	16	111111111111111101
NP_003977	TRUE	gamma-butyrobetaine dioxygenase [Homo sapiens]	4502369	387	9	1	1	1	1	1	1	1	1	1	1	1	1	1	1	1	0	1	1	1	16	111111111111111011
NP_000704	TRUE	flavin reductase [Homo sapiens]	4502419	206	5	1	1	1	1	1	1	1	1	0	1	1	1	1	1	1	1	1	1	1	16	111111110111111111
NP_001715	TRUE	bisphosphoglycerate mutase [Homo sapiens]	4502445	259	1	1	1	1	1	1	1	1	1	1	1	1	1	1	1	1	1	0	1	1	16	111111111111111101
NP_001722	TRUE	protein BTG1 [Homo sapiens]	4502473	171	7	1	1	1	1	1	1	1	1	1	1	1	0	1	1	1	1	1	1	1	16	111111111110111111
NP_001203	TRUE	complement component 1 Q subcomponent-binding protein, mitochondrial precursor [Homo sapiens]	4502491	282	5	1	1	1	1	1	1	0	1	1	1	1	1	1	1	1	1	1	1	1	16	111111011111111111
NP_001225	TRUE	caveolin-3 [Homo sapiens]	4502589	151	4	1	1	1	1	1	1	1	1	1	1	1	1	1	0	0	1	1	1	2	15	111111111111100111
NP_000720	TRUE	cholecystokinin preproprotein [Homo sapiens]	4502605	115	6	1	1	1	1	1	1	1	1	1	1	1	1	1	0	0	0	0	0	5	12	111111111111100000
NP_001757	TRUE	antigen-presenting glycoprotein CD1d precursor [Homo sapiens]	4502649	335	3	1	1	1	1	1	1	1	1	1	1	1	0	0	0	0	0	0	0	7	10	111111111110000000
NP_003876	TRUE	cyclin-dependent kinase 5 activator 1 [Homo sapiens]	4502737	307	5	1	1	1	1	1	1	1	1	0	1	1	1	1	1	1	1	1	1	1	16	111111110111111111
NP_003927	TRUE	cyclin-dependent kinase 5 activator 2 precursor [Homo sapiens]	4502739	367	5	1	1	1	1	1	1	1	0	0	1	1	1	1	1	1	1	1	1	2	15	111111100111111111
NP_000728	TRUE	choriogonadotropin subunit beta precursor [Homo sapiens]	4502789	165	1	1	1	1	1	1	1	1	1	1	1	1	1	1	1	1	1	0	1	1	16	111111111111111101
NP_001266	TRUE	chromogranin-A preproprotein [Homo sapiens]	4502805	457	3	1	1	1	1	1	1	1	1	1	1	1	0	0	0	0	0	0	0	7	10	111111111110000000
NP_003645	TRUE	carbohydrate sulfotransferase 1 [Homo sapiens]	4502841	411	1	1	1	1	1	1	1	1	1	1	1	1	1	1	1	1	1	0	1	1	16	111111111111111101
NP_001833	TRUE	ciliary neurotrophic factor receptor subunit alpha preproprotein [Homo sapiens]	4502931	372	1	1	1	1	1	1	1	1	1	1	1	1	1	1	1	1	1	0	1	1	16	111111111111111101
NP_001852	TRUE	cytochrome c oxidase subunit 4 isoform 1, mitochondrial precursor [Homo sapiens]	4502981	169	5	1	1	1	1	1	1	1	1	0	1	1	1	1	1	1	1	1	1	1	16	111111110111111111
NP_001854	TRUE	cytochrome c oxidase subunit 6B1 [Homo sapiens]	4502985	86	7	1	1	1	1	1	1	1	1	1	1	1	0	1	1	1	1	1	1	1	16	111111111110111111
NP_001858	TRUE	cytochrome c oxidase subunit 7C, mitochondrial precursor [Homo sapiens]	4502993	63	7	1	1	1	1	1	1	1	1	1	1	1	0	1	1	1	1	1	1	1	16	111111111110111111
NP_001869	TRUE	cellular retinoic acid-binding protein 2 [Homo sapiens]	4503029	138	2	1	1	1	1	1	1	1	1	1	1	1	1	1	1	1	1	1	0	1	16	111111111111111110
NP_003842	TRUE	protein CREG1 precursor [Homo sapiens]	4503037	220	8	1	1	1	1	1	1	1	1	1	1	1	1	1	1	1	1	0	0	2	15	111111111111111100
NP_001877	TRUE	beta-crystallin A4 [Homo sapiens]	4503059	196	6	1	1	1	1	1	1	1	1	1	1	1	1	0	0	0	0	0	0	6	11	111111111111000000
NP_001879	TRUE	mu-crystallin homolog isoform 1 [Homo sapiens]	4503065	314	9	1	1	1	1	1	1	1	1	1	1	1	1	1	1	1	0	1	1	1	16	111111111111111011
NP_001308	TRUE	chorionic somatomammotropin hormone precursor [Homo sapiens]	4503083	217	3	1	1	1	1	1	1	1	1	1	1	1	0	0	0	0	0	0	0	7	10	111111111110000000
NP_001890	TRUE	cystatin-S precursor [Homo sapiens]	4503109	141	4	1	1	1	1	1	1	1	1	1	1	1	1	1	0	0	1	1	1	2	15	111111111111100111
NP_001321	TRUE	cardiotrophin-1 isoform 1 [Homo sapiens]	4503121	201	3	1	1	1	1	1	1	1	1	1	1	1	0	0	0	0	0	0	0	7	10	111111111110000000
NP_001577	TRUE	testis-specific protein TEX28 [Homo sapiens]	4503177	410	2	1	1	1	1	1	1	1	1	1	1	1	1	1	1	1	1	1	0	1	16	111111111111111110
NP_003602	TRUE	oral-facial-digital syndrome 1 protein [Homo sapiens]	4503179	1012	1	1	1	1	1	1	1	1	1	1	1	1	1	1	1	1	1	0	1	1	16	111111111111111101
NP_001346	TRUE	D-dopachrome decarboxylase [Homo sapiens]	4503291	118	4	1	1	1	1	1	1	1	1	1	1	1	1	1	0	0	0	1	1	3	14	111111111111100011
NP_001917	TRUE	defensin-6 preproprotein [Homo sapiens]	4503305	100	3	1	1	1	1	1	1	1	0	0	0	0	0	0	0	0	0	0	0	11	6	111111100000000000
NP_001976	TRUE	electron transfer flavoprotein subunit beta isoform 1 [Homo sapiens]	4503609	255	5	1	1	1	1	1	1	1	0	1	1	1	1	1	1	1	1	1	1	1	16	111111101111111111
NP_001991	TRUE	immunoglobulin alpha Fc receptor isoform a precursor [Homo sapiens]	4503673	287	2	1	1	1	1	1	1	1	1	1	1	1	1	1	1	1	1	1	0	1	16	111111111111111110
NP_002015	TRUE	fragile X mental retardation 1 protein isoform ISO1 [Homo sapiens]	4503765	632	1	1	1	1	1	1	1	1	1	1	1	1	1	1	1	1	1	0	1	1	16	111111111111111101
NP_000157	TRUE	gap junction beta-1 protein [Homo sapiens]	4504005	283	6	1	1	1	1	1	1	1	1	1	1	1	1	0	0	0	0	0	0	6	11	111111111111000000
NP_000160	TRUE	alpha-galactosidase A precursor [Homo sapiens]	4504009	429	9	1	1	1	1	1	1	1	1	1	1	1	1	1	1	1	0	1	1	1	16	111111111111111011
NP_003792	TRUE	glycosylphosphatidylinositol anchor attachment 1 protein [Homo sapiens]	4504079	621	5	1	1	1	1	1	1	1	0	0	1	1	1	1	1	1	1	1	1	2	15	111111100111111111
NP_001502	TRUE	growth-regulated alpha protein precursor [Homo sapiens]	4504153	107	3	1	1	1	1	1	1	1	1	1	1	1	0	0	0	0	0	0	0	7	10	111111111110000000
NP_000169	TRUE	glutathione synthetase [Homo sapiens]	4504169	474	5	1	1	1	1	1	1	0	1	1	1	1	1	1	1	1	1	1	1	1	16	111111011111111111
NP_001508	TRUE	general transcription factor IIH subunit 4 [Homo sapiens]	4504201	462	5	1	1	1	1	1	1	1	0	0	1	1	1	1	1	1	1	1	1	2	15	111111100111111111
NP_003538	TRUE	histone H4-like protein type G [Homo sapiens]	4504319	98	7	1	1	1	1	1	1	1	1	1	1	1	0	1	1	1	1	1	1	1	16	111111111110111111
NP_002099	TRUE	histidine ammonia-lyase [Homo sapiens]	4504333	657	4	1	1	1	1	1	1	1	1	1	1	1	1	1	0	0	1	1	1	2	15	111111111111100111
NP_002110	TRUE	HLA class II histocompatibility antigen, DO alpha chain precursor [Homo sapiens]	4504401	250	2	1	1	1	1	1	1	1	1	1	1	1	1	1	1	1	1	1	0	1	16	111111111111111110
NP_002111	TRUE	HLA class II histocompatibility antigen, DO beta chain precursor [Homo sapiens]	4504403	273	6	1	1	1	1	1	1	1	1	1	1	1	1	0	0	0	0	0	0	6	11	111111111111000000
NP_001522	TRUE	major histocompatibility complex class I-related gene protein isoform 1 precursor [Homo sapiens]	4504417	341	4	1	1	1	1	1	1	1	1	1	1	1	1	1	0	0	1	1	1	2	15	111111111111100111
NP_003474	TRUE	high mobility group protein HMGI-C isoform a [Homo sapiens]	4504431	109	1	1	1	1	1	1	1	1	1	1	1	1	1	1	1	1	1	0	1	1	16	111111111111111101
NP_000185	TRUE	hypoxanthine-guanine phosphoribosyltransferase [Homo sapiens]	4504483	218	4	1	1	1	1	1	1	1	1	1	1	1	1	1	0	0	0	1	1	3	14	111111111111100011
NP_002160	TRUE	interferon alpha-5 precursor [Homo sapiens]	4504597	189	3	1	1	1	1	1	1	1	1	1	1	1	0	0	0	0	0	0	0	7	10	111111111110000000
NP_002168	TRUE	interferon omega-1 precursor [Homo sapiens]	4504605	195	6	1	1	1	1	1	1	1	1	1	1	1	1	0	0	0	0	0	0	6	11	111111111111000000
NP_003630	TRUE	NF-kappa-B essential modulator isoform a [Homo sapiens]	4504631	419	1	1	1	1	1	1	1	1	1	1	1	1	1	1	1	1	1	0	1	1	16	111111111111111101
NP_001551	TRUE	interleukin-13 receptor subunit alpha-1 precursor [Homo sapiens]	4504647	427	2	1	1	1	1	1	1	1	1	1	1	1	1	1	1	1	1	1	0	1	16	111111111111111110
NP_002180	TRUE	interleukin-15 receptor subunit alpha isoform 1 precursor [Homo sapiens]	4504649	267	1	1	1	1	1	1	1	1	1	1	1	1	1	1	1	1	1	0	1	1	16	111111111111111101
NP_000580	TRUE	interleukin-4 isoform 1 precursor [Homo sapiens]	4504669	153	1	1	1	1	1	1	1	1	1	1	1	1	1	1	1	1	1	0	1	1	16	111111111111111101
NP_001562	TRUE	interferon regulatory factor 3 isoform 1 [Homo sapiens]	4504725	427	4	1	1	1	1	1	1	1	1	1	1	1	1	1	0	0	0	1	1	3	14	111111111111100011
NP_002203	TRUE	eukaryotic translation initiation factor 6 isoform a [Homo sapiens]	4504771	245	4	1	1	1	1	1	1	1	1	1	1	1	1	1	1	0	1	1	1	1	16	111111111111110111
NP_003657	TRUE	Golgin-45 [Homo sapiens]	4504805	400	7	1	1	1	1	1	1	1	1	1	1	1	1	0	1	1	1	1	1	1	16	111111111111011111
NP_003928	TRUE	kynureninase isoform a [Homo sapiens]	4504937	465	4	1	1	1	1	1	1	1	1	1	1	1	1	1	0	0	0	1	1	3	14	111111111111100011
NP_002296	TRUE	galectin-1 [Homo sapiens]	4504981	135	2	1	1	1	1	1	1	1	1	1	1	1	1	1	1	1	1	1	0	1	16	111111111111111110
NP_002298	TRUE	galectin-7 [Homo sapiens]	4504985	136	2	1	1	1	1	1	1	1	1	1	1	1	1	1	1	1	1	1	0	1	16	111111111111111110
NP_002332	TRUE	lymphotoxin-beta isoform a [Homo sapiens]	4505035	244	3	1	1	1	1	1	1	1	1	1	1	1	0	0	0	0	0	0	0	7	10	111111111110000000
NP_002376	TRUE	myelin basic protein isoform 2 [Homo sapiens]	4505123	186	3	1	1	1	1	1	1	1	1	1	1	1	0	0	0	0	0	0	0	7	10	111111111110000000
NP_002378	TRUE	colorectal mutant cancer protein isoform 2 [Homo sapiens]	4505129	829	1	1	1	1	1	1	1	1	1	1	1	1	1	1	1	1	1	0	1	1	16	111111111111111101
NP_002382	TRUE	midkine [Homo sapiens]	4505135	143	8	1	1	1	1	1	1	1	1	1	1	1	1	1	1	1	1	0	0	2	15	111111111111111100
NP_002401	TRUE	alpha-1,6-mannosylglycoprotein 6-beta-N-acetylglucosaminyltransferase A [Homo sapiens]	4505167	741	4	1	1	1	1	1	1	1	1	1	1	1	1	1	0	0	0	1	1	3	14	111111111111100011
NP_003667	TRUE	sphingolipid delta(4)-desaturase DES1 [Homo sapiens]	4505193	323	9	1	1	1	1	1	1	1	1	1	1	1	1	1	1	1	0	1	1	1	16	111111111111111011
NP_002428	TRUE	protein Mpv17 [Homo sapiens]	4505241	176	5	1	1	1	1	1	1	1	0	1	1	1	1	1	1	1	1	1	1	1	16	111111101111111111
NP_002477	TRUE	nuclear cap-binding protein subunit 1 [Homo sapiens]	4505343	790	5	1	1	1	1	0	1	1	1	1	1	1	1	1	1	1	1	1	1	1	16	111101111111111111
NP_002478	TRUE	necdin [Homo sapiens]	4505349	321	5	1	1	1	1	1	1	1	1	0	1	1	1	1	1	1	1	1	1	1	16	111111110111111111
NP_002479	TRUE	NADH dehydrogenase [ubiquinone] 1 alpha subcomplex subunit 2 isoform 1 [Homo sapiens]	4505355	99	5	1	1	1	1	1	1	1	1	0	1	1	1	1	1	1	1	1	1	1	16	111111110111111111
NP_002487	TRUE	NADH dehydrogenase [ubiquinone] iron-sulfur protein 8, mitochondrial precursor [Homo sapiens]	4505371	210	5	1	1	1	1	1	1	0	1	1	1	1	1	1	1	1	1	1	1	1	16	111111011111111111
NP_000896	TRUE	neuropeptide Y preproprotein [Homo sapiens]	4505449	97	3	1	1	1	1	1	1	1	1	1	1	1	0	0	0	0	0	0	0	7	10	111111111110000000
NP_002571	TRUE	regenerating islet-derived protein 3-alpha precursor [Homo sapiens]	4505605	175	9	1	1	1	1	1	1	1	1	1	1	1	1	1	1	1	0	1	1	1	16	111111111111111011
NP_002583	TRUE	proliferating cell nuclear antigen [Homo sapiens]	4505641	261	2	1	1	1	1	1	1	1	1	1	1	1	1	1	1	1	1	1	0	1	16	111111111111111110
NP_002593	TRUE	retinal rod rhodopsin-sensitive cGMP 3',5'-cyclic phosphodiesterase subunit gamma [Homo sapiens]	4505673	87	3	1	1	1	1	1	1	1	1	1	1	1	0	0	0	0	0	0	0	7	10	111111111110000000
NP_002599	TRUE	platelet-derived growth factor subunit B isoform 1 preproprotein [Homo sapiens]	4505681	241	2	1	1	1	1	1	1	1	1	1	1	1	1	1	1	1	1	1	0	1	16	111111111111111110
NP_003838	TRUE	peroxisomal membrane protein 11A [Homo sapiens]	4505717	247	1	1	1	1	1	1	1	1	1	1	1	1	1	1	1	1	1	0	1	1	16	111111111111111101
NP_003837	TRUE	peroxisomal membrane protein 11B isoform 1 [Homo sapiens]	4505719	259	1	1	1	1	1	1	1	1	1	1	1	1	1	1	1	1	1	0	1	1	16	111111111111111101
NP_002610	TRUE	platelet factor 4 precursor [Homo sapiens]	4505733	101	3	1	1	1	1	1	1	1	1	1	1	1	0	0	0	0	0	0	0	7	10	111111111110000000
NP_002611	TRUE	platelet factor 4 variant [Homo sapiens]	4505735	104	3	1	1	1	1	1	1	1	1	1	1	1	0	0	0	0	0	0	0	7	10	111111111110000000
NP_000280	TRUE	6-phosphofructokinase, muscle type isoform 2 [Homo sapiens]	4505749	780	2	1	1	1	1	1	1	1	1	1	1	1	1	1	1	1	1	1	0	1	16	111111111111111110
NP_000282	TRUE	phosphoglycerate kinase 1 [Homo sapiens]	4505763	417	7	1	1	1	1	1	1	1	1	1	1	1	1	0	1	1	1	1	1	1	16	111111111111011111
NP_002643	TRUE	prolactin-inducible protein precursor [Homo sapiens]	4505821	146	6	1	1	1	1	1	1	1	1	1	1	1	1	0	0	0	0	0	0	6	11	111111111111000000
NP_002656	TRUE	plasminogen-related protein B precursor [Homo sapiens]	4505883	96	2	1	1	1	1	1	1	1	1	1	1	1	1	1	1	1	1	1	0	1	16	111111111111111110
NP_002658	TRUE	cardiac phospholamban [Homo sapiens]	4505887	52	3	1	1	1	1	1	1	1	1	1	1	1	0	0	0	0	0	0	0	7	10	111111111110000000
NP_003867	TRUE	transmembrane protein 11, mitochondrial [Homo sapiens]	4505901	192	1	1	1	1	1	1	1	1	1	1	1	1	1	1	1	1	1	0	1	1	16	111111111111111101
NP_002668	TRUE	myelin P2 protein [Homo sapiens]	4505909	132	2	1	1	1	1	1	1	1	1	1	1	1	1	1	1	1	1	1	0	1	16	111111111111111110
NP_002676	TRUE	exosome component 10 isoform 2 [Homo sapiens]	4505917	860	5	1	1	1	1	1	1	0	1	1	1	1	1	1	1	1	1	1	1	1	16	111111011111111111
NP_000930	TRUE	pro-opiomelanocortin preproprotein [Homo sapiens]	4505949	267	6	1	1	1	1	1	1	1	1	1	1	1	1	0	0	0	0	0	0	6	11	111111111111000000
NP_000300	TRUE	protoporphyrinogen oxidase [Homo sapiens]	4506001	477	1	1	1	1	1	1	1	1	1	1	1	1	1	1	1	1	1	0	1	1	16	111111111111111101
NP_002713	TRUE	pancreatic prohormone preproprotein [Homo sapiens]	4506033	95	6	1	1	1	1	1	1	1	1	1	1	1	1	0	0	0	0	0	0	6	11	111111111111000000
NP_000937	TRUE	DNA primase small subunit [Homo sapiens]	4506051	420	5	1	1	1	1	1	0	1	1	1	1	1	1	1	1	1	1	1	1	1	16	111110111111111111
NP_000940	TRUE	prolactin receptor isoform 1 precursor [Homo sapiens]	4506107	622	2	1	1	1	1	1	1	1	1	1	1	1	1	1	1	1	1	1	0	1	16	111111111111111110
NP_002752	TRUE	sperm protamine P1 [Homo sapiens]	4506109	51	3	1	1	0	0	0	0	0	0	0	0	0	0	0	0	0	0	0	0	16	1	110000000000000000
NP_000308	TRUE	6-pyruvoyl tetrahydrobiopterin synthase [Homo sapiens]	4506331	145	5	1	1	1	1	1	1	0	1	1	1	1	1	1	1	1	1	1	1	1	16	111111011111111111
NP_002885	TRUE	DNA endonuclease RBBP8 isoform a [Homo sapiens]	4506441	897	4	1	1	1	1	1	1	1	1	1	1	1	1	1	0	0	1	1	1	2	15	111111111111100111
NP_002899	TRUE	proto-oncogene c-Rel [Homo sapiens]	4506473	619	1	1	1	1	1	1	1	1	1	1	1	1	1	1	1	1	1	0	1	1	16	111111111111111101
NP_002925	TRUE	non-secretory ribonuclease precursor [Homo sapiens]	4506549	161	3	1	1	1	1	1	1	1	1	1	1	1	0	0	0	0	0	0	0	7	10	111111111110000000
NP_002938	TRUE	replication protein A 14 kDa subunit [Homo sapiens]	4506587	121	1	1	1	1	1	1	1	1	1	1	1	1	1	1	1	1	1	0	1	1	16	111111111111111101
NP_000970	TRUE	60S ribosomal protein L18 [Homo sapiens]	4506607	188	5	1	1	1	1	1	1	1	0	0	1	1	1	1	1	1	1	1	1	2	15	111111100111111111
NP_000985	TRUE	60S ribosomal protein L32 [Homo sapiens]	4506635	135	5	1	1	1	1	1	1	1	0	1	1	1	1	1	1	1	1	1	1	1	16	111111101111111111
NP_000992	TRUE	60S ribosomal protein L36a-like [Homo sapiens]	4506651	106	5	1	1	1	1	1	1	1	0	1	1	1	1	1	1	1	1	1	1	1	16	111111101111111111
NP_002941	TRUE	dolichyl-diphosphooligosaccharide--protein glycosyltransferase subunit 1 precursor [Homo sapiens]	4506675	607	9	1	1	1	1	1	1	1	1	1	1	1	1	1	1	1	0	1	1	1	16	111111111111111011
NP_001008	TRUE	40S ribosomal protein S13 [Homo sapiens]	4506685	151	5	1	1	1	1	1	1	1	1	0	1	1	1	1	1	1	1	1	1	1	16	111111110111111111
NP_001013	TRUE	40S ribosomal protein S19 [Homo sapiens]	4506695	145	5	1	1	1	1	1	1	1	0	0	0	1	1	1	1	1	1	1	1	3	14	111111100011111111
NP_001015	TRUE	40S ribosomal protein S21 [Homo sapiens]	4506699	83	5	1	1	1	1	1	1	1	1	0	1	1	1	1	1	1	1	1	1	1	16	111111110111111111
NP_001021	TRUE	40S ribosomal protein S27 [Homo sapiens]	4506711	84	7	1	1	1	1	1	1	1	1	1	1	1	0	1	1	1	1	1	1	1	16	111111111110111111
NP_001022	TRUE	40S ribosomal protein S28 [Homo sapiens]	4506715	69	5	1	1	1	1	1	1	1	1	1	0	1	1	1	1	1	1	1	1	1	16	111111111011111111
NP_001002	TRUE	40S ribosomal protein S7 [Homo sapiens]	4506741	194	2	1	1	1	1	1	1	1	1	1	1	1	1	1	1	1	1	1	0	1	16	111111111111111110
NP_002957	TRUE	protein S100-A10 [Homo sapiens]	4506761	97	4	1	1	1	1	1	1	1	1	1	1	1	1	1	1	0	1	1	1	1	16	111111111111110111
NP_002951	TRUE	protein S100-A3 [Homo sapiens]	4506763	101	4	1	1	1	1	1	1	1	1	1	1	1	1	1	0	0	0	1	1	3	14	111111111111100011
NP_003855	TRUE	histone deacetylase complex subunit SAP30 [Homo sapiens]	4506783	220	1	1	1	1	1	1	1	1	1	1	1	1	1	1	1	1	1	0	1	1	16	111111111111111101
NP_000324	TRUE	ataxin-7 isoform a [Homo sapiens]	4506797	892	4	1	1	1	1	1	1	1	1	1	1	1	1	1	1	0	1	1	1	1	16	111111111111110111
NP_002966	TRUE	C-type lectin domain family 11 member A precursor [Homo sapiens]	4506803	323	9	1	1	1	1	1	1	1	1	1	1	1	1	1	1	1	0	1	1	1	16	111111111111111011
NP_002978	TRUE	C-C motif chemokine 17 precursor [Homo sapiens]	4506829	94	3	1	1	1	1	1	1	1	1	1	1	1	0	0	0	0	0	0	0	7	10	111111111110000000
NP_002979	TRUE	C-C motif chemokine 18 precursor [Homo sapiens]	4506831	89	3	1	1	1	1	1	1	1	1	1	1	1	0	0	0	0	0	0	0	7	10	111111111110000000
NP_002972	TRUE	C-C motif chemokine 1 precursor [Homo sapiens]	4506833	96	3	1	1	1	1	1	1	1	1	1	1	1	0	0	0	0	0	0	0	7	10	111111111110000000
NP_002974	TRUE	C-C motif chemokine 3 precursor [Homo sapiens]	4506843	92	3	1	1	1	1	1	1	1	1	1	1	1	0	0	0	0	0	0	0	7	10	111111111110000000
NP_002975	TRUE	C-C motif chemokine 4 isoform 1 precursor [Homo sapiens]	4506845	92	3	1	1	1	1	1	1	1	1	1	1	1	0	0	0	0	0	0	0	7	10	111111111110000000
NP_002985	TRUE	C-X-C motif chemokine 5 precursor [Homo sapiens]	4506849	114	3	1	1	1	1	1	1	1	1	1	1	1	0	0	0	0	0	0	0	7	10	111111111110000000
NP_002984	TRUE	C-X-C motif chemokine 6 [Homo sapiens]	4506851	114	3	1	1	1	1	1	1	1	1	1	1	1	0	0	0	0	0	0	0	7	10	111111111110000000
NP_002986	TRUE	lymphotactin precursor [Homo sapiens]	4506853	114	3	1	1	1	1	1	1	1	1	1	1	1	0	0	0	0	0	0	0	7	10	111111111110000000
NP_003166	TRUE	cytokine SCM-1 beta precursor [Homo sapiens]	4506855	114	3	1	1	1	1	1	1	1	1	1	1	1	0	0	0	0	0	0	0	7	10	111111111110000000
NP_002993	TRUE	succinate dehydrogenase [ubiquinone] cytochrome b small subunit, mitochondrial precursor [Homo sapiens]	4506865	159	5	1	1	1	1	1	1	0	1	1	1	1	1	1	1	1	1	1	1	1	16	111111011111111111
NP_000014	TRUE	alpha-sarcoglycan isoform 1 precursor [Homo sapiens]	4506911	387	7	1	1	1	1	1	1	1	1	1	1	1	0	1	1	1	1	1	1	1	16	111111111110111111
NP_000223	TRUE	beta-sarcoglycan [Homo sapiens]	4506913	318	7	1	1	1	1	1	1	1	1	1	1	1	0	1	1	1	1	1	1	1	16	111111111110111111
NP_003074	TRUE	snRNA-activating protein complex subunit 2 [Homo sapiens]	4507103	334	4	1	1	1	1	1	1	1	1	1	1	1	1	1	0	0	0	1	1	3	14	111111111111100011
NP_003076	TRUE	beta-synuclein [Homo sapiens]	4507111	134	3	1	1	1	1	1	1	1	1	1	1	1	0	0	0	0	0	0	0	7	10	111111111110000000
NP_003079	TRUE	fascin [Homo sapiens]	4507115	493	1	1	1	1	1	1	1	1	1	1	1	1	1	1	1	1	1	0	1	1	16	111111111111111101
NP_001039	TRUE	somatostatin preproprotein [Homo sapiens]	4507243	116	3	1	1	1	1	1	1	1	1	1	1	1	0	0	0	0	0	0	0	7	10	111111111110000000
NP_003159	TRUE	transcription elongation factor SPT4 [Homo sapiens]	4507311	117	5	1	1	1	1	1	1	1	1	1	0	1	1	1	1	1	1	1	1	1	16	111111111011111111
NP_000107	TRUE	tafazzin isoform 1 [Homo sapiens]	4507371	292	5	1	1	1	1	1	1	1	0	0	1	1	1	1	1	1	1	1	1	2	15	111111100111111111
NP_003216	TRUE	trefoil factor 1 precursor [Homo sapiens]	4507451	84	4	1	1	1	1	1	1	1	1	1	1	1	1	1	0	0	1	1	1	2	15	111111111111100111
NP_000350	TRUE	protein-glutamine gamma-glutamyltransferase K [Homo sapiens]	4507475	817	1	1	1	1	1	1	1	1	1	1	1	1	1	1	1	1	1	0	1	1	16	111111111111111101
NP_003267	TRUE	thymopoietin isoform alpha [Homo sapiens]	4507555	694	4	1	1	1	1	1	1	1	1	1	1	1	1	1	0	0	1	1	1	2	15	111111111111100111
NP_003830	TRUE	tumor necrosis factor receptor superfamily member 11A precursor [Homo sapiens]	4507565	616	4	1	1	1	1	1	1	1	1	1	1	1	1	1	1	0	1	1	1	1	16	111111111111110111
NP_001056	TRUE	tumor necrosis factor receptor superfamily member 1A precursor [Homo sapiens]	4507575	455	1	1	1	1	1	1	1	1	1	1	1	1	1	1	1	1	1	0	1	1	16	111111111111111101
NP_003692	TRUE	tumor necrosis factor ligand superfamily member 11 isoform 1 [Homo sapiens]	4507595	317	7	1	1	1	1	1	1	1	1	1	1	1	1	0	1	1	1	1	1	1	16	111111111111011111
NP_003799	TRUE	tumor necrosis factor ligand superfamily member 13 isoform alpha proprotein [Homo sapiens]	4507599	250	7	1	1	1	1	1	1	1	1	1	1	1	1	0	1	1	1	1	1	1	16	111111111111011111
NP_003273	TRUE	troponin I, fast skeletal muscle isoform 1 [Homo sapiens]	4507621	182	2	1	1	1	1	1	1	1	1	1	1	1	1	1	1	1	1	1	0	1	16	111111111111111110
NP_000356	TRUE	triosephosphate isomerase isoform 1 [Homo sapiens]	4507645	249	5	1	1	1	1	1	1	1	1	0	1	1	1	1	1	1	1	1	1	1	16	111111110111111111
NP_000541	TRUE	5,6-dihydroxyindole-2-carboxylic acid oxidase precursor [Homo sapiens]	4507757	537	4	1	1	1	1	1	1	1	1	1	1	1	1	1	0	0	1	1	1	2	15	111111111111100111
NP_003344	TRUE	urocortin preproprotein [Homo sapiens]	4507803	124	3	1	1	1	1	1	1	1	1	1	1	1	0	0	0	0	0	0	0	7	10	111111111110000000
NP_001068	TRUE	UDP-glucuronosyltransferase 2B17 precursor [Homo sapiens]	4507821	530	7	1	1	1	1	1	1	1	1	1	1	1	0	1	1	1	1	1	1	1	16	111111111110111111
NP_001064	TRUE	UDP-glucuronosyltransferase 2B11 precursor [Homo sapiens]	4507823	529	7	1	1	1	1	1	1	1	1	1	1	1	0	1	1	1	1	1	1	1	16	111111111110111111
NP_003368	TRUE	vascular endothelial growth factor B precursor [Homo sapiens]	4507887	207	2	1	1	1	1	1	1	1	1	1	1	1	1	1	1	1	1	1	0	1	16	111111111111111110
NP_000542	TRUE	von Hippel-Lindau disease tumor suppressor isoform 1 [Homo sapiens]	4507891	213	2	1	1	1	1	1	1	1	1	1	1	1	1	1	1	1	1	1	0	1	16	111111111111111110
NP_003873	TRUE	WNT1-inducible-signaling pathway protein 1 isoform 1 precursor [Homo sapiens]	4507921	367	1	1	1	1	1	1	1	1	1	1	1	1	1	1	1	1	1	0	1	1	16	111111111111111101
NP_003871	TRUE	WNT1-inducible-signaling pathway protein 3 isoform 1 [Homo sapiens]	4507925	354	1	1	1	1	1	1	1	1	1	1	1	1	1	1	1	1	1	0	1	1	16	111111111111111101
NP_003444	TRUE	zinc finger MYM-type protein 2 [Homo sapiens]	4508011	1377	1	1	1	1	1	1	1	1	1	1	1	1	1	1	1	1	1	0	1	1	16	111111111111111101
NP_002409	TRUE	prepromotilin isoform 1 [Homo sapiens]	4557034	115	3	1	1	1	1	1	1	1	1	1	1	1	0	0	0	0	0	0	0	7	10	111111111110000000
NP_000630	TRUE	tumor necrosis factor ligand superfamily member 6 [Homo sapiens]	4557329	281	9	1	1	1	1	1	1	1	1	1	1	1	1	1	1	1	0	1	1	1	16	111111111111111011
NP_000051	TRUE	biotinidase precursor [Homo sapiens]	4557373	543	1	1	1	1	1	1	1	1	1	1	1	1	1	1	1	1	1	0	1	1	16	111111111111111101
NP_001224	TRUE	caveolin-2 isoform a [Homo sapiens]	4557413	162	4	1	1	1	1	1	1	1	1	1	1	1	1	1	0	0	1	1	1	2	15	111111111111100111
NP_000582	TRUE	monocyte differentiation antigen CD14 precursor [Homo sapiens]	4557417	375	1	1	1	1	1	1	1	1	1	1	1	1	1	1	1	1	1	0	1	1	16	111111111111111101
NP_000087	TRUE	ceruloplasmin precursor [Homo sapiens]	4557485	1065	1	1	1	1	1	1	1	1	1	1	1	1	1	1	1	1	1	0	1	1	16	111111111111111101
NP_001433	TRUE	fatty acid-binding protein, adipocyte [Homo sapiens]	4557579	132	2	1	1	1	1	1	1	1	1	1	1	1	1	1	1	1	1	1	0	1	16	111111111111111110
NP_001435	TRUE	fatty acid-binding protein, epidermal [Homo sapiens]	4557581	135	2	1	1	1	1	1	1	1	1	1	1	1	1	1	1	1	1	1	0	1	16	111111111111111110
NP_001436	TRUE	gastrotropin isoform 2 [Homo sapiens]	4557583	128	2	1	1	1	1	1	1	1	1	1	1	1	1	1	1	1	1	1	0	1	16	111111111111111110
NP_001490	TRUE	nucleoporin GLE1 isoform 2 [Homo sapiens]	4557627	659	1	1	1	1	1	1	1	1	1	1	1	1	1	1	1	1	1	0	1	1	16	111111111111111101
NP_001528	TRUE	heat shock factor-binding protein 1 [Homo sapiens]	4557647	76	7	1	1	1	1	1	1	1	1	1	1	1	1	0	1	1	1	1	1	1	16	111111111111011111
NP_000406	TRUE	islet amyloid polypeptide precursor [Homo sapiens]	4557655	89	3	1	1	1	1	1	1	1	1	1	1	1	0	0	0	0	0	0	0	7	10	111111111110000000
NP_001542	TRUE	immunoglobulin-binding protein 1 [Homo sapiens]	4557663	339	9	1	1	1	1	1	1	1	1	1	1	1	1	1	1	1	0	1	1	1	16	111111111111111011
NP_000212	TRUE	ketohexokinase isoform a [Homo sapiens]	4557693	298	5	1	1	1	1	1	1	1	0	1	1	1	1	1	1	1	1	1	1	1	16	111111101111111111
NP_000228	TRUE	lipoprotein lipase precursor [Homo sapiens]	4557727	475	1	1	1	1	1	1	1	1	1	1	1	1	1	1	1	1	1	0	1	1	16	111111111111111101
NP_000253	TRUE	alpha-N-acetylgalactosaminidase precursor [Homo sapiens]	4557781	411	9	1	1	1	1	1	1	1	1	1	1	1	1	1	1	1	0	1	1	1	16	111111111111111011
NP_000257	TRUE	norrin precursor [Homo sapiens]	4557789	133	1	1	1	1	1	1	1	1	1	1	1	1	1	1	1	1	1	0	1	1	16	111111111111111101
NP_000222	TRUE	gamma-sarcoglycan [Homo sapiens]	4557847	291	7	1	1	1	1	1	1	1	1	1	1	1	0	1	1	1	1	1	1	1	16	111111111110111111
NP_001054	TRUE	serotransferrin precursor [Homo sapiens]	4557871	698	1	1	1	1	1	1	1	1	1	1	1	1	1	1	1	1	1	0	1	1	16	111111111111111101
NP_000366	TRUE	uroporphyrinogen-III synthase [Homo sapiens]	4557873	265	5	1	1	1	1	1	1	0	1	1	1	1	1	1	1	1	1	1	1	1	16	111111011111111111
NP_000197	TRUE	cytokine receptor common subunit gamma precursor [Homo sapiens]	4557882	369	6	1	1	1	1	1	1	1	1	1	1	1	1	0	0	0	0	0	0	6	11	111111111111000000
NP_000220	TRUE	phosphatidylcholine-sterol acyltransferase precursor [Homo sapiens]	4557892	440	5	1	1	1	1	1	1	0	1	1	1	1	1	1	1	1	1	1	1	1	16	111111011111111111
NP_004036	TRUE	copper transport protein ATOX1 [Homo sapiens]	4757804	68	5	1	1	1	1	1	1	0	1	1	1	1	1	1	1	1	1	1	1	1	16	111111011111111111
NP_004880	TRUE	ATP synthase subunit f, mitochondrial isoform 2a [Homo sapiens]	4757812	94	7	1	1	1	1	1	1	1	1	1	1	1	1	0	1	1	1	1	1	1	16	111111111111011111
NP_004315	TRUE	apoptosis regulator BAX isoform beta [Homo sapiens]	4757838	218	1	1	1	1	1	1	1	1	1	1	1	1	1	1	1	1	1	0	1	1	16	111111111111111101
NP_004040	TRUE	bcl-2-related protein A1 isoform 1 [Homo sapiens]	4757840	175	1	1	1	1	1	1	1	1	1	1	1	1	1	1	1	1	1	0	1	1	16	111111111111111101
NP_004322	TRUE	BCL2/adenovirus E1B 19 kDa protein-interacting protein 3-like [Homo sapiens]	4757860	219	5	1	1	1	1	1	1	1	1	1	0	1	1	1	1	1	1	1	1	1	16	111111111011111111
NP_004326	TRUE	bone marrow stromal antigen 2 precursor [Homo sapiens]	4757876	180	7	1	1	1	1	1	1	1	1	1	1	1	1	0	1	1	1	1	1	1	16	111111111111011111
NP_004330	TRUE	pituitary tumor-transforming gene 1 protein-interacting protein precursor [Homo sapiens]	4757886	180	4	1	1	1	1	1	1	1	1	1	1	1	1	1	0	0	1	1	1	2	15	111111111111100111
NP_004328	TRUE	oxidative stress-induced growth inhibitor 2 isoform 2 [Homo sapiens]	4757890	505	4	1	1	1	1	1	1	1	1	1	1	1	1	1	0	0	1	1	1	2	15	111111111111100111
NP_004343	TRUE	cerebellin-1 precursor [Homo sapiens]	4757922	193	6	1	1	1	1	1	1	1	1	1	1	1	1	1	0	0	0	0	0	5	12	111111111111100000
NP_004077	TRUE	cochlin precursor [Homo sapiens]	4758022	550	4	1	1	1	1	1	1	1	1	1	1	1	1	1	0	0	1	1	1	2	15	111111111111100111
NP_004066	TRUE	cryptochrome-1 [Homo sapiens]	4758072	586	1	1	1	1	1	1	1	1	1	1	1	1	1	1	1	1	1	0	1	1	16	111111111111111101
NP_004067	TRUE	beta-crystallin B3 [Homo sapiens]	4758074	211	6	1	1	1	1	1	1	1	1	1	1	1	1	0	0	0	0	0	0	6	11	111111111111000000
NP_004700	TRUE	hypothetical protein LOC9142 [Homo sapiens]	4758100	111	3	1	1	0	0	0	0	0	0	0	0	0	0	0	0	0	0	0	0	16	1	110000000000000000
NP_004076	TRUE	mitochondrial import inner membrane translocase subunit Tim8 A isoform 1 [Homo sapiens]	4758152	97	5	1	1	1	1	1	1	1	1	0	1	1	1	1	1	1	1	1	1	1	16	111111110111111111
NP_004403	TRUE	tRNA (cytosine-5-)-methyltransferase [Homo sapiens]	4758184	391	1	1	1	1	1	1	1	1	1	1	1	1	1	1	1	1	1	0	1	1	16	111111111111111101
NP_004633	TRUE	cyclin-dependent kinase 2-associated protein 1 [Homo sapiens]	4758188	115	7	1	1	1	1	1	1	1	1	1	1	1	0	1	1	1	1	1	1	1	16	111111111110111111
NP_004404	TRUE	dipeptidase 1 precursor [Homo sapiens]	4758190	411	1	1	1	1	1	1	1	1	1	1	1	1	1	1	1	1	1	0	1	1	16	111111111111111101
NP_004690	TRUE	XAP-5 protein [Homo sapiens]	4758220	339	2	1	1	1	1	1	1	1	1	1	1	1	1	1	1	1	1	1	0	1	16	111111111111111110
NP_004086	TRUE	eukaryotic translation initiation factor 4E-binding protein 1 [Homo sapiens]	4758258	118	1	1	1	1	1	1	1	1	1	1	1	1	1	1	1	1	1	0	1	1	16	111111111111111101
NP_004087	TRUE	eukaryotic translation initiation factor 4E-binding protein 2 [Homo sapiens]	4758260	120	1	1	1	1	1	1	1	1	1	1	1	1	1	1	1	1	1	0	1	1	16	111111111111111101
NP_004427	TRUE	alpha-endosulfine isoform 3 [Homo sapiens]	4758272	121	9	1	1	1	1	1	1	1	1	1	1	1	1	1	1	1	0	1	1	1	16	111111111111111011
NP_004460	TRUE	vascular endothelial growth factor D preproprotein [Homo sapiens]	4758378	354	1	1	1	1	1	1	1	1	1	1	1	1	1	1	1	1	1	0	1	1	16	111111111111111101
NP_004467	TRUE	glutamate carboxypeptidase 2 isoform 1 [Homo sapiens]	4758398	750	4	1	1	1	1	1	1	1	1	1	1	1	1	1	0	0	1	1	1	2	15	111111111111100111
NP_004743	TRUE	chorion-specific transcription factor GCMb [Homo sapiens]	4758420	506	1	1	1	1	1	1	1	1	1	1	1	1	1	1	1	1	1	0	1	1	16	111111111111111101
NP_004284	TRUE	guanine deaminase [Homo sapiens]	4758426	454	7	1	1	1	1	1	1	1	1	1	1	1	0	1	1	1	1	1	1	1	16	111111111110111111
NP_004119	TRUE	general transcription factor IIF subunit 2 [Homo sapiens]	4758488	249	5	1	1	1	1	1	1	1	1	0	1	1	1	1	1	1	1	1	1	1	16	111111110111111111
NP_004845	TRUE	carbohydrate sulfotransferase 10 [Homo sapiens]	4758540	356	1	1	1	1	1	1	1	1	1	1	1	1	1	1	1	1	1	0	1	1	16	111111111111111101
NP_004796	TRUE	DNA-directed RNA polymerase II subunit RPB4 [Homo sapiens]	4758574	142	5	1	0	1	1	1	1	1	1	1	1	1	1	1	1	1	1	1	1	1	16	101111111111111111
NP_004128	TRUE	calcium-activated potassium channel subunit beta-1 [Homo sapiens]	4758626	191	6	1	1	1	1	1	1	1	1	1	1	1	1	0	0	0	0	0	0	6	11	111111111111000000
NP_004519	TRUE	microsomal glutathione S-transferase 3 [Homo sapiens]	4758714	152	4	1	1	1	1	1	1	1	1	1	1	1	1	1	0	0	0	1	1	3	14	111111111111100011
NP_004522	TRUE	molybdopterin synthase catalytic subunit large subunit MOCS2B [Homo sapiens]	4758732	188	5	1	1	1	1	1	1	1	1	1	0	1	1	1	1	1	1	1	1	1	16	111111111011111111
NP_004541	TRUE	NADH dehydrogenase [ubiquinone] iron-sulfur protein 2, mitochondrial isoform 1 precursor [Homo sapiens]	4758786	463	5	1	1	1	1	1	1	1	0	0	1	1	1	1	1	1	1	1	1	2	15	111111100111111111
NP_004543	TRUE	NADH dehydrogenase [ubiquinone] iron-sulfur protein 5 [Homo sapiens]	4758790	106	7	1	1	1	1	1	1	1	1	1	1	1	1	0	1	1	1	1	1	1	16	111111111111011111
NP_004546	TRUE	nuclear factor of activated T-cells, cytoplasmic 3 isoform 2 [Homo sapiens]	4758804	1068	1	1	1	1	1	1	1	1	1	1	1	1	1	1	1	1	1	0	1	1	16	111111111111111101
NP_004556	TRUE	peroxisomal membrane protein PEX14 [Homo sapiens]	4758896	377	2	1	1	1	1	1	1	1	1	1	1	1	1	1	1	1	1	1	0	1	16	111111111111111110
NP_004560	TRUE	phosphatidylinositol N-acetylglucosaminyltransferase subunit H [Homo sapiens]	4758920	188	8	1	1	1	1	1	1	1	1	1	1	1	1	1	1	1	1	0	0	2	15	111111111111111100
NP_004149	TRUE	persephin precursor [Homo sapiens]	4758974	156	1	1	1	1	1	1	1	1	1	1	1	1	1	1	1	1	1	0	1	1	16	111111111111111101
NP_004575	TRUE	cell cycle checkpoint control protein RAD9A [Homo sapiens]	4759022	391	7	1	1	1	1	1	1	1	1	1	1	1	1	0	1	1	1	1	1	1	16	111111111111011111
NP_004674	TRUE	regucalcin [Homo sapiens]	4759036	299	1	1	1	1	1	1	1	1	1	1	1	1	1	1	1	1	1	0	1	1	16	111111111111111101
NP_004579	TRUE	sodium channel subunit beta-2 precursor [Homo sapiens]	4759066	215	1	1	1	1	1	1	1	1	1	1	1	1	1	1	1	1	1	0	1	1	16	111111111111111101
NP_004581	TRUE	C-C motif chemokine 16 precursor [Homo sapiens]	4759074	120	3	1	1	1	1	1	1	1	1	1	1	1	0	0	0	0	0	0	0	7	10	111111111110000000
NP_004648	TRUE	serum deprivation-response protein [Homo sapiens]	4759082	425	6	1	1	1	1	1	1	1	1	1	1	1	1	0	0	0	0	0	0	6	11	111111111111000000
NP_004701	TRUE	synaptogyrin-2 [Homo sapiens]	4759202	224	2	1	1	1	1	1	1	1	1	1	1	1	1	1	1	1	1	1	0	1	16	111111111111111110
NP_004598	TRUE	tubulin-specific chaperone A [Homo sapiens]	4759212	108	9	1	1	1	1	1	1	1	1	1	1	1	1	1	1	1	0	1	1	1	16	111111111111111011
NP_004236	TRUE	protein-glutamine gamma-glutamyltransferase 5 isoform 2 [Homo sapiens]	4759230	638	1	1	1	1	1	1	1	1	1	1	1	1	1	1	1	1	1	0	1	1	16	111111111111111101
NP_004720	TRUE	zinc finger BED domain-containing protein 1 [Homo sapiens]	4759258	694	2	1	1	1	1	1	1	1	1	1	1	1	1	1	1	1	1	1	0	1	16	111111111111111110
NP_004173	TRUE	protein UXT isoform 2 [Homo sapiens]	4759298	157	5	1	1	1	1	1	1	1	0	0	1	1	1	1	1	1	1	1	1	2	15	111111100111111111
NP_004174	TRUE	bestrophin-1 isoform 1 [Homo sapiens]	4759310	585	2	1	1	1	1	1	1	1	1	1	1	1	1	1	1	1	1	1	0	1	16	111111111111111110
NP_004834	TRUE	interleukin-27 receptor subunit alpha precursor [Homo sapiens]	4759328	636	1	1	1	1	1	1	1	1	1	1	1	1	1	1	1	1	1	0	1	1	16	111111111111111101
NP_004921	TRUE	F-actin-capping protein subunit beta isoform 1 [Homo sapiens]	4826659	272	5	1	1	1	1	1	1	1	1	1	0	1	1	1	1	1	1	1	1	1	16	111111111011111111
NP_004983	TRUE	methyl-CpG-binding protein 2 isoform 1 [Homo sapiens]	4826830	486	1	1	1	1	1	1	1	1	1	1	1	1	1	1	1	1	1	0	1	1	16	111111111111111101
NP_005025	TRUE	DNA-directed RNA polymerases I, II, and III subunit RPABC4 [Homo sapiens]	4826924	58	7	1	1	1	1	1	1	1	1	1	1	1	0	1	1	1	1	1	1	1	16	111111111110111111
NP_005087	TRUE	zinc finger MYM-type protein 3 isoform 1 [Homo sapiens]	4827067	1370	1	1	1	1	1	1	1	1	1	1	1	1	1	1	1	1	1	0	1	1	16	111111111111111101
NP_005157	TRUE	amyloid-like protein 1 isoform 2 precursor [Homo sapiens]	4885065	650	7	1	1	1	1	1	1	1	1	1	1	1	0	1	1	1	1	1	1	1	16	111111111110111111
NP_005445	TRUE	cerberus precursor [Homo sapiens]	4885135	267	4	1	1	1	1	1	1	1	1	1	1	1	1	1	0	0	0	1	1	3	14	111111111111100011
NP_005311	TRUE	histone H1.3 [Homo sapiens]	4885377	221	4	1	1	1	1	1	1	1	1	1	1	1	1	1	0	1	1	1	1	1	16	111111111111101111
NP_005352	TRUE	melanoma-associated antigen 2 [Homo sapiens]	4885465	314	7	1	1	1	1	1	1	1	1	1	1	1	1	0	1	1	1	1	1	1	16	111111111111011111
NP_005354	TRUE	melanoma-associated antigen 6 [Homo sapiens]	4885469	314	5	1	1	1	1	1	1	1	1	0	1	1	1	1	1	1	1	1	1	1	16	111111110111111111
NP_005359	TRUE	myoglobin [Homo sapiens]	4885477	154	4	1	1	1	1	1	1	1	1	1	1	1	1	1	0	0	1	1	1	2	15	111111111111100111
NP_005458	TRUE	N-acetylated-alpha-linked acidic dipeptidase 2 [Homo sapiens]	4885505	740	4	1	1	1	1	1	1	1	1	1	1	1	1	1	0	0	1	1	1	2	15	111111111111100111
NP_005399	TRUE	C-C motif chemokine 13 precursor [Homo sapiens]	4885587	98	3	1	1	1	1	1	1	1	1	1	1	1	0	0	0	0	0	0	0	7	10	111111111110000000
NP_005411	TRUE	estrogen sulfotransferase [Homo sapiens]	4885617	294	1	1	1	1	1	1	1	1	1	1	1	1	1	1	1	1	1	0	1	1	16	111111111111111101
NP_005418	TRUE	tumor protein p73 isoform a [Homo sapiens]	4885645	636	1	1	1	1	1	1	1	1	1	1	1	1	1	1	1	1	1	0	1	1	16	111111111111111101
NP_005849	TRUE	A-kinase anchor protein 8 [Homo sapiens]	5031579	692	8	1	1	1	1	1	1	1	1	1	1	1	1	1	1	1	1	0	0	2	15	111111111111111100
NP_005709	TRUE	actin-related protein 2/3 complex subunit 4 isoform a [Homo sapiens]	5031595	168	5	1	1	1	1	1	0	1	1	1	1	1	1	1	1	1	1	1	1	1	16	111110111111111111
NP_005722	TRUE	actin-related protein 2/3 complex subunit 2 [Homo sapiens]	5031599	300	7	1	1	1	1	1	1	1	1	1	1	1	1	0	1	1	1	1	1	1	16	111111111111011111
NP_005685	TRUE	cytochrome c oxidase copper chaperone [Homo sapiens]	5031645	63	5	1	1	1	1	1	1	0	1	1	1	1	1	1	1	1	1	1	1	1	16	111111011111111111
NP_005755	TRUE	PDZK1-interacting protein 1 [Homo sapiens]	5031657	114	6	1	1	1	1	1	1	1	1	1	1	1	1	0	0	0	0	0	0	6	11	111111111111000000
NP_005760	TRUE	carbohydrate sulfotransferase 4 [Homo sapiens]	5031735	386	1	1	1	1	1	1	1	1	1	1	1	1	1	1	1	1	1	0	1	1	16	111111111111111101
NP_005535	TRUE	insulin receptor substrate 1 [Homo sapiens]	5031805	1242	1	1	1	1	1	1	1	1	1	1	1	1	1	1	1	1	1	0	1	1	16	111111111111111101
NP_005610	TRUE	reticulon-2 isoform A [Homo sapiens]	5032055	545	1	1	1	1	1	1	1	1	1	1	1	1	1	1	1	1	1	0	1	1	16	111111111111111101
NP_005833	TRUE	protein sprouty homolog 2 [Homo sapiens]	5032115	315	1	1	1	1	1	1	1	1	1	1	1	1	1	1	1	1	1	0	1	1	16	111111111111111101
NP_005632	TRUE	transcription initiation factor TFIID subunit 6 isoform alpha [Homo sapiens]	5032147	677	5	1	1	1	1	1	1	1	1	0	1	1	1	1	1	1	1	1	1	1	16	111111110111111111
NP_005636	TRUE	transcription initiation factor TFIID subunit 13 [Homo sapiens]	5032155	124	9	1	1	1	1	1	1	1	1	1	1	1	1	1	1	1	0	1	1	1	16	111111111111111011
NP_005643	TRUE	telomeric repeat-binding factor 2 [Homo sapiens]	5032169	500	4	1	1	1	1	1	1	1	1	1	1	1	1	1	0	0	0	1	1	3	14	111111111111100011
NP_005740	TRUE	protein Tob1 [Homo sapiens]	5032187	345	7	1	1	1	1	1	1	1	1	1	1	1	0	1	1	1	1	1	1	1	16	111111111110111111
NP_005648	TRUE	tumor suppressor p53-binding protein 1 isoform 3 [Homo sapiens]	5032189	1972	7	1	1	1	1	1	1	1	1	1	1	1	0	1	1	1	1	1	1	1	16	111111111110111111
NP_006069	TRUE	voltage-dependent calcium channel gamma-2 subunit [Homo sapiens]	5174405	323	2	1	1	1	1	1	1	1	1	1	1	1	1	1	1	1	1	1	0	1	16	111111111111111110
NP_006101	TRUE	CD2 antigen cytoplasmic tail-binding protein 2 [Homo sapiens]	5174409	341	5	1	1	1	1	1	1	1	0	0	1	1	1	1	1	1	1	1	1	2	15	111111100111111111
NP_006024	TRUE	endothelial lipase precursor [Homo sapiens]	5174497	500	1	1	1	1	1	1	1	1	1	1	1	1	1	1	1	1	1	0	1	1	16	111111111111111101
NP_005926	TRUE	AF4/FMR2 family member 1 isoform 2 [Homo sapiens]	5174573	1210	1	1	1	1	1	1	1	1	1	1	1	1	1	1	1	1	1	0	1	1	16	111111111111111101
NP_006045	TRUE	reticulon-3 isoform a [Homo sapiens]	5174655	236	1	1	1	1	1	1	1	1	1	1	1	1	1	1	1	1	1	0	1	1	16	111111111111111101
NP_005970	TRUE	protein S100-A13 [Homo sapiens]	5174659	98	6	1	1	1	1	1	1	1	1	1	1	1	1	0	0	0	0	0	0	6	11	111111111111000000
NP_006063	TRUE	C-C motif chemokine 26 precursor [Homo sapiens]	5174671	94	3	1	1	1	1	1	1	1	1	1	1	1	0	0	0	0	0	0	0	7	10	111111111110000000
NP_006105	TRUE	mitochondrial import receptor subunit TOM40 homolog [Homo sapiens]	5174723	361	5	1	1	1	1	1	1	1	1	0	1	1	1	1	1	1	1	1	1	1	16	111111110111111111
NP_005990	TRUE	translin-associated protein X [Homo sapiens]	5174731	290	1	1	1	1	1	1	1	1	1	1	1	1	1	1	1	1	1	0	1	1	16	111111111111111101
NP_003721	TRUE	ribonuclease T2 precursor [Homo sapiens]	5231228	256	5	1	1	1	1	1	1	1	1	0	1	1	1	1	1	1	1	1	1	1	16	111111110111111111
NP_006399	TRUE	anterior gradient protein 2 homolog precursor [Homo sapiens]	5453541	175	4	1	1	1	1	1	1	1	1	1	1	1	1	1	0	0	1	1	1	2	15	111111111111100111
NP_006347	TRUE	ATP synthase subunit d, mitochondrial isoform a [Homo sapiens]	5453559	161	1	1	1	1	1	1	1	1	1	1	1	1	1	1	1	1	1	0	1	1	16	111111111111111101
NP_006391	TRUE	dynactin subunit 2 [Homo sapiens]	5453629	406	5	1	1	1	1	1	0	1	1	1	1	1	1	1	1	1	1	1	1	1	16	111110111111111111
NP_006295	TRUE	26S proteasome complex subunit DSS1 [Homo sapiens]	5453640	70	2	1	1	1	1	1	1	1	1	1	1	1	1	1	1	1	1	1	0	1	16	111111111111111110
NP_006313	TRUE	gamma-tubulin complex component 3 [Homo sapiens]	5453660	907	1	1	1	1	1	1	1	1	1	1	1	1	1	1	1	1	1	0	1	1	16	111111111111111101
NP_006140	TRUE	galectin-4 [Homo sapiens]	5453712	323	2	1	1	1	1	1	1	1	1	1	1	1	1	1	1	1	1	1	0	1	16	111111111111111110
NP_006160	TRUE	nicotinamide N-methyltransferase [Homo sapiens]	5453790	264	9	1	1	1	1	1	1	1	1	1	1	1	1	1	1	1	0	1	1	1	16	111111111111111011
NP_006167	TRUE	neurogranin [Homo sapiens]	5453800	78	1	1	1	1	1	1	1	1	1	1	1	1	1	1	1	1	1	0	1	1	16	111111111111111101
NP_006464	TRUE	TAF6-like RNA polymerase II p300/CBP-associated factor-associated factor 65 kDa subunit 6L [Homo sapiens]	5453844	622	5	1	1	1	1	1	1	1	0	0	1	1	1	1	1	1	1	1	1	2	15	111111100111111111
NP_006196	TRUE	retinal cone rhodopsin-sensitive cGMP 3',5'-cyclic phosphodiesterase subunit gamma [Homo sapiens]	5453868	83	3	1	1	1	1	1	1	1	1	1	1	1	0	0	0	0	0	0	0	7	10	111111111110000000
NP_006218	TRUE	phospholipid transfer protein isoform a precursor [Homo sapiens]	5453914	493	4	1	1	1	1	1	1	1	1	1	1	1	1	1	0	0	0	1	1	3	14	111111111111100011
NP_006220	TRUE	pancreatic lipase-related protein 1 precursor [Homo sapiens]	5453920	467	1	1	1	1	1	1	1	1	1	1	1	1	1	1	1	1	1	0	1	1	16	111111111111111101
NP_006221	TRUE	DNA polymerase delta subunit 2 [Homo sapiens]	5453924	469	5	1	1	1	1	1	1	1	0	1	1	1	1	1	1	1	1	1	1	1	16	111111101111111111
NP_006404	TRUE	ribonuclease P protein subunit p30 isoform b [Homo sapiens]	5454024	268	9	1	1	1	1	1	1	1	1	1	1	1	1	1	1	1	0	1	1	1	16	111111111111111011
NP_006265	TRUE	C-C motif chemokine 19 precursor [Homo sapiens]	5454040	98	3	1	1	1	1	1	1	1	1	1	1	1	0	0	0	0	0	0	0	7	10	111111111110000000
NP_006271	TRUE	translocon-associated protein subunit delta isoform 2 precursor [Homo sapiens]	5454090	173	5	1	1	1	1	1	1	1	0	0	0	1	1	1	1	1	1	1	1	3	14	111111100011111111
NP_006586	TRUE	apoptosis inhibitor 5 isoform b [Homo sapiens]	5729730	504	1	1	1	1	1	1	1	1	1	1	1	1	1	1	1	1	1	0	1	1	16	111111111111111101
NP_006619	TRUE	cAMP-regulated phosphoprotein 19 [Homo sapiens]	5729732	112	9	1	1	1	1	1	1	1	1	1	1	1	1	1	1	1	0	1	1	1	16	111111111111111011
NP_006707	TRUE	protein DBF4 homolog A [Homo sapiens]	5729734	674	1	1	1	1	1	1	1	1	1	1	1	1	1	1	1	1	1	0	1	1	16	111111111111111101
NP_006669	TRUE	CMRF35-like molecule 6 precursor [Homo sapiens]	5729776	224	7	1	1	1	1	1	1	1	1	1	1	1	0	1	1	1	1	1	1	1	16	111111111110111111
NP_006701	TRUE	COP9 signalosome complex subunit 8 isoform 1 [Homo sapiens]	5729779	209	1	1	1	1	1	1	1	1	1	1	1	1	1	1	1	1	1	0	1	1	16	111111111111111101
NP_006523	TRUE	RNA polymerase II elongation factor ELL [Homo sapiens]	5729812	621	1	1	1	1	1	1	1	1	1	1	1	1	1	1	1	1	1	0	1	1	16	111111111111111101
NP_006691	TRUE	TRAF-type zinc finger domain-containing protein 1 [Homo sapiens]	5729828	582	1	1	1	1	1	1	1	1	1	1	1	1	1	1	1	1	1	0	1	1	16	111111111111111101
NP_006489	TRUE	galectin-2 [Homo sapiens]	5729903	132	2	1	1	1	1	1	1	1	1	1	1	1	1	1	1	1	1	1	0	1	16	111111111111111110
NP_006543	TRUE	secretoglobin family 1D member 1 precursor [Homo sapiens]	5729907	90	3	1	1	1	1	1	1	1	0	0	0	0	0	0	0	0	0	0	0	11	6	111111100000000000
NP_006524	TRUE	melanoma-derived growth regulatory protein precursor [Homo sapiens]	5729925	131	1	1	1	1	1	1	1	1	1	1	1	1	1	1	1	1	1	0	1	1	16	111111111111111101
NP_006590	TRUE	nuclear factor of activated T-cells 5 isoform c [Homo sapiens]	5729945	1531	1	1	1	1	1	1	1	1	1	1	1	1	1	1	1	1	1	0	1	1	16	111111111111111101
NP_006676	TRUE	submaxillary gland androgen-regulated protein 3B precursor [Homo sapiens]	5729962	79	3	1	1	1	1	0	0	0	0	0	0	0	0	0	0	0	0	0	0	14	3	111100000000000000
NP_006655	TRUE	C-C motif chemokine 27 precursor [Homo sapiens]	5730035	112	3	1	1	1	1	1	1	1	0	0	0	1	0	0	0	0	0	0	0	10	7	111111100010000000
NP_006533	TRUE	protein SPHAR [Homo sapiens]	5730063	63	3	1	1	0	0	0	0	0	0	0	0	0	0	0	0	0	0	0	0	16	1	110000000000000000
NP_001552	TRUE	tumor necrosis factor receptor superfamily member 9 precursor [Homo sapiens]	5730095	255	1	1	1	1	1	1	1	1	1	1	1	1	1	1	1	1	1	0	1	1	16	111111111111111101
NP_006754	TRUE	protein BTG2 [Homo sapiens]	5802988	158	7	1	1	1	1	1	1	1	1	1	1	1	0	1	1	1	1	1	1	1	16	111111111110111111
NP_006792	TRUE	ER lumen protein retaining receptor 1 [Homo sapiens]	5803048	212	9	1	1	1	1	1	1	1	1	1	1	1	1	1	1	1	0	1	1	1	16	111111111111111011
NP_006845	TRUE	ER lumen protein retaining receptor 2 isoform 1 [Homo sapiens]	5803050	212	9	1	1	1	1	1	1	1	1	1	1	1	1	1	1	1	0	1	1	1	16	111111111111111011
NP_006753	TRUE	lysosomal-associated transmembrane protein 5 [Homo sapiens]	5803056	262	9	1	1	1	1	1	1	1	1	1	1	1	1	1	1	1	0	1	1	1	16	111111111111111011
NP_006854	TRUE	leukocyte immunoglobulin-like receptor subfamily A member 1 precursor [Homo sapiens]	5803066	489	9	1	1	1	1	1	1	1	1	1	1	1	1	1	1	1	0	1	1	1	16	111111111111111011
NP_006831	TRUE	leukocyte immunoglobulin-like receptor subfamily B member 5 isoform 2 [Homo sapiens]	5803070	590	2	1	1	1	1	1	1	1	1	1	1	1	1	1	1	1	1	1	0	1	16	111111111111111110
NP_006745	TRUE	synaptophysin-like protein 1 isoform a [Homo sapiens]	5803185	259	4	1	1	1	1	1	1	1	1	1	1	1	1	1	0	0	0	1	1	3	14	111111111111100011
NP_006748	TRUE	troponin T, fast skeletal muscle isoform 1 [Homo sapiens]	5803203	258	1	1	1	1	1	1	1	1	1	1	1	1	1	1	1	1	1	0	1	1	16	111111111111111101
NP_008823	TRUE	DNA (cytosine-5)-methyltransferase 3B isoform 1 [Homo sapiens]	5901940	853	1	1	1	1	1	1	1	1	1	1	1	1	1	1	1	1	1	0	1	1	16	111111111111111101
NP_008962	TRUE	heat shock factor 2-binding protein [Homo sapiens]	5901980	334	1	1	1	1	1	1	1	1	1	1	1	1	1	1	1	1	1	0	1	1	16	111111111111111101
NP_008911	TRUE	transcription termination factor, mitochondrial precursor [Homo sapiens]	5902010	399	8	1	1	1	1	1	1	1	1	1	1	1	1	1	1	1	1	0	0	2	15	111111111111111100
NP_008939	TRUE	reticulon-4 isoform C [Homo sapiens]	5902016	199	1	1	1	1	1	1	1	1	1	1	1	1	1	1	1	1	1	0	1	1	16	111111111111111101
NP_008955	TRUE	transmembrane protein 115 [Homo sapiens]	5902022	351	5	1	1	1	1	1	1	1	0	1	1	1	1	1	1	1	1	1	1	1	16	111111101111111111
NP_008842	TRUE	prorelaxin H1 preproprotein [Homo sapiens]	5902052	185	6	1	1	1	1	1	1	1	1	1	1	1	1	1	0	0	0	0	0	5	12	111111111111100000
NP_008875	TRUE	secreted phosphoprotein 24 precursor [Homo sapiens]	5902118	211	3	1	1	1	1	1	1	1	1	1	1	0	0	0	0	0	0	0	0	8	9	111111111100000000
NP_008915	TRUE	claudin-10 isoform b [Homo sapiens]	5921465	228	6	1	1	1	1	1	1	1	1	1	1	1	1	0	0	0	0	0	0	6	11	111111111111000000
NP_009039	TRUE	transcription elongation factor B polypeptide 2 isoform a [Homo sapiens]	6005890	118	5	1	1	1	1	1	1	1	1	0	1	1	1	1	1	1	1	1	1	1	16	111111110111111111
NP_009108	TRUE	downregulated in renal cell carcinoma [Homo sapiens]	6005924	144	1	1	1	1	1	1	1	1	1	1	1	1	1	1	1	1	1	0	1	1	16	111111111111111101
NP_001913	TRUE	L-dopachrome tautomerase isoform 1 [Homo sapiens]	6041667	519	4	1	1	1	1	1	1	1	1	1	1	1	1	1	0	0	0	1	1	3	14	111111111111100011
NP_009296	TRUE	hyaluronidase-1 isoform 1 [Homo sapiens]	6224976	435	4	1	1	1	1	1	1	1	1	1	1	1	1	1	1	0	1	1	1	1	16	111111111111110111
NP_009294	TRUE	catechol O-methyltransferase isoform S-COMT [Homo sapiens]	6466450	221	9	1	1	1	1	1	1	1	1	1	1	1	1	1	1	1	0	1	1	1	16	111111111111111011
NP_004864	TRUE	BAG family molecular chaperone regulator 5 isoform b [Homo sapiens]	6631077	447	1	1	1	1	1	1	1	1	1	1	1	1	1	1	1	1	1	0	1	1	16	111111111111111101
NP_005257	TRUE	gap junction alpha-5 protein [Homo sapiens]	6631083	358	6	1	1	1	1	1	1	1	1	1	1	1	1	1	0	0	0	0	0	5	12	111111111111100000
NP_001554	TRUE	interphotoreceptor matrix proteoglycan 1 precursor [Homo sapiens]	6631090	797	1	1	1	1	1	1	1	1	1	1	1	1	1	1	1	1	1	0	1	1	16	111111111111111101
NP_004200	TRUE	synaptogyrin-3 [Homo sapiens]	6631112	229	2	1	1	1	1	1	1	1	1	1	1	1	1	1	1	1	1	1	0	1	16	111111111111111110
NP_031383	TRUE	conserved oligomeric Golgi complex subunit 2 isoform 1 [Homo sapiens]	6678676	738	5	1	1	1	1	1	1	0	1	1	1	1	1	1	1	1	1	1	1	1	16	111111011111111111
NP_001506	TRUE	general transcription factor IIH subunit 2 [Homo sapiens]	6681762	395	5	1	1	1	1	1	1	1	1	0	1	1	1	1	1	1	1	1	1	1	16	111111110111111111
NP_000175	TRUE	hemoglobin subunit gamma-2 [Homo sapiens]	6715607	147	1	1	1	1	1	1	1	1	1	1	1	1	1	1	1	1	1	0	1	1	16	111111111111111101
NP_005901	TRUE	microtubule-associated protein tau isoform 2 [Homo sapiens]	6754638	441	2	1	1	1	1	1	1	1	1	1	1	1	1	1	1	1	1	1	0	1	16	111111111111111110
NP_033665	TRUE	galectin-9 isoform long [Homo sapiens]	6806890	355	2	1	1	1	1	1	1	1	1	1	1	1	1	1	1	1	1	1	0	1	16	111111111111111110
NP_006846	TRUE	ER lumen protein retaining receptor 3 isoform a [Homo sapiens]	6857802	214	9	1	1	1	1	1	1	1	1	1	1	1	1	1	1	1	0	1	1	1	16	111111111111111011
NP_036240	TRUE	signal-transducing adaptor protein 1 [Homo sapiens]	6912272	295	4	1	1	1	1	1	1	1	1	1	1	1	1	1	1	0	1	1	1	1	16	111111111111110111
NP_036203	TRUE	COMM domain-containing protein 3 [Homo sapiens]	6912278	195	1	1	1	1	1	1	1	1	1	1	1	1	1	1	1	1	1	0	1	1	16	111111111111111101
NP_036261	TRUE	claudin-12 [Homo sapiens]	6912312	244	6	1	1	1	1	1	1	1	1	1	1	1	1	0	0	0	0	0	0	6	11	111111111111000000
NP_036267	TRUE	family with sequence similarity 50, member B [Homo sapiens]	6912326	325	5	1	1	1	1	1	1	1	1	0	1	1	1	1	1	1	1	1	1	1	16	111111110111111111
NP_036269	TRUE	N(G),N(G)-dimethylarginine dimethylaminohydrolase 1 isoform 1 [Homo sapiens]	6912328	285	2	1	1	1	1	1	1	1	1	1	1	1	1	1	1	1	1	1	0	1	16	111111111111111110
NP_036309	TRUE	F-box only protein 5 isoform a [Homo sapiens]	6912366	447	7	1	1	1	1	1	1	1	1	1	1	1	0	1	1	1	1	1	1	1	16	111111111110111111
NP_036537	TRUE	protein-S-isoprenylcysteine O-methyltransferase [Homo sapiens]	6912430	284	5	1	1	1	1	0	1	1	1	1	1	1	1	1	1	1	1	1	1	1	16	111101111111111111
NP_036452	TRUE	group XV phospholipase A2 precursor [Homo sapiens]	6912484	412	5	1	1	1	1	1	1	0	1	1	1	1	1	1	1	1	1	1	1	1	16	111111011111111111
NP_036346	TRUE	alpha-1,3-mannosyl-glycoprotein 4-beta-N-acetylglucosaminyltransferase A isoform 1 [Homo sapiens]	6912502	535	1	1	1	1	1	1	1	1	1	1	1	1	1	1	1	1	1	0	1	1	16	111111111111111101
NP_036463	TRUE	peptide methionine sulfoxide reductase isoform a [Homo sapiens]	6912516	235	7	1	1	1	1	1	1	1	1	1	1	1	0	1	1	1	1	1	1	1	16	111111111110111111
NP_036479	TRUE	F-box only protein 9 isoform 1 [Homo sapiens]	6912546	447	1	1	1	1	1	1	1	1	1	1	1	1	1	1	1	1	1	0	1	1	16	111111111111111101
NP_036516	TRUE	glucocorticoid modulatory element-binding protein 2 [Homo sapiens]	6912568	530	2	1	1	1	1	1	1	1	1	1	1	1	1	1	1	1	1	1	0	1	16	111111111111111110
NP_036520	TRUE	pallidin [Homo sapiens]	6912574	172	5	1	1	1	1	1	1	1	1	1	0	1	1	1	1	1	1	1	1	1	16	111111111011111111
NP_036550	TRUE	fascin-2 isoform 1 [Homo sapiens]	6912626	492	1	1	1	1	1	1	1	1	1	1	1	1	1	1	1	1	1	0	1	1	16	111111111111111101
NP_036555	TRUE	60S ribosomal protein L13a [Homo sapiens]	6912634	203	7	1	1	1	1	1	1	1	1	1	1	1	0	1	1	1	1	1	1	1	16	111111111110111111
NP_036569	TRUE	SNARE-associated protein Snapin [Homo sapiens]	6912674	136	7	1	1	1	1	1	1	1	1	1	1	1	1	0	1	1	1	1	1	1	16	111111111111011111
NP_036576	TRUE	meiotic recombination protein SPO11 isoform a [Homo sapiens]	6912680	396	5	1	1	1	1	1	1	0	1	1	1	1	1	1	1	1	1	1	1	1	16	111111011111111111
NP_033666	TRUE	lymphotoxin-beta isoform b [Homo sapiens]	6996016	77	3	1	1	1	1	1	1	1	0	0	0	0	0	0	0	0	0	0	0	11	6	111111100000000000
NP_005200	TRUE	beta-crystallin A2 [Homo sapiens]	7019357	197	6	1	1	1	1	1	1	1	1	1	1	1	1	0	0	0	0	0	0	6	11	111111111111000000
NP_037400	TRUE	galactoside-binding soluble lectin 13 [Homo sapiens]	7019497	139	2	1	1	1	1	1	1	1	1	1	1	1	1	1	1	1	1	1	0	1	16	111111111111111110
NP_037522	TRUE	transmembrane protein 2 isoform a [Homo sapiens]	7019555	1383	4	1	1	1	1	1	1	1	1	1	1	1	1	1	0	0	0	1	1	3	14	111111111111100011
NP_037510	TRUE	pre-B lymphocyte protein 3 precursor [Homo sapiens]	7019567	123	7	1	1	1	1	1	1	1	1	1	1	1	0	1	1	1	1	1	1	1	16	111111111110111111
NP_037368	TRUE	ataxin-10 isoform 1 [Homo sapiens]	7106299	475	1	1	1	1	1	1	1	1	1	1	1	1	1	1	1	1	1	0	1	1	16	111111111111111101
NP_036393	TRUE	LAMP family protein C20orf103 isoform 1 precursor [Homo sapiens]	7110633	280	8	1	1	1	1	1	1	1	1	1	1	1	1	1	1	1	1	0	0	2	15	111111111111111100
NP_038464	TRUE	nck-associated protein 1 isoform 1 [Homo sapiens]	7305303	1128	4	1	1	1	1	1	1	1	1	1	1	1	1	1	1	0	1	1	1	1	16	111111111111110111
NP_039268	TRUE	N(G),N(G)-dimethylarginine dimethylaminohydrolase 2 [Homo sapiens]	7524354	285	8	1	1	1	1	1	1	1	1	1	1	1	1	1	1	1	1	0	0	2	15	111111111111111100
NP_056188	TRUE	protein chibby homolog 1 isoform a [Homo sapiens]	7656942	126	1	1	1	1	1	1	1	1	1	1	1	1	1	1	1	1	1	0	1	1	16	111111111111111101
NP_055220	TRUE	voltage-dependent calcium channel gamma-4 subunit [Homo sapiens]	7656948	327	2	1	1	1	1	1	1	1	1	1	1	1	1	1	1	1	1	1	0	1	16	111111111111111110
NP_055227	TRUE	calcyclin-binding protein isoform 1 [Homo sapiens]	7656952	228	1	1	1	1	1	1	1	1	1	1	1	1	1	1	1	1	1	0	1	1	16	111111111111111101
NP_056537	TRUE	neuron-specific vesicular protein calcyon [Homo sapiens]	7656955	217	3	1	1	1	1	1	1	1	1	1	1	1	0	0	0	0	0	0	0	7	10	111111111110000000
NP_055236	TRUE	dickkopf-related protein 2 precursor [Homo sapiens]	7657023	259	9	1	1	1	1	1	1	1	1	1	1	1	1	1	1	1	0	1	1	1	16	111111111111111011
NP_055255	TRUE	interleukin-1 family member 6 [Homo sapiens]	7657092	158	6	1	1	1	1	1	1	1	1	1	1	1	1	0	0	0	0	0	0	6	11	111111111111000000
NP_055304	TRUE	post-GPI attachment to proteins factor 2 isoform 1 [Homo sapiens]	7657102	315	5	1	1	1	1	1	1	1	1	0	1	1	1	1	1	1	1	1	1	1	16	111111110111111111
NP_055313	TRUE	Golgi integral membrane protein 4 [Homo sapiens]	7657138	696	4	1	1	1	1	1	1	1	1	1	1	1	1	1	1	0	1	1	1	1	16	111111111111110111
NP_055290	TRUE	trans-1,2-dihydrobenzene-1,2-diol dehydrogenase [Homo sapiens]	7657212	334	1	1	1	1	1	1	1	1	1	1	1	1	1	1	1	1	1	0	1	1	16	111111111111111101
NP_055438	TRUE	male-enhanced antigen 1 [Homo sapiens]	7657326	185	5	1	1	1	1	1	1	1	0	1	1	1	1	1	1	1	1	1	1	1	16	111111101111111111
NP_055248	TRUE	rhabdoid tumor deletion region protein 1 [Homo sapiens]	7657530	348	1	1	1	1	1	1	1	1	1	1	1	1	1	1	1	1	1	0	1	1	16	111111111111111101
NP_055126	TRUE	single-strand selective monofunctional uracil DNA glycosylase [Homo sapiens]	7657597	270	1	1	1	1	1	1	1	1	1	1	1	1	1	1	1	1	1	0	1	1	16	111111111111111101
NP_056194	TRUE	brain protein I3 isoform a [Homo sapiens]	7661538	125	5	1	1	1	1	1	1	1	1	0	1	1	1	1	1	1	1	1	1	1	16	111111110111111111
NP_056409	TRUE	putative TBC1 domain family member 29 [Homo sapiens]	7661586	150	1	1	1	1	1	1	1	1	1	1	1	1	1	1	1	1	1	0	1	1	16	111111111111111101
NP_055703	TRUE	family with sequence similarity 3, member C precursor [Homo sapiens]	7661714	227	4	1	1	1	1	1	1	1	1	1	1	1	1	1	0	0	0	1	1	3	14	111111111111100011
NP_054901	TRUE	ORM1-like protein 2 [Homo sapiens]	7661820	153	1	1	1	1	1	1	1	1	1	1	1	1	1	1	1	1	1	0	1	1	16	111111111111111101
NP_055691	TRUE	Josephin-1 [Homo sapiens]	7661888	202	7	1	1	1	1	1	1	1	1	1	1	1	0	1	1	1	1	1	1	1	16	111111111110111111
NP_055528	TRUE	lysosomal-associated transmembrane protein 4A [Homo sapiens]	7661916	233	9	1	1	1	1	1	1	1	1	1	1	1	1	1	1	1	0	1	1	1	16	111111111111111011
NP_055545	TRUE	malectin precursor [Homo sapiens]	7661948	292	5	1	1	1	1	1	0	1	1	1	1	1	1	1	1	1	1	1	1	1	16	111110111111111111
NP_055549	TRUE	hypothetical protein LOC9766 precursor [Homo sapiens]	7662020	303	4	1	1	1	1	1	1	1	1	1	1	1	1	1	0	0	1	1	1	2	15	111111111111100111
NP_055587	TRUE	CBP80/20-dependent translation initiation factor isoform 1 [Homo sapiens]	7662112	598	7	1	1	1	1	1	1	1	1	1	1	1	1	0	1	1	1	1	1	1	16	111111111111011111
NP_055547	TRUE	hypothetical protein LOC9764 [Homo sapiens]	7662164	411	7	1	1	1	1	1	1	1	1	1	1	1	1	0	1	1	1	1	1	1	16	111111111111011111
NP_055614	TRUE	hephaestin isoform b [Homo sapiens]	7662254	891	1	1	1	1	1	1	1	1	1	1	1	1	1	1	1	1	1	0	1	1	16	111111111111111101
NP_055534	TRUE	hypothetical protein LOC9747 isoform 1 [Homo sapiens]	7662276	921	3	1	1	1	1	1	1	1	1	1	1	1	0	0	0	0	0	0	0	7	10	111111111110000000
NP_055522	TRUE	histone deacetylase 9 isoform 3 [Homo sapiens]	7662280	590	1	1	1	1	1	1	1	1	1	1	1	1	1	1	1	1	1	0	1	1	16	111111111111111101
NP_055756	TRUE	MORC family CW-type zinc finger protein 2 [Homo sapiens]	7662340	970	4	1	1	1	1	1	1	1	1	1	1	1	1	1	1	0	1	1	1	1	16	111111111111110111
NP_055723	TRUE	dolichol kinase [Homo sapiens]	7662482	538	7	1	1	1	1	1	1	1	1	1	1	1	1	0	1	1	1	1	1	1	16	111111111111011111
NP_054770	TRUE	transmembrane protein 14A [Homo sapiens]	7662639	99	1	1	1	1	1	1	1	1	1	1	1	1	1	1	1	1	1	0	1	1	16	111111111111111101
NP_055701	TRUE	ribosome biogenesis protein NSA2 homolog [Homo sapiens]	7662677	260	9	1	1	1	1	1	1	1	1	1	1	1	1	1	1	1	0	1	1	1	16	111111111111111011
NP_004043	TRUE	BCL2/adenovirus E1B 19 kDa protein-interacting protein 3 [Homo sapiens]	7669481	194	5	1	1	1	1	1	1	1	1	1	0	1	1	1	1	1	1	1	1	1	16	111111111011111111
NP_057339	TRUE	family with sequence similarity 8, member A1 [Homo sapiens]	7705268	413	4	1	1	1	1	1	1	1	1	1	1	1	1	1	1	0	1	1	1	1	16	111111111111110111
NP_057691	TRUE	armadillo repeat-containing X-linked protein 3 [Homo sapiens]	7705274	379	1	1	1	1	1	1	1	1	1	1	1	1	1	1	1	1	1	0	1	1	16	111111111111111101
NP_057016	TRUE	proteasome maturation protein [Homo sapiens]	7705429	141	1	1	1	1	1	1	1	1	1	1	1	1	1	1	1	1	1	0	1	1	16	111111111111111101
NP_057185	TRUE	60S ribosome subunit biogenesis protein NIP7 homolog isoform 1 [Homo sapiens]	7705437	180	9	1	1	1	1	1	1	1	1	1	1	1	1	1	1	1	0	1	1	1	16	111111111111111011
NP_057546	TRUE	transmembrane protein 14C [Homo sapiens]	7705501	112	1	1	1	1	1	1	1	1	1	1	1	1	1	1	1	1	1	0	1	1	16	111111111111111101
NP_057130	TRUE	exosome complex component CSL4 [Homo sapiens]	7705612	195	5	1	1	1	1	1	1	1	0	1	1	1	1	1	1	1	1	1	1	1	16	111111101111111111
NP_057134	TRUE	39S ribosomal protein L11, mitochondrial isoform a [Homo sapiens]	7705618	192	5	1	1	1	1	1	1	1	0	0	0	1	1	1	1	1	1	1	1	3	14	111111100011111111
NP_057151	TRUE	28S ribosomal protein S18c, mitochondrial precursor [Homo sapiens]	7705630	142	5	1	1	1	1	1	1	1	1	0	1	1	1	1	1	1	1	1	1	1	16	111111110111111111
NP_057158	TRUE	bolA-like protein 1 [Homo sapiens]	7705638	137	5	1	1	1	1	1	1	1	1	1	0	1	1	1	1	1	1	1	1	1	16	111111111011111111
NP_057004	TRUE	40S ribosomal protein S27-like [Homo sapiens]	7705706	84	7	1	1	1	1	1	1	1	1	1	1	1	0	1	1	1	1	1	1	1	16	111111111110111111
NP_057015	TRUE	hypothetical protein LOC51066 [Homo sapiens]	7705708	353	9	1	1	1	1	1	1	1	1	1	1	1	1	1	1	1	0	1	1	1	16	111111111111111011
NP_057037	TRUE	nitric oxide synthase-interacting protein [Homo sapiens]	7705716	301	5	1	1	1	1	1	1	0	1	1	1	1	1	1	1	1	1	1	1	1	16	111111011111111111
NP_057039	TRUE	protein MEMO1 isoform 1 [Homo sapiens]	7705720	297	9	1	1	1	1	1	1	1	1	1	1	1	1	1	1	1	0	1	1	1	16	111111111111111011
NP_057292	TRUE	vacuolar protein sorting-associated protein 28 homolog isoform 1 [Homo sapiens]	7705885	221	5	1	1	1	1	1	1	1	1	0	1	1	1	1	1	1	1	1	1	1	16	111111110111111111
NP_057305	TRUE	dynactin subunit 4 isoform b [Homo sapiens]	7705893	460	5	1	1	1	1	1	1	0	1	1	1	1	1	1	1	1	1	1	1	1	16	111111011111111111
NP_057540	TRUE	transmembrane protein 9 precursor [Homo sapiens]	7705999	183	2	1	1	1	1	1	1	1	1	1	1	1	1	1	1	1	1	1	0	1	16	111111111111111110
NP_057642	TRUE	SCAN domain-containing protein 1 isoform 1 [Homo sapiens]	7706089	179	9	1	1	1	1	1	1	1	1	1	1	1	1	1	1	1	0	1	1	1	16	111111111111111011
NP_057714	TRUE	maspardin isoform a [Homo sapiens]	7706174	308	4	1	1	1	1	1	1	1	1	1	1	1	1	1	0	0	1	1	1	2	15	111111111111100111
NP_057064	TRUE	neuron-specific protein family member 2 [Homo sapiens]	7706284	171	3	1	1	1	1	1	1	1	1	1	1	1	0	0	0	0	0	0	0	7	10	111111111110000000
NP_057155	TRUE	28S ribosomal protein S33, mitochondrial [Homo sapiens]	7706349	106	7	1	1	1	1	1	1	1	1	1	1	1	0	1	1	1	1	1	1	1	16	111111111110111111
NP_057218	TRUE	plasma glutamate carboxypeptidase precursor [Homo sapiens]	7706387	472	4	1	1	1	1	1	1	1	1	1	1	1	1	1	1	0	1	1	1	1	16	111111111111110111
NP_057301	TRUE	headcase protein homolog [Homo sapiens]	7706435	543	5	1	1	1	1	1	1	1	1	0	1	1	1	1	1	1	1	1	1	1	16	111111110111111111
NP_057411	TRUE	beta-ureidopropionase [Homo sapiens]	7706509	384	5	1	1	1	1	1	1	0	1	1	1	1	1	1	1	1	1	1	1	1	16	111111011111111111
NP_057522	TRUE	HIG1 domain family member 1B [Homo sapiens]	7706543	99	7	1	1	1	1	1	1	1	1	1	1	1	0	1	1	1	1	1	1	1	16	111111111110111111
NP_057604	TRUE	chromosome 9 open reading frame 78 [Homo sapiens]	7706557	289	5	1	1	1	1	1	1	1	1	1	0	1	1	1	1	1	1	1	1	1	16	111111111011111111
NP_057625	TRUE	guanine nucleotide-binding protein G(I)/G(S)/G(O) subunit gamma-13 precursor [Homo sapiens]	7706567	67	7	1	1	1	1	1	1	1	1	1	1	1	1	0	1	1	1	1	1	1	16	111111111111011111
NP_057683	TRUE	myozenin-2 [Homo sapiens]	7706595	264	3	1	1	1	1	1	1	1	1	1	1	1	0	0	0	0	0	0	0	7	10	111111111110000000
NP_057237	TRUE	heat shock transcription factor, X-linked [Homo sapiens]	7706603	423	1	1	1	1	1	1	1	1	1	1	1	1	1	1	1	1	1	0	1	1	16	111111111111111101
NP_056984	TRUE	phospholipase A1 member A isoform 1 precursor [Homo sapiens]	7706661	456	1	1	1	1	1	1	1	1	1	1	1	1	1	1	1	1	1	0	1	1	16	111111111111111101
NP_057228	TRUE	COMM domain-containing protein 10 [Homo sapiens]	7706663	202	1	1	1	1	1	1	1	1	1	1	1	1	1	1	1	1	1	0	1	1	16	111111111111111101
NP_057229	TRUE	hypothetical protein LOC51398 [Homo sapiens]	7706665	106	5	1	1	1	1	1	1	1	0	0	1	1	1	1	1	1	1	1	1	2	15	111111100111111111
NP_056943	TRUE	transcription initiation factor IIA subunit 1 isoform 1 [Homo sapiens]	7706735	376	7	1	1	1	1	1	1	1	1	1	1	1	1	0	1	1	1	1	1	1	16	111111111111011111
NP_057356	TRUE	protein Tob2 [Homo sapiens]	7706739	344	7	1	1	1	1	1	1	1	1	1	1	1	0	1	1	1	1	1	1	1	16	111111111110111111
NP_057351	TRUE	transcription cofactor vestigial-like protein 1 [Homo sapiens]	7706741	258	1	1	1	1	1	1	1	1	1	1	1	1	1	1	1	1	1	0	1	1	16	111111111111111101
NP_054705	TRUE	homeobox protein MOX-1 isoform 2 [Homo sapiens]	7710150	184	6	1	1	1	1	1	1	1	1	1	1	1	1	0	0	0	0	0	0	6	11	111111111111000000
NP_055090	TRUE	alpha-1,3-mannosyl-glycoprotein 4-beta-N-acetylglucosaminyltransferase B isoform 1 [Homo sapiens]	7710152	548	1	1	1	1	1	1	1	1	1	1	1	1	1	1	1	1	1	0	1	1	16	111111111111111101
NP_056651	TRUE	tryptophanyl-tRNA synthetase, mitochondrial isoform 1 precursor [Homo sapiens]	7710154	360	7	1	1	1	1	1	1	1	1	1	1	1	1	0	1	1	1	1	1	1	16	111111111111011111
NP_054702	TRUE	protachykinin-1 isoform alpha precursor [Homo sapiens]	7770075	111	3	1	1	1	1	1	1	1	1	1	1	1	0	0	0	0	0	0	0	7	10	111111111110000000
NP_054704	TRUE	protachykinin-1 isoform delta precursor [Homo sapiens]	7770079	96	3	1	1	1	1	1	1	1	1	1	1	1	0	0	0	0	0	0	0	7	10	111111111110000000
NP_057839	TRUE	ER lumen protein retaining receptor 3 isoform b [Homo sapiens]	8051611	220	9	1	1	1	1	1	1	1	1	1	1	1	1	1	1	1	0	1	1	1	16	111111111111111011
NP_037397	TRUE	protein fat-free homolog [Homo sapiens]	8393009	782	5	1	1	1	1	1	1	1	1	0	1	1	1	1	1	1	1	1	1	1	16	111111110111111111
NP_059134	TRUE	SET domain-containing protein 4 isoform a [Homo sapiens]	8393013	440	9	1	1	1	1	1	1	1	1	1	1	1	1	1	1	1	0	1	1	1	16	111111111111111011
NP_058636	TRUE	RWD domain-containing protein 2B [Homo sapiens]	8393018	319	1	1	1	1	1	1	1	1	1	1	1	1	1	1	1	1	1	0	1	1	16	111111111111111101
NP_059114	TRUE	deleted in esophageal cancer 1 [Homo sapiens]	8393250	70	3	1	1	0	0	0	0	0	0	0	0	0	0	0	0	0	0	0	0	16	1	110000000000000000
NP_058639	TRUE	taste receptor type 2 member 3 [Homo sapiens]	8394398	316	4	1	1	1	1	1	1	1	1	1	1	1	1	1	0	0	1	1	1	2	15	111111111111100111
NP_057609	TRUE	ubiquitin-associated protein 1 isoform 1 [Homo sapiens]	8394499	502	1	1	1	1	1	1	1	1	1	1	1	1	1	1	1	1	1	0	1	1	16	111111111111111101
NP_058518	TRUE	microtubule-associated protein tau isoform 3 [Homo sapiens]	8400711	383	2	1	1	1	1	1	1	1	1	1	1	1	1	1	1	1	1	1	0	1	16	111111111111111110
NP_060925	TRUE	centromere protein N isoform 3 [Homo sapiens]	8922097	204	9	1	1	1	1	1	1	1	1	1	1	1	1	1	1	1	0	1	1	1	16	111111111111111011
NP_061111	TRUE	carbohydrate sulfotransferase 12 [Homo sapiens]	8922112	414	1	1	1	1	1	1	1	1	1	1	1	1	1	1	1	1	1	0	1	1	16	111111111111111101
NP_060029	TRUE	fibronectin type III domain-containing protein 8 [Homo sapiens]	8922138	324	9	1	1	1	1	1	1	1	1	1	1	1	1	1	1	1	0	1	1	1	16	111111111111111011
NP_060083	TRUE	protein downstream neighbor of Son [Homo sapiens]	8922149	566	5	1	1	1	1	1	1	1	1	0	1	1	1	1	1	1	1	1	1	1	16	111111110111111111
NP_060567	TRUE	HAUS augmin-like complex subunit 2 isoform 1 [Homo sapiens]	8922430	235	4	1	1	1	1	1	1	1	1	1	1	1	1	1	0	1	1	1	1	1	16	111111111111101111
NP_060582	TRUE	trimeric intracellular cation channel type B [Homo sapiens]	8922461	291	7	1	1	1	1	1	1	1	1	1	1	1	1	0	1	1	1	1	1	1	16	111111111111011111
NP_060589	TRUE	DNA-directed RNA polymerase III subunit RPC5 [Homo sapiens]	8922477	708	2	1	1	1	1	1	1	1	1	1	1	1	1	1	1	1	1	1	0	1	16	111111111111111110
NP_060590	TRUE	armadillo repeat-containing protein 1 [Homo sapiens]	8922479	282	4	1	1	1	1	1	1	1	1	1	1	1	1	1	1	0	1	1	1	1	16	111111111111110111
NP_060608	TRUE	TBCC domain-containing protein 1 [Homo sapiens]	8922517	557	4	1	1	1	1	1	1	1	1	1	1	1	1	1	0	0	1	1	1	2	15	111111111111100111
NP_060615	TRUE	regulator of microtubule dynamics protein 3 [Homo sapiens]	8922532	470	4	1	1	1	1	1	1	1	1	1	1	1	1	1	0	0	1	1	1	2	15	111111111111100111
NP_060616	TRUE	RNA methyltransferase-like protein 1 [Homo sapiens]	8922534	420	1	1	1	1	1	1	1	1	1	1	1	1	1	1	1	1	1	0	1	1	16	111111111111111101
NP_060666	TRUE	trimethyllysine dioxygenase, mitochondrial isoform 1 precursor [Homo sapiens]	8922625	421	9	1	1	1	1	1	1	1	1	1	1	1	1	1	1	1	0	1	1	1	16	111111111111111011
NP_060740	TRUE	MRG-binding protein [Homo sapiens]	8922764	204	1	1	1	1	1	1	1	1	1	1	1	1	1	1	1	1	1	0	1	1	16	111111111111111101
NP_060753	TRUE	probable 7,8-dihydro-8-oxoguanine triphosphatase NUDT15 [Homo sapiens]	8922792	164	9	1	1	1	1	1	1	1	1	1	1	1	1	1	1	1	0	1	1	1	16	111111111111111011
NP_060816	TRUE	radical S-adenosyl methionine domain-containing protein 1, mitochondrial precursor [Homo sapiens]	8922911	442	7	1	1	1	1	1	1	1	1	1	1	1	0	1	1	1	1	1	1	1	16	111111111110111111
NP_060836	TRUE	protein cappuccino homolog [Homo sapiens]	8922952	217	1	1	1	1	1	1	1	1	1	1	1	1	1	1	1	1	1	0	1	1	16	111111111111111101
NP_060864	TRUE	abhydrolase domain-containing protein 10, mitochondrial precursor [Homo sapiens]	8923001	306	4	1	1	1	1	1	1	1	1	1	1	1	1	1	0	0	1	1	1	2	15	111111111111100111
NP_060102	TRUE	CDKN2A-interacting protein [Homo sapiens]	8923040	580	4	1	1	1	1	1	1	1	1	1	1	1	1	1	1	0	1	1	1	1	16	111111111111110111
NP_060135	TRUE	zinc finger CCHC domain-containing protein 10 [Homo sapiens]	8923106	170	1	1	1	1	1	1	1	1	1	1	1	1	1	1	1	1	1	0	1	1	16	111111111111111101
NP_060172	TRUE	differentially expressed in FDCP 8 homolog isoform 2 [Homo sapiens]	8923177	197	5	1	1	1	1	1	1	1	1	0	1	1	1	1	1	1	1	1	1	1	16	111111110111111111
NP_060182	TRUE	pyroglutamyl-peptidase 1 [Homo sapiens]	8923198	209	5	1	1	1	1	1	1	0	1	1	1	1	1	1	1	1	1	1	1	1	16	111111011111111111
NP_060192	TRUE	N(2),N(2)-dimethylguanosine tRNA methyltransferase isoform 1 [Homo sapiens]	8923219	659	5	1	1	1	1	1	1	1	0	1	1	1	1	1	1	1	1	1	1	1	16	111111101111111111
NP_060204	TRUE	palmdelphin [Homo sapiens]	8923243	551	4	1	1	1	1	1	1	1	1	1	1	1	1	1	0	0	0	1	1	3	14	111111111111100011
NP_060282	TRUE	coiled-coil-helix-coiled-coil-helix domain-containing protein 3, mitochondrial precursor [Homo sapiens]	8923390	227	2	1	1	1	1	1	1	1	1	1	1	1	1	1	1	1	1	1	0	1	16	111111111111111110
NP_060300	TRUE	OCIA domain-containing protein 1 isoform 1 [Homo sapiens]	8923427	245	9	1	1	1	1	1	1	1	1	1	1	1	1	1	1	1	0	1	1	1	16	111111111111111011
NP_060302	TRUE	hypothetical protein LOC54942 [Homo sapiens]	8923431	181	5	1	0	1	1	1	1	1	1	1	1	1	1	1	1	1	1	1	1	1	16	101111111111111111
NP_060310	TRUE	39S ribosomal protein L16, mitochondrial precursor [Homo sapiens]	8923448	251	4	1	1	1	1	1	1	1	1	1	1	1	1	1	1	0	1	1	1	1	16	111111111111110111
NP_060386	TRUE	PIH1 domain-containing protein 1 [Homo sapiens]	8923598	290	5	1	1	1	1	1	1	1	1	0	1	1	1	1	1	1	1	1	1	1	16	111111110111111111
NP_060394	TRUE	chromosome 14 open reading frame 119 [Homo sapiens]	8923615	140	1	1	1	1	1	1	1	1	1	1	1	1	1	1	1	1	1	0	1	1	16	111111111111111101
NP_060419	TRUE	CUE domain-containing protein 1 [Homo sapiens]	8923665	386	5	1	1	1	1	1	1	0	1	1	1	1	1	1	1	1	1	1	1	1	16	111111011111111111
NP_060018	TRUE	protein CDV3 homolog isoform b [Homo sapiens]	8923710	258	5	1	0	1	1	1	1	1	1	1	1	1	1	1	1	1	1	1	1	1	16	101111111111111111
NP_061154	TRUE	zinc finger C4H2 domain-containing protein isoform 1 [Homo sapiens]	8923720	224	7	1	1	1	1	1	1	1	1	1	1	1	1	0	1	1	1	1	1	1	16	111111111111011111
NP_060909	TRUE	protein IMPACT [Homo sapiens]	8923819	320	4	1	1	1	1	1	1	1	1	1	1	1	1	1	0	1	1	1	1	1	16	111111111111101111
NP_061133	TRUE	peroxisomal membrane protein 2 [Homo sapiens]	8923892	195	5	1	1	1	1	1	1	1	0	1	1	1	1	1	1	1	1	1	1	1	16	111111101111111111
NP_061167	TRUE	lanC-like protein 2 [Homo sapiens]	8923911	450	1	1	1	1	1	1	1	1	1	1	1	1	1	1	1	1	1	0	1	1	16	111111111111111101
NP_061137	TRUE	sphingomyelin phosphodiesterase 3 [Homo sapiens]	8923946	655	4	1	1	1	1	1	1	1	1	1	1	1	1	1	0	0	1	1	1	2	15	111111111111100111
NP_060059	TRUE	protein BTG4 [Homo sapiens]	8923958	223	1	1	1	1	1	1	1	1	1	1	1	1	1	1	1	1	1	0	1	1	16	111111111111111101
NP_061113	TRUE	triggering receptor expressed on myeloid cells 1 precursor [Homo sapiens]	8924262	234	7	1	1	1	1	1	1	1	1	1	1	1	1	0	1	1	1	1	1	1	16	111111111111011111
NP_060870	TRUE	sodium channel subunit beta-3 precursor [Homo sapiens]	9055238	215	1	1	1	1	1	1	1	1	1	1	1	1	1	1	1	1	1	0	1	1	16	111111111111111101
NP_062456	TRUE	motile sperm domain-containing protein 1 [Homo sapiens]	9506543	213	4	1	1	1	1	1	1	1	1	1	1	1	1	1	1	0	1	1	1	1	16	111111111111110111
NP_061946	TRUE	spermatogenesis-associated protein 6 precursor [Homo sapiens]	9506603	488	1	1	1	1	1	1	1	1	1	1	1	1	1	1	1	1	1	0	1	1	16	111111111111111101
NP_061891	TRUE	hypothetical protein LOC54491 [Homo sapiens]	9506641	356	6	1	1	1	1	1	1	1	1	1	1	1	1	0	0	0	0	0	0	6	11	111111111111000000
NP_061861	TRUE	glucose-fructose oxidoreductase domain-containing protein 1 precursor [Homo sapiens]	9506675	390	1	1	1	1	1	1	1	1	1	1	1	1	1	1	1	1	1	0	1	1	16	111111111111111101
NP_061931	TRUE	DNA damage-inducible transcript 4 protein [Homo sapiens]	9506687	232	8	1	1	1	1	1	1	1	1	1	1	1	1	1	1	1	1	0	0	2	15	111111111111111100
NP_062819	TRUE	protein reprimo [Homo sapiens]	9790193	109	6	1	1	1	1	1	1	1	1	1	1	1	1	0	0	0	0	0	0	6	11	111111111111000000
NP_004143	TRUE	ornithine decarboxylase antizyme 1 [Homo sapiens]	9845505	228	5	1	1	1	1	1	1	0	1	1	1	1	1	1	1	1	1	1	1	1	16	111111011111111111
NP_064571	TRUE	protein ACN9 homolog, mitochondrial precursor [Homo sapiens]	9910180	125	9	1	1	1	1	1	1	1	1	1	1	1	1	1	1	1	0	1	1	1	16	111111111111111011
NP_064574	TRUE	enhancer of yellow 2 transcription factor homolog isoform 1 [Homo sapiens]	9910186	101	1	1	1	1	1	1	1	1	1	1	1	1	1	1	1	1	1	0	1	1	16	111111111111111101
NP_064576	TRUE	28S ribosomal protein S22, mitochondrial [Homo sapiens]	9910244	360	1	1	1	1	1	1	1	1	1	1	1	1	1	1	1	1	1	0	1	1	16	111111111111111101
NP_064585	TRUE	phosphoribosyltransferase domain-containing protein 1 [Homo sapiens]	9910262	225	4	1	1	1	1	1	1	1	1	1	1	1	1	1	0	0	0	1	1	3	14	111111111111100011
NP_064575	TRUE	olfactomedin-like protein 3 precursor [Homo sapiens]	9910270	406	2	1	1	1	1	1	1	1	1	1	1	1	1	1	1	1	1	1	0	1	16	111111111111111110
NP_064539	TRUE	chromosome 15 open reading frame 24 precursor [Homo sapiens]	9910346	242	5	1	1	1	1	1	1	0	1	1	1	1	1	1	1	1	1	1	1	1	16	111111011111111111
NP_064514	TRUE	placental protein 13-like isoform 1 [Homo sapiens]	9910348	139	2	1	1	1	1	1	1	1	1	1	1	1	1	1	1	1	1	1	0	1	16	111111111111111110
NP_064532	TRUE	THAP domain-containing protein 10 [Homo sapiens]	9910354	257	1	1	1	1	1	1	1	1	1	1	1	1	1	1	1	1	1	0	1	1	16	111111111111111101
NP_064586	TRUE	5'(3')-deoxyribonucleotidase, mitochondrial precursor [Homo sapiens]	9910372	228	3	1	1	1	1	1	1	1	1	1	1	1	0	0	0	0	0	0	0	7	10	111111111110000000
NP_064625	TRUE	CDC42 small effector protein 2 [Homo sapiens]	9910378	84	1	1	1	1	1	1	1	1	1	1	1	1	1	1	1	1	1	0	1	1	16	111111111111111101
NP_064542	TRUE	otoraplin precursor [Homo sapiens]	9910470	128	1	1	1	1	1	1	1	1	1	1	1	1	1	1	1	1	1	0	1	1	16	111111111111111101
NP_064624	TRUE	CDC42 small effector protein 1 [Homo sapiens]	9910544	79	1	1	1	1	1	1	1	1	1	1	1	1	1	1	1	1	1	0	1	1	16	111111111111111101
NP_000719	TRUE	calcitonin gene-related peptide 2 precursor [Homo sapiens]	9945304	127	3	1	1	1	1	1	1	1	1	1	1	1	0	0	0	0	0	0	0	7	10	111111111110000000
NP_065117	TRUE	claudin-2 [Homo sapiens]	9966781	230	6	1	1	1	1	1	1	1	1	1	1	1	1	0	0	0	0	0	0	6	11	111111111111000000
NP_065102	TRUE	fascin-3 [Homo sapiens]	9966791	498	1	1	1	1	1	1	1	1	1	1	1	1	1	1	1	1	1	0	1	1	16	111111111111111101
NP_065080	TRUE	leucine zipper transcription factor-like protein 1 [Homo sapiens]	9966793	299	9	1	1	1	1	1	1	1	1	1	1	1	1	1	1	1	0	1	1	1	16	111111111111111011
NP_065101	TRUE	something about silencing protein 10 [Homo sapiens]	9966799	479	5	1	1	1	1	1	1	1	1	0	1	1	1	1	1	1	1	1	1	1	16	111111110111111111
NP_065107	TRUE	hypothetical protein LOC57102 [Homo sapiens]	9966847	552	2	1	1	1	1	1	1	1	1	1	1	1	1	1	1	1	1	1	0	1	16	111111111111111110
NP_065160	TRUE	secreted Ly-6/uPAR-related protein 1 precursor [Homo sapiens]	9966907	103	6	1	1	1	1	1	1	1	1	1	1	1	1	1	0	0	0	0	0	5	12	111111111111100000
NP_057389	TRUE	SS18-like protein 2 [Homo sapiens]	10047104	77	7	1	1	1	1	1	1	1	1	1	1	1	1	0	1	1	1	1	1	1	16	111111111111011111
NP_064526	TRUE	protein kish-B precursor [Homo sapiens]	10047136	74	7	1	1	1	1	1	1	1	1	1	1	1	0	1	1	1	1	1	1	1	16	111111111110111111
NP_065386	TRUE	interleukin-22 precursor [Homo sapiens]	10092625	179	3	1	1	1	1	1	1	1	1	1	1	1	0	0	0	0	0	0	0	7	10	111111111110000000
NP_065157	TRUE	LYR motif-containing protein 1 [Homo sapiens]	10092683	122	7	1	1	1	1	1	1	1	1	1	1	1	0	1	1	1	1	1	1	1	16	111111111110111111
NP_065711	TRUE	gap junction delta-2 protein [Homo sapiens]	10190698	321	6	1	1	1	1	1	1	1	1	1	1	1	1	0	0	0	0	0	0	6	11	111111111111000000
NP_065726	TRUE	kinetochore protein Spc25 [Homo sapiens]	10190716	224	1	1	1	1	1	1	1	1	1	1	1	1	1	1	1	1	1	0	1	1	16	111111111111111101
NP_062558	TRUE	interferon-inducible GTPase 5 [Homo sapiens]	10257429	463	7	1	1	1	1	1	1	1	1	1	1	1	0	1	1	1	1	1	1	1	16	111111111110111111
NP_066188	TRUE	alpha-amylase 2B precursor [Homo sapiens]	10280622	511	2	1	1	1	1	1	1	1	1	1	1	1	1	1	1	1	1	1	0	1	16	111111111111111110
NP_066271	TRUE	chorionic somatomammotropin hormone 2 isoform 1 [Homo sapiens]	10334861	217	3	1	1	1	1	1	1	1	1	1	1	1	0	0	0	0	0	0	0	7	10	111111111110000000
NP_066274	TRUE	cancer/testis antigen 2 isoform LAGE-1b [Homo sapiens]	10337609	210	4	1	1	1	1	1	1	1	1	1	1	1	1	1	0	1	1	1	1	1	16	111111111111101111
NP_066269	TRUE	gamma-crystallin C [Homo sapiens]	10518338	174	6	1	1	1	1	1	1	1	1	1	1	1	1	1	0	0	0	0	0	5	12	111111111111100000
NP_004137	TRUE	NADH dehydrogenase [ubiquinone] 1 beta subcomplex subunit 7 [Homo sapiens]	10764847	137	5	1	1	1	1	1	1	1	0	1	1	1	1	1	1	1	1	1	1	1	16	111111101111111111
NP_037366	TRUE	eukaryotic translation initiation factor 3 subunit K [Homo sapiens]	10801345	218	5	1	1	1	1	1	1	1	0	0	1	1	1	1	1	1	1	1	1	2	15	111111100111111111
NP_000927	TRUE	pancreatic triacylglycerol lipase precursor [Homo sapiens]	10835000	465	1	1	1	1	1	1	1	1	1	1	1	1	1	1	1	1	1	0	1	1	16	111111111111111101
NP_002511	TRUE	nucleophosmin isoform 1 [Homo sapiens]	10835063	294	7	1	1	1	1	1	1	1	1	1	1	1	1	0	1	1	1	1	1	1	16	111111111111011111
NP_004346	TRUE	HLA class II histocompatibility antigen gamma chain isoform b [Homo sapiens]	10835071	232	3	1	1	1	1	1	1	1	1	1	1	1	0	0	0	0	0	0	0	7	10	111111111110000000
NP_005259	TRUE	gap junction beta-5 protein [Homo sapiens]	10835079	273	6	1	1	1	1	1	1	1	1	1	1	1	1	1	0	0	0	0	0	5	12	111111111111100000
NP_066546	TRUE	interferon alpha-4 precursor [Homo sapiens]	10835103	189	3	1	1	1	1	1	1	1	1	1	1	1	0	0	0	0	0	0	0	7	10	111111111110000000
NP_000567	TRUE	interleukin-1 beta proprotein [Homo sapiens]	10835145	269	3	1	1	1	1	1	1	1	1	1	1	1	0	0	0	0	0	0	0	7	10	111111111110000000
NP_000568	TRUE	interleukin-1 receptor antagonist protein isoform 3 [Homo sapiens]	10835147	159	3	1	1	1	1	1	1	1	1	1	1	1	0	0	0	0	0	0	0	7	10	111111111110000000
NP_066959	TRUE	reticulon-1 isoform A [Homo sapiens]	10863935	776	1	1	1	1	1	1	1	1	1	1	1	1	1	1	1	1	1	0	1	1	16	111111111111111101
NP_067005	TRUE	minor histocompatibility protein HB-1 [Homo sapiens]	10863983	41	3	1	1	0	0	0	0	0	0	0	0	0	0	0	0	0	0	0	0	16	1	110000000000000000
NP_067027	TRUE	enolase-phosphatase E1 [Homo sapiens]	10864017	261	2	1	1	1	1	1	1	1	1	1	1	1	1	1	1	1	1	1	0	1	16	111111111111111110
NP_067080	TRUE	neuroglobin [Homo sapiens]	10864065	151	4	1	1	1	1	1	1	1	1	1	1	1	1	1	0	0	1	1	1	2	15	111111111111100111
NP_002330	TRUE	lymphocyte-specific protein 1 isoform 1 [Homo sapiens]	10880979	339	6	1	1	1	1	1	1	1	1	1	1	1	1	0	0	0	0	0	0	6	11	111111111111000000
NP_067091	TRUE	interferon alpha-17 precursor [Homo sapiens]	10880985	189	3	1	1	1	1	1	1	1	1	1	1	1	0	0	0	0	0	0	0	7	10	111111111110000000
NP_036273	TRUE	integrator complex subunit 6 isoform a [Homo sapiens]	11024694	887	7	1	1	1	1	1	1	1	1	1	1	1	1	0	1	1	1	1	1	1	16	111111111111011111
NP_036347	TRUE	bifunctional protein NCOAT isoform a [Homo sapiens]	11024698	916	2	1	1	1	1	1	1	1	1	1	1	1	1	1	1	1	1	1	0	1	16	111111111111111110
NP_065696	TRUE	nuclear receptor-interacting protein 3 [Homo sapiens]	11034819	241	2	1	1	1	1	1	1	1	1	1	1	1	1	1	1	1	1	1	0	1	16	111111111111111110
NP_037415	TRUE	methionine adenosyltransferase 2 subunit beta isoform 1 [Homo sapiens]	11034825	334	1	1	1	1	1	1	1	1	1	1	1	1	1	1	1	1	1	0	1	1	16	111111111111111101
NP_065695	TRUE	transmembrane protein 9B precursor [Homo sapiens]	11034855	198	2	1	1	1	1	1	1	1	1	1	1	1	1	1	1	1	1	1	0	1	16	111111111111111110
NP_067628	TRUE	carbohydrate sulfotransferase 6 [Homo sapiens]	11055976	395	1	1	1	1	1	1	1	1	1	1	1	1	1	1	1	1	1	0	1	1	16	111111111111111101
NP_006294	TRUE	aminoacyl tRNA synthase complex-interacting multifunctional protein 2 [Homo sapiens]	11125770	320	1	1	1	1	1	1	1	1	1	1	1	1	1	1	1	1	1	0	1	1	16	111111111111111101
NP_066192	TRUE	claudin-9 [Homo sapiens]	11141861	217	2	1	1	1	1	1	1	1	1	1	1	1	1	1	1	1	1	1	0	1	16	111111111111111110
NP_068589	TRUE	hyaluronan and proteoglycan link protein 2 precursor [Homo sapiens]	11141887	340	1	1	1	1	1	1	1	1	1	1	1	1	1	1	1	1	1	0	1	1	16	111111111111111101
NP_068598	TRUE	FAST kinase domain-containing protein 5 [Homo sapiens]	11141903	764	8	1	1	1	1	1	1	1	1	1	1	1	1	1	1	1	1	0	0	2	15	111111111111111100
NP_003686	TRUE	lymphocyte antigen 6D precursor [Homo sapiens]	11321575	128	4	1	1	1	1	1	1	1	1	1	1	1	1	1	0	1	1	1	1	1	16	111111111111101111
NP_068744	TRUE	hypothetical protein LOC60526 [Homo sapiens]	11345458	325	5	1	1	1	1	1	0	1	1	1	1	1	1	1	1	1	1	1	1	1	16	111110111111111111
NP_068779	TRUE	induced myeloid leukemia cell differentiation protein Mcl-1 isoform 1 [Homo sapiens]	11386165	350	4	1	1	1	1	1	1	1	1	1	1	1	1	1	0	0	0	1	1	3	14	111111111111100011
NP_068778	TRUE	protein phosphatase 1 regulatory subunit 11 [Homo sapiens]	11386175	126	2	1	1	1	1	1	1	1	1	1	1	1	1	1	1	1	1	1	0	1	16	111111111111111110
NP_068801	TRUE	T-cell leukemia/lymphoma protein 1A [Homo sapiens]	11415028	114	3	1	1	1	1	1	1	1	0	0	0	0	0	0	0	0	0	0	0	11	6	111111100000000000
NP_068805	TRUE	ragulator complex protein LAMTOR3 [Homo sapiens]	11496277	124	7	1	1	1	1	1	1	1	1	1	1	1	0	1	1	1	1	1	1	1	16	111111111110111111
NP_071384	TRUE	hypothetical protein LOC63932 isoform 1 [Homo sapiens]	11545813	222	5	1	1	1	1	1	1	1	1	1	0	1	1	1	1	1	1	1	1	1	16	111111111011111111
NP_071441	TRUE	fructosamine-3-kinase [Homo sapiens]	11545906	309	4	1	1	1	1	1	1	1	1	1	1	1	1	1	0	0	0	1	1	3	14	111111111111100011
NP_071383	TRUE	28S ribosomal protein S14, mitochondrial [Homo sapiens]	11559927	128	7	1	1	1	1	1	1	1	1	1	1	1	0	1	1	1	1	1	1	1	16	111111111110111111
NP_071733	TRUE	hypothetical protein LOC53838 precursor [Homo sapiens]	11641239	449	7	1	1	1	1	1	1	1	1	1	1	1	1	0	1	1	1	1	1	1	16	111111111111011111
NP_071750	TRUE	dipeptidase 2 precursor [Homo sapiens]	11641269	486	1	1	1	1	1	1	1	1	1	1	1	1	1	1	1	1	1	0	1	1	16	111111111111111101
NP_071770	TRUE	oculomedin [Homo sapiens]	11693180	44	3	1	1	0	0	0	0	0	0	0	0	0	0	0	0	0	0	0	0	16	1	110000000000000000
NP_071906	TRUE	5-azacytidine-induced protein 2 isoform a [Homo sapiens]	11968003	392	4	1	1	1	1	1	1	1	1	1	1	1	1	1	1	0	1	1	1	1	16	111111111111110111
NP_071935	TRUE	DNA-directed RNA polymerase I subunit RPA49 [Homo sapiens]	11968047	419	1	1	1	1	1	1	1	1	1	1	1	1	1	1	1	1	1	0	1	1	16	111111111111111101
NP_072045	TRUE	40S ribosomal protein S18 [Homo sapiens]	11968182	152	5	1	1	1	1	1	1	1	0	0	1	1	1	1	1	1	1	1	1	2	15	111111100111111111
NP_072043	TRUE	fasciculation and elongation protein zeta-1 isoform 2 [Homo sapiens]	12025680	104	8	1	1	1	1	1	1	1	1	1	1	1	1	1	1	1	1	0	0	2	15	111111111111111100
NP_005199	TRUE	beta-crystallin A3 [Homo sapiens]	12056461	215	6	1	1	1	1	1	1	1	1	1	1	1	1	0	0	0	0	0	0	6	11	111111111111000000
NP_073153	TRUE	anaphase-promoting complex subunit 1 [Homo sapiens]	12056971	1944	5	1	1	1	1	1	1	0	1	1	1	1	1	1	1	1	1	1	1	1	16	111111011111111111
NP_073571	TRUE	methyltransferase-like protein 17, mitochondrial isoform 2 [Homo sapiens]	12232389	456	2	1	1	1	1	1	1	1	1	1	1	1	1	1	1	1	1	1	0	1	16	111111111111111110
NP_073587	TRUE	poly [ADP-ribose] polymerase 12 [Homo sapiens]	12232413	701	1	1	1	1	1	1	1	1	1	1	1	1	1	1	1	1	1	0	1	1	16	111111111111111101
NP_073623	TRUE	protein ARV1 [Homo sapiens]	12232479	271	2	1	1	1	1	1	1	1	1	1	1	1	1	1	1	1	1	1	0	1	16	111111111111111110
NP_073747	TRUE	5' exonuclease Apollo [Homo sapiens]	12383082	532	5	1	1	1	1	1	1	1	1	0	1	1	1	1	1	1	1	1	1	1	16	111111110111111111
NP_071884	TRUE	myelin and lymphocyte protein isoform c [Homo sapiens]	12408663	97	6	1	1	1	1	1	1	1	1	1	1	1	1	0	0	0	0	0	0	6	11	111111111111000000
NP_071885	TRUE	myelin and lymphocyte protein isoform d [Homo sapiens]	12408665	55	3	1	1	1	1	1	1	1	1	1	1	1	0	0	0	0	0	0	0	7	10	111111111110000000
NP_002614	TRUE	prefoldin subunit 4 [Homo sapiens]	12408677	134	9	1	1	1	1	1	1	1	1	1	1	1	1	1	1	1	0	1	1	1	16	111111111111111011
NP_072170	TRUE	chorionic somatomammotropin hormone 2 isoform 2 [Homo sapiens]	12408692	167	3	1	1	1	1	1	1	1	1	1	1	1	0	0	0	0	0	0	0	7	10	111111111110000000
NP_072101	TRUE	chorionic somatomammotropin hormone-like 1 isoform 1 precursor [Homo sapiens]	12545376	222	3	1	1	1	1	1	1	1	1	1	1	1	0	0	0	0	0	0	0	7	10	111111111110000000
NP_072103	TRUE	chorionic somatomammotropin hormone-like 1 isoform 2 precursor [Homo sapiens]	12545381	199	3	1	1	1	1	1	1	1	1	1	1	1	0	0	0	0	0	0	0	7	10	111111111110000000
NP_071772	TRUE	intercellular adhesion molecule 4 isoform 2 precursor [Homo sapiens]	12545402	237	3	1	1	1	1	1	1	1	1	1	1	1	0	0	0	0	0	0	0	7	10	111111111110000000
NP_075060	TRUE	centromere protein H [Homo sapiens]	12597655	247	9	1	1	1	1	1	1	1	1	1	1	1	1	1	1	1	0	1	1	1	16	111111111111111011
NP_075066	TRUE	39S ribosomal protein L44, mitochondrial precursor [Homo sapiens]	12597661	332	1	1	1	1	1	1	1	1	1	1	1	1	1	1	1	1	1	0	1	1	16	111111111111111101
NP_076409	TRUE	taste receptor type 2 member 13 [Homo sapiens]	12965178	303	3	1	1	1	1	1	1	1	1	1	1	1	0	0	0	0	0	0	0	7	10	111111111110000000
NP_076425	TRUE	28S ribosomal protein S34, mitochondrial [Homo sapiens]	13027604	218	2	1	1	1	1	1	1	1	1	1	1	1	1	1	1	1	1	1	0	1	16	111111111111111110
NP_073210	TRUE	protein DGCR14 [Homo sapiens]	13027630	476	5	1	1	1	1	1	1	1	1	0	1	1	1	1	1	1	1	1	1	1	16	111111110111111111
NP_005754	TRUE	alpha-aminoadipic semialdehyde synthase, mitochondrial precursor [Homo sapiens]	13027640	926	5	1	1	1	1	1	1	0	1	1	1	1	1	1	1	1	1	1	1	1	16	111111011111111111
NP_000506	TRUE	somatotropin isoform 1 [Homo sapiens]	13027812	217	3	1	1	1	1	1	1	1	1	1	1	1	0	0	0	0	0	0	0	7	10	111111111110000000
NP_072053	TRUE	somatotropin isoform 2 [Homo sapiens]	13027814	202	6	1	1	1	1	1	1	1	1	1	1	1	1	0	0	0	0	0	0	6	11	111111111111000000
NP_072054	TRUE	somatotropin isoform 3 [Homo sapiens]	13027816	177	3	1	1	1	1	1	1	1	1	1	1	1	0	0	0	0	0	0	0	7	10	111111111110000000
NP_061973	TRUE	DNA methyltransferase 1-associated protein 1 [Homo sapiens]	13123776	467	5	1	1	1	1	1	1	1	1	0	1	1	1	1	1	1	1	1	1	1	16	111111110111111111
NP_057542	TRUE	brain protein 16 [Homo sapiens]	13124773	390	5	1	1	1	1	1	1	1	0	0	1	1	1	1	1	1	1	1	1	2	15	111111100111111111
NP_076931	TRUE	ribosomal protein 63, mitochondrial [Homo sapiens]	13128970	102	8	1	1	1	1	1	1	1	1	1	1	1	1	1	1	1	1	0	0	2	15	111111111111111100
NP_076944	TRUE	protein MIS12 homolog [Homo sapiens]	13128994	205	4	1	1	1	1	1	1	1	1	1	1	1	1	1	0	0	1	1	1	2	15	111111111111100111
NP_076949	TRUE	structure-specific endonuclease subunit SLX1 isoform 1 [Homo sapiens]	13129004	275	5	1	1	1	1	1	1	1	1	0	1	1	1	1	1	1	1	1	1	1	16	111111110111111111
NP_076955	TRUE	DET1- and DDB1-associated protein 1 [Homo sapiens]	13129016	102	1	1	1	1	1	1	1	1	1	1	1	1	1	1	1	1	1	0	1	1	16	111111111111111101
NP_076956	TRUE	gamma-glutamylcyclotransferase isoform 1 [Homo sapiens]	13129018	188	7	1	1	1	1	1	1	1	1	1	1	1	0	1	1	1	1	1	1	1	16	111111111110111111
NP_076979	TRUE	trimeric intracellular cation channel type A [Homo sapiens]	13129060	299	7	1	1	1	1	1	1	1	1	1	1	1	1	0	1	1	1	1	1	1	16	111111111111011111
NP_076988	TRUE	tether containing UBX domain for GLUT4 [Homo sapiens]	13129078	553	5	1	1	1	1	1	1	0	1	1	1	1	1	1	1	1	1	1	1	1	16	111111011111111111
NP_077006	TRUE	melanophilin isoform 1 [Homo sapiens]	13129108	600	1	1	1	1	1	1	1	1	1	1	1	1	1	1	1	1	1	0	1	1	16	111111111111111101
NP_077013	TRUE	trafficking protein particle complex subunit 6A [Homo sapiens]	13129120	173	2	1	1	1	1	1	1	1	1	1	1	1	1	1	1	1	1	1	0	1	16	111111111111111110
NP_077275	TRUE	pancreatic progenitor cell differentiation and proliferation factor [Homo sapiens]	13236524	114	3	1	1	1	1	1	1	1	1	1	1	1	0	0	0	0	0	0	0	7	10	111111111110000000
NP_077277	TRUE	fukutin-related protein [Homo sapiens]	13236528	495	1	1	1	1	1	1	1	1	1	1	1	1	1	1	1	1	1	0	1	1	16	111111111111111101
NP_077296	TRUE	proline-rich protein 15-like protein [Homo sapiens]	13236561	103	3	1	1	1	1	1	1	1	1	1	1	1	0	0	0	0	0	0	0	7	10	111111111110000000
NP_077310	TRUE	transmembrane protein 43 [Homo sapiens]	13236587	400	1	1	1	1	1	1	1	1	1	1	1	1	1	1	1	1	1	0	1	1	16	111111111111111101
NP_071729	TRUE	integrin beta-1-binding protein 1 isoform 2 [Homo sapiens]	13259535	150	6	1	1	1	1	1	1	1	1	1	1	1	1	1	0	0	0	0	0	5	12	111111111111100000
NP_055577	TRUE	delta(24)-sterol reductase precursor [Homo sapiens]	13375618	516	4	1	1	1	1	1	1	1	1	1	1	1	1	1	0	0	0	1	1	3	14	111111111111100011
NP_078794	TRUE	NKG2D ligand 3 precursor [Homo sapiens]	13375656	244	3	1	1	1	1	1	1	1	1	1	1	1	0	0	0	0	0	0	0	7	10	111111111110000000
NP_078849	TRUE	hypothetical protein LOC79624 [Homo sapiens]	13375746	441	7	1	1	1	1	1	1	1	1	1	1	1	0	1	1	1	1	1	1	1	16	111111111110111111
NP_078854	TRUE	occludin/ELL domain-containing protein 1 [Homo sapiens]	13375756	264	4	1	1	1	1	1	1	1	1	1	1	1	1	1	1	0	1	1	1	1	16	111111111111110111
NP_078871	TRUE	akirin-1 isoform 1 [Homo sapiens]	13375791	192	7	1	1	1	1	1	1	1	1	1	1	1	0	1	1	1	1	1	1	1	16	111111111110111111
NP_078899	TRUE	2-oxoglutarate and iron-dependent oxygenase domain-containing protein 2 [Homo sapiens]	13375846	290	4	1	1	1	1	1	1	1	1	1	1	1	1	1	1	0	1	1	1	1	16	111111111111110111
NP_078908	TRUE	histone deacetylase complex subunit SAP30L isoform 1 [Homo sapiens]	13375862	183	1	1	1	1	1	1	1	1	1	1	1	1	1	1	1	1	1	0	1	1	16	111111111111111101
NP_078924	TRUE	PKHD domain-containing transmembrane protein C17orf101 isoform 1 [Homo sapiens]	13375891	319	1	1	1	1	1	1	1	1	1	1	1	1	1	1	1	1	1	0	1	1	16	111111111111111101
NP_078929	TRUE	PRKR-interacting protein 1 [Homo sapiens]	13375901	184	9	1	1	1	1	1	1	1	1	1	1	1	1	1	1	1	0	1	1	1	16	111111111111111011
NP_078983	TRUE	gem-associated protein 7 [Homo sapiens]	13376001	131	4	1	1	1	1	1	1	1	1	1	1	1	1	1	0	0	1	1	1	2	15	111111111111100111
NP_078986	TRUE	isochorismatase domain-containing protein 2, mitochondrial isoform 2 [Homo sapiens]	13376007	221	5	1	1	1	1	1	1	1	1	0	1	1	1	1	1	1	1	1	1	1	16	111111110111111111
NP_079068	TRUE	family with sequence similarity 57, member A [Homo sapiens]	13376162	257	9	1	1	1	1	1	1	1	1	1	1	1	1	1	1	1	0	1	1	1	16	111111111111111011
NP_079097	TRUE	coiled-coil domain-containing protein 134 precursor [Homo sapiens]	13376216	229	2	1	1	1	1	1	1	1	1	1	1	1	1	1	1	1	1	1	0	1	16	111111111111111110
NP_079110	TRUE	mini-chromosome maintenance complex-binding protein [Homo sapiens]	13376243	642	1	1	1	1	1	1	1	1	1	1	1	1	1	1	1	1	1	0	1	1	16	111111111111111101
NP_079120	TRUE	nuclear pore complex protein Nup85 [Homo sapiens]	13376259	656	5	1	1	1	1	1	1	1	1	0	1	1	1	1	1	1	1	1	1	1	16	111111110111111111
NP_079441	TRUE	RNA polymerase II elongation factor ELL3 [Homo sapiens]	13376768	397	1	1	1	1	1	1	1	1	1	1	1	1	1	1	1	1	1	0	1	1	16	111111111111111101
NP_079488	TRUE	CXXC-type zinc finger protein 4 [Homo sapiens]	13376816	198	1	1	1	1	1	1	1	1	1	1	1	1	1	1	1	1	1	0	1	1	16	111111111111111101
NP_085048	TRUE	NEDD4 family-interacting protein 1 [Homo sapiens]	13386480	221	1	1	1	1	1	1	1	1	1	1	1	1	1	1	1	1	1	0	1	1	16	111111111111111101
NP_079069	TRUE	clusterin-associated protein 1 isoform 2 [Homo sapiens]	13435145	247	5	1	1	1	1	1	1	0	1	1	1	1	1	1	1	1	1	1	1	1	16	111111011111111111
NP_077808	TRUE	glucocorticoid modulatory element-binding protein 1 isoform 2 [Homo sapiens]	13435375	563	2	1	1	1	1	1	1	1	1	1	1	1	1	1	1	1	1	1	0	1	16	111111111111111110
NP_006573	TRUE	glucocorticoid modulatory element-binding protein 1 isoform 1 [Homo sapiens]	13435377	573	2	1	1	1	1	1	1	1	1	1	1	1	1	1	1	1	1	1	0	1	16	111111111111111110
NP_036302	TRUE	F-box only protein 22 isoform b [Homo sapiens]	13443000	276	1	1	1	1	1	1	1	1	1	1	1	1	1	1	1	1	1	0	1	1	16	111111111111111101
NP_072088	TRUE	mesoderm development candidate 1 [Homo sapiens]	13446229	362	1	1	1	1	1	1	1	1	1	1	1	1	1	1	1	1	1	0	1	1	16	111111111111111101
NP_055153	TRUE	phosphatidylserine decarboxylase proenzyme [Homo sapiens]	13489112	375	5	1	1	1	1	1	1	1	1	1	0	1	1	1	1	1	1	1	1	1	16	111111111011111111
NP_004984	TRUE	ataxin-3 reference isoform [Homo sapiens]	13518019	361	7	1	1	1	1	1	1	1	1	1	1	1	0	1	1	1	1	1	1	1	16	111111111110111111
NP_110415	TRUE	transmembrane 7 superfamily member 4 [Homo sapiens]	13540565	470	8	1	1	1	1	1	1	1	1	1	1	1	1	1	1	1	1	0	0	2	15	111111111111111100
NP_110445	TRUE	coiled-coil domain-containing protein 130 [Homo sapiens]	13540614	396	5	1	1	1	1	1	1	0	1	1	1	1	1	1	1	1	1	1	1	1	16	111111011111111111
NP_112215	TRUE	tigger transposable element-derived protein 6 [Homo sapiens]	13569924	521	7	1	1	1	1	1	1	1	1	1	1	1	0	1	1	1	1	1	1	1	16	111111111110111111
NP_112563	TRUE	testis-expressed sequence 13B protein [Homo sapiens]	13775178	312	3	1	1	1	1	1	0	0	0	0	0	0	0	0	0	0	0	0	0	13	4	111110000000000000
NP_112564	TRUE	testis-expressed sequence 13A protein [Homo sapiens]	13775180	409	7	1	1	1	1	1	1	1	1	1	1	1	1	0	1	1	1	1	1	1	16	111111111111011111
NP_112577	TRUE	splicing factor 3B subunit 5 [Homo sapiens]	13775200	86	9	1	1	1	1	1	1	1	1	1	1	1	1	1	1	1	0	1	1	1	16	111111111111111011
NP_112589	TRUE	cell division cycle-associated protein 3 [Homo sapiens]	13876384	268	5	1	1	1	1	1	1	1	1	0	1	1	1	1	1	1	1	1	1	1	16	111111110111111111
NP_113623	TRUE	THAP domain-containing protein 2 [Homo sapiens]	13899259	228	1	1	1	1	1	1	1	1	1	1	1	1	1	1	1	1	1	0	1	1	16	111111111111111101
NP_113630	TRUE	transmembrane protein 47 [Homo sapiens]	13899273	181	2	1	1	1	1	1	1	1	1	1	1	1	1	1	1	1	1	1	0	1	16	111111111111111110
NP_113631	TRUE	malcavernin isoform 2 [Homo sapiens]	13899275	444	8	1	1	1	1	1	1	1	1	1	1	1	1	1	1	1	1	0	0	2	15	111111111111111100
NP_113679	TRUE	retinol-binding protein 5 [Homo sapiens]	13899352	135	2	1	1	1	1	1	1	1	1	1	1	1	1	1	1	1	1	1	0	1	16	111111111111111110
NP_000982	TRUE	60S ribosomal protein L28 isoform 2 [Homo sapiens]	13904866	137	5	1	1	1	1	1	1	1	0	0	1	1	1	1	1	1	1	1	1	2	15	111111100111111111
NP_001000	TRUE	40S ribosomal protein S5 [Homo sapiens]	13904870	204	5	1	1	1	1	1	1	1	0	1	1	1	1	1	1	1	1	1	1	1	16	111111101111111111
NP_114108	TRUE	28S ribosomal protein S5, mitochondrial [Homo sapiens]	13994259	430	4	1	1	1	1	1	1	1	1	1	1	1	1	1	1	0	1	1	1	1	16	111111111111110111
NP_114165	TRUE	keratin-associated protein 3-2 [Homo sapiens]	13994364	98	3	1	1	1	1	1	1	1	0	0	0	0	0	0	0	0	0	0	0	11	6	111111100000000000
NP_114170	TRUE	keratin-associated protein 17-1 [Homo sapiens]	13994372	105	3	1	1	1	1	1	1	1	0	0	0	0	0	0	0	0	0	0	0	11	6	111111100000000000
NP_071942	TRUE	28S ribosomal protein S25, mitochondrial [Homo sapiens]	14028877	173	5	1	0	1	1	1	1	1	1	1	1	1	1	1	1	1	1	1	1	1	16	101111111111111111
NP_005268	TRUE	neuronal membrane glycoprotein M6-a isoform 1 [Homo sapiens]	14149619	278	2	1	1	1	1	1	1	1	1	1	1	1	1	1	1	1	1	1	0	1	16	111111111111111110
NP_055787	TRUE	transcription factor 25 [Homo sapiens]	14149657	676	7	1	1	1	1	1	1	1	1	1	1	1	0	1	1	1	1	1	1	1	16	111111111110111111
NP_055908	TRUE	TGF-beta-activated kinase 1 and MAP3K7-binding protein 2 [Homo sapiens]	14149669	693	1	1	1	1	1	1	1	1	1	1	1	1	1	1	1	1	1	0	1	1	16	111111111111111101
NP_056264	TRUE	hypothetical protein LOC25912 isoform 1 [Homo sapiens]	14149688	219	1	1	1	1	1	1	1	1	1	1	1	1	1	1	1	1	1	0	1	1	16	111111111111111101
NP_060534	TRUE	akirin-2 [Homo sapiens]	14149718	203	7	1	1	1	1	1	1	1	1	1	1	1	0	1	1	1	1	1	1	1	16	111111111110111111
NP_115493	TRUE	meiotic nuclear division protein 1 homolog [Homo sapiens]	14149769	205	4	1	1	1	1	1	1	1	1	1	1	1	1	1	1	0	1	1	1	1	16	111111111111110111
NP_115516	TRUE	hypothetical protein LOC84080 [Homo sapiens]	14149805	346	1	1	1	1	1	1	1	1	1	1	1	1	1	1	1	1	1	0	1	1	16	111111111111111101
NP_115641	TRUE	zinc finger MYND domain-containing protein 15 isoform 2 [Homo sapiens]	14149999	703	7	1	1	1	1	1	1	1	1	1	1	1	1	0	1	1	1	1	1	1	16	111111111111011111
NP_115675	TRUE	DCN1-like protein 5 [Homo sapiens]	14150015	237	2	1	1	1	1	1	1	1	1	1	1	1	1	1	1	1	1	1	0	1	16	111111111111111110
NP_115676	TRUE	trichoplein keratin filament-binding protein [Homo sapiens]	14150056	498	4	1	1	1	1	1	1	1	1	1	1	1	1	1	0	1	1	1	1	1	16	111111111111101111
NP_115682	TRUE	probable alpha-ketoglutarate-dependent dioxygenase ABH7 precursor [Homo sapiens]	14150066	221	5	1	1	1	1	1	1	0	1	1	1	1	1	1	1	1	1	1	1	1	16	111111011111111111
NP_115689	TRUE	mitochondrial nitric oxide synthase [Homo sapiens]	14150078	698	7	1	1	1	1	1	1	1	1	1	1	1	0	1	1	1	1	1	1	1	16	111111111110111111
NP_115699	TRUE	transmembrane protein 79 [Homo sapiens]	14150098	394	4	1	1	1	1	1	1	1	1	1	1	1	1	1	0	0	0	1	1	3	14	111111111111100011
NP_115700	TRUE	cancer-related nucleoside-triphosphatase [Homo sapiens]	14150100	190	1	1	1	1	1	1	1	1	1	1	1	1	1	1	1	1	1	0	1	1	16	111111111111111101
NP_115722	TRUE	programmed cell death protein 2-like [Homo sapiens]	14150141	358	1	1	1	1	1	1	1	1	1	1	1	1	1	1	1	1	1	0	1	1	16	111111111111111101
NP_115724	TRUE	matrix-remodeling-associated protein 8 precursor [Homo sapiens]	14150145	442	2	1	1	1	1	1	1	1	1	1	1	1	1	1	1	1	1	1	0	1	16	111111111111111110
NP_115789	TRUE	normal mucosa of esophagus-specific gene 1 protein [Homo sapiens]	14165280	83	1	1	1	1	1	1	1	1	1	1	1	1	1	1	1	1	1	0	1	1	16	111111111111111101
NP_115904	TRUE	bcl-2-related ovarian killer protein [Homo sapiens]	14210524	212	1	1	1	1	1	1	1	1	1	1	1	1	1	1	1	1	1	0	1	1	16	111111111111111101
NP_115938	TRUE	mitochondrial inner membrane protease subunit 2 [Homo sapiens]	14211845	175	7	1	1	1	1	1	1	1	1	1	1	1	1	0	1	1	1	1	1	1	16	111111111111011111
NP_115965	TRUE	lipopolysaccaride-specific response 5-like protein [Homo sapiens]	14211893	181	9	1	1	1	1	1	1	1	1	1	1	1	1	1	1	1	0	1	1	1	16	111111111111111011
NP_115988	TRUE	testes development-related NYD-SP18 [Homo sapiens]	14211935	344	3	1	1	1	1	1	1	1	1	1	1	0	0	0	0	0	0	0	0	8	9	111111111100000000
NP_115991	TRUE	gap junction alpha-10 protein [Homo sapiens]	14211941	543	6	1	1	1	1	1	1	1	1	1	1	1	1	0	0	0	0	0	0	6	11	111111111111000000
NP_116019	TRUE	cyclin-dependent kinase 2-interacting protein isoform 2 [Homo sapiens]	14249156	212	1	1	1	1	1	1	1	1	1	1	1	1	1	1	1	1	1	0	1	1	16	111111111111111101
NP_116024	TRUE	transmembrane protein 147 [Homo sapiens]	14249166	224	5	1	1	1	1	1	1	1	0	1	1	1	1	1	1	1	1	1	1	1	16	111111101111111111
NP_116120	TRUE	thioredoxin domain-containing protein 17 [Homo sapiens]	14249348	123	5	1	1	1	1	1	1	1	1	1	0	1	1	1	1	1	1	1	1	1	16	111111111011111111
NP_116133	TRUE	hypothetical protein LOC84830 isoform 2 [Homo sapiens]	14249372	230	5	1	0	1	1	1	1	1	1	1	1	1	1	1	1	1	1	1	1	1	16	101111111111111111
NP_116139	TRUE	abhydrolase domain-containing protein 14B [Homo sapiens]	14249382	210	4	1	1	1	1	1	1	1	1	1	1	1	1	1	0	0	0	1	1	3	14	111111111111100011
NP_116145	TRUE	4-hydroxyphenylpyruvate dioxygenase-like protein [Homo sapiens]	14249394	371	5	1	1	1	1	1	1	0	1	1	1	1	1	1	1	1	1	1	1	1	16	111111011111111111
NP_116147	TRUE	PHD finger-like domain-containing protein 5A [Homo sapiens]	14249398	110	9	1	1	1	1	1	1	1	1	1	1	1	1	1	1	1	0	1	1	1	16	111111111111111011
NP_116236	TRUE	hypothetical protein LOC84933 [Homo sapiens]	14249568	380	4	1	1	1	1	1	1	1	1	1	1	1	1	1	1	0	1	1	1	1	16	111111111111110111
NP_115855	TRUE	aspartyl/asparaginyl beta-hydroxylase isoform c [Homo sapiens]	14589860	313	6	1	1	1	1	1	1	1	1	1	1	1	1	1	0	0	0	0	0	5	12	111111111111100000
NP_004309	TRUE	aspartyl/asparaginyl beta-hydroxylase isoform a [Homo sapiens]	14589866	758	9	1	1	1	1	1	1	1	1	1	1	1	1	1	1	1	0	1	1	1	16	111111111111111011
NP_055981	TRUE	membrane protein MLC1 [Homo sapiens]	14589896	377	3	1	1	1	1	1	1	1	1	1	1	1	0	0	0	0	0	0	0	7	10	111111111110000000
NP_116738	TRUE	C-C motif chemokine 14 isoform 2 precursor [Homo sapiens]	14589959	109	3	1	1	1	1	1	1	1	1	1	1	1	0	0	0	0	0	0	0	7	10	111111111110000000
NP_116739	TRUE	C-C motif chemokine 14 isoform 1 precursor [Homo sapiens]	14589961	93	3	1	1	1	1	1	1	1	1	1	1	1	0	0	0	0	0	0	0	7	10	111111111110000000
NP_116741	TRUE	C-C motif chemokine 15 precursor [Homo sapiens]	14602449	113	6	1	1	1	1	1	1	1	1	1	1	1	1	0	0	0	0	0	0	6	11	111111111111000000
NP_055984	TRUE	ribosome biogenesis regulatory protein homolog [Homo sapiens]	14719402	365	5	1	1	1	1	1	1	1	1	1	0	1	1	1	1	1	1	1	1	1	16	111111111011111111
NP_149025	TRUE	galactose-3-O-sulfotransferase 3 [Homo sapiens]	14719426	431	4	1	1	1	1	1	1	1	1	1	1	1	1	1	0	0	0	1	1	3	14	111111111111100011
NP_143026	TRUE	tumor necrosis factor ligand superfamily member 11 isoform 2 [Homo sapiens]	14790152	244	7	1	1	1	1	1	1	1	1	1	1	1	1	0	1	1	1	1	1	1	16	111111111111011111
NP_149061	TRUE	cat eye syndrome chromosome region, candidate 5 isoform 2 precursor [Homo sapiens]	14861834	423	4	1	1	1	1	1	1	1	1	1	1	1	1	1	0	0	1	1	1	2	15	111111111111100111
NP_149093	TRUE	solute carrier family 45 member 3 [Homo sapiens]	14916437	553	1	1	1	1	1	1	1	1	1	1	1	1	1	1	1	1	1	0	1	1	16	111111111111111101
NP_001020	TRUE	40S ribosomal protein S26 [Homo sapiens]	15011936	115	5	1	1	1	1	1	1	1	0	1	1	1	1	1	1	1	1	1	1	1	16	111111101111111111
NP_149441	TRUE	keratin-associated protein 3-3 [Homo sapiens]	15055511	98	3	1	1	1	1	1	1	1	0	0	0	0	0	0	0	0	0	0	0	11	6	111111100000000000
NP_079503	TRUE	bactericidal/permeability-increasing protein-like 1 precursor [Homo sapiens]	15055535	458	4	1	1	1	1	1	1	1	1	1	1	1	1	1	0	0	0	1	1	3	14	111111111111100011
NP_149988	TRUE	hypothetical protein LOC90355 [Homo sapiens]	15082242	206	3	1	1	1	1	1	1	1	1	1	1	1	0	0	0	0	0	0	0	7	10	111111111110000000
NP_005666	TRUE	protein DGCR6 [Homo sapiens]	15208654	220	1	1	1	1	1	1	1	1	1	1	1	1	1	1	1	1	1	0	1	1	16	111111111111111101
NP_148983	TRUE	platelet-derived growth factor subunit A isoform 2 preproprotein [Homo sapiens]	15208656	196	2	1	1	1	1	1	1	1	1	1	1	1	1	1	1	1	1	1	0	1	16	111111111111111110
NP_149439	TRUE	chorionic gonadotropin, beta polypeptide 8 precursor [Homo sapiens]	15426252	165	1	1	1	1	1	1	1	1	1	1	1	1	1	1	1	1	1	0	1	1	16	111111111111111101
NP_000966	TRUE	60S ribosomal protein L11 isoform 1 [Homo sapiens]	15431290	178	7	1	1	1	1	1	1	1	1	1	1	1	0	1	1	1	1	1	1	1	16	111111111110111111
NP_000962	TRUE	60S ribosomal protein L7 [Homo sapiens]	15431301	248	7	1	1	1	1	1	1	1	1	1	1	1	0	1	1	1	1	1	1	1	16	111111111110111111
NP_149032	TRUE	chorionic gonadotropin, beta polypeptide 5 precursor [Homo sapiens]	15451748	165	1	1	1	1	1	1	1	1	1	1	1	1	1	1	1	1	1	0	1	1	16	111111111111111101
NP_149133	TRUE	chorionic gonadotropin, beta polypeptide 7 precursor [Homo sapiens]	15451750	165	1	1	1	1	1	1	1	1	1	1	1	1	1	1	1	1	1	0	1	1	16	111111111111111101
NP_148937	TRUE	platelet-derived growth factor subunit B isoform 2 preproprotein [Homo sapiens]	15451786	226	2	1	1	1	1	1	1	1	1	1	1	1	1	1	1	1	1	1	0	1	16	111111111111111110
NP_001744	TRUE	caveolin-1 isoform alpha [Homo sapiens]	15451856	178	4	1	1	1	1	1	1	1	1	1	1	1	1	1	0	0	1	1	1	2	15	111111111111100111
NP_203123	TRUE	caveolin-3 [Homo sapiens]	15451860	151	4	1	1	1	1	1	1	1	1	1	1	1	1	1	0	0	1	1	1	2	15	111111111111100111
NP_038473	TRUE	glutamate decarboxylase 1 isoform GAD25 [Homo sapiens]	15451889	224	2	1	1	1	1	1	1	1	1	1	1	1	1	1	1	1	1	1	0	1	16	111111111111111110
NP_219488	TRUE	membralin isoform 2 [Homo sapiens]	15529970	408	5	1	0	1	1	1	1	1	1	1	1	1	1	1	1	1	1	1	1	1	16	101111111111111111
NP_114403	TRUE	28S ribosomal protein S24, mitochondrial precursor [Homo sapiens]	15721937	167	5	1	1	1	1	1	1	1	0	0	0	1	1	1	1	1	1	1	1	3	14	111111100011111111
NP_036307	TRUE	F-box only protein 3 isoform 1 [Homo sapiens]	15812186	471	9	1	1	1	1	1	1	1	1	1	1	1	1	1	1	1	0	1	1	1	16	111111111111111011
NP_258441	TRUE	F-box only protein 9 isoform 2 [Homo sapiens]	15812201	437	1	1	1	1	1	1	1	1	1	1	1	1	1	1	1	1	1	0	1	1	16	111111111111111101
NP_296375	TRUE	coiled-coil domain-containing protein 120 isoform 3 [Homo sapiens]	15826862	630	4	1	1	1	1	1	1	1	1	1	1	1	1	1	0	0	1	1	1	2	15	111111111111100111
NP_000986	TRUE	60S ribosomal protein L34 [Homo sapiens]	16117787	117	5	1	1	1	1	1	1	1	1	1	0	1	1	1	1	1	1	1	1	1	16	111111111011111111
NP_296374	TRUE	60S ribosomal protein L34 [Homo sapiens]	16117789	117	5	1	1	1	1	1	1	1	1	1	0	1	1	1	1	1	1	1	1	1	16	111111111011111111
NP_056229	TRUE	60S ribosomal protein L36 [Homo sapiens]	16117794	105	5	1	1	1	1	1	1	1	1	1	0	1	1	1	1	1	1	1	1	1	16	111111111011111111
NP_378669	TRUE	60S ribosomal protein L36 [Homo sapiens]	16117796	105	5	1	1	1	1	1	1	1	1	1	0	1	1	1	1	1	1	1	1	1	16	111111111011111111
NP_201573	TRUE	melanotransferrin isoform 2 precursor [Homo sapiens]	16163666	302	1	1	1	1	1	1	1	1	1	1	1	1	1	1	1	1	1	0	1	1	16	111111111111111101
NP_061188	TRUE	centrosomal protein of 41 kDa [Homo sapiens]	16306479	373	4	1	1	1	1	1	1	1	1	1	1	1	1	1	0	0	0	1	1	3	14	111111111111100011
NP_055817	TRUE	F-box only protein 21 isoform 2 [Homo sapiens]	16306500	621	4	1	1	1	1	1	1	1	1	1	1	1	1	1	0	0	1	1	1	2	15	111111111111100111
NP_296373	TRUE	F-box only protein 21 isoform 1 [Homo sapiens]	16306502	628	4	1	1	1	1	1	1	1	1	1	1	1	1	1	0	0	1	1	1	2	15	111111111111100111
NP_443163	TRUE	SLAM family member 6 isoform 2 precursor [Homo sapiens]	16418407	331	1	1	1	1	1	1	1	1	1	1	1	1	1	1	1	1	1	0	1	1	16	111111111111111101
NP_443192	TRUE	retinoid-binding protein 7 [Homo sapiens]	16418455	134	2	1	1	1	1	1	1	1	1	1	1	1	1	1	1	1	1	1	0	1	16	111111111111111110
NP_443194	TRUE	interleukin-22 receptor subunit alpha-2 isoform 1 [Homo sapiens]	16418459	263	3	1	1	1	1	1	1	1	1	1	1	1	0	0	0	0	0	0	0	7	10	111111111110000000
NP_443199	TRUE	mas-related G-protein coupled receptor MRG [Homo sapiens]	16418463	378	4	1	1	1	1	1	1	1	1	1	1	1	1	1	0	0	0	1	1	3	14	111111111111100011
NP_443100	TRUE	immunoglobulin superfamily member 8 [Homo sapiens]	16445029	613	2	1	1	1	1	1	1	1	1	1	1	1	1	1	1	1	1	1	0	1	16	111111111111111110
NP_443187	TRUE	protein-glutamine gamma-glutamyltransferase Z [Homo sapiens]	16445035	710	1	1	1	1	1	1	1	1	1	1	1	1	1	1	1	1	1	0	1	1	16	111111111111111101
NP_443097	TRUE	hypothetical protein LOC92667 [Homo sapiens]	16506297	344	4	1	1	1	1	1	1	1	1	1	1	1	1	1	0	0	1	1	1	2	15	111111111111100111
NP_438170	TRUE	caspase recruitment domain-containing protein 14 isoform 2 [Homo sapiens]	16507955	434	8	1	1	1	1	1	1	1	1	1	1	1	1	1	1	1	1	0	0	2	15	111111111111111100
NP_434701	TRUE	caspase recruitment domain-containing protein 9 isoform 2 [Homo sapiens]	16554562	492	4	1	1	1	1	1	1	1	1	1	1	1	1	1	0	0	0	1	1	3	14	111111111111100011
NP_444267	TRUE	UDP-glucuronosyltransferase 2B28 isoform 1 precursor [Homo sapiens]	16596680	529	7	1	1	1	1	1	1	1	1	1	1	1	0	1	1	1	1	1	1	1	16	111111111110111111
NP_444273	TRUE	transmembrane protein 203 [Homo sapiens]	16596686	136	5	1	1	1	1	1	1	0	1	1	1	1	1	1	1	1	1	1	1	1	16	111111011111111111
NP_473449	TRUE	HRAS-like suppressor 5 isoform 1 [Homo sapiens]	16905367	279	6	1	1	1	1	1	1	1	1	1	1	1	1	0	0	0	0	0	0	6	11	111111111111000000
NP_463459	TRUE	alpha-1,3-mannosyl-glycoprotein 4-beta-N-acetylglucosaminyltransferase B isoform 2 [Homo sapiens]	16915936	563	1	1	1	1	1	1	1	1	1	1	1	1	1	1	1	1	1	0	1	1	16	111111111111111101
NP_444262	TRUE	anthrax toxin receptor 1 isoform 2 precursor [Homo sapiens]	16933551	368	4	1	1	1	1	1	1	1	1	1	1	1	1	1	0	0	0	1	1	3	14	111111111111100011
NP_060623	TRUE	anthrax toxin receptor 1 isoform 3 precursor [Homo sapiens]	16933553	333	4	1	1	1	1	1	1	1	1	1	1	1	1	1	0	0	0	1	1	3	14	111111111111100011
NP_476434	TRUE	beta-crystallin A2 [Homo sapiens]	16936540	197	6	1	1	1	1	1	1	1	1	1	1	1	1	0	0	0	0	0	0	6	11	111111111111000000
NP_476435	TRUE	beta-crystallin A2 [Homo sapiens]	16936542	197	6	1	1	1	1	1	1	1	1	1	1	1	1	0	0	0	0	0	0	6	11	111111111111000000
NP_444263	TRUE	28S ribosomal protein S33, mitochondrial [Homo sapiens]	16950597	106	7	1	1	1	1	1	1	1	1	1	1	1	0	1	1	1	1	1	1	1	16	111111111110111111
NP_068593	TRUE	28S ribosomal protein S35, mitochondrial isoform 1 precursor [Homo sapiens]	16950603	323	7	1	1	1	1	1	1	1	1	1	1	1	0	1	1	1	1	1	1	1	16	111111111110111111
NP_001853	TRUE	cytochrome c oxidase subunit 5B, mitochondrial precursor [Homo sapiens]	17017988	129	5	1	1	1	1	1	1	1	0	0	1	1	1	1	1	1	1	1	1	2	15	111111100111111111
NP_055094	TRUE	noelin isoform 1 [Homo sapiens]	17136143	467	2	1	1	1	1	1	1	1	1	1	1	1	1	1	1	1	1	1	0	1	16	111111111111111110
NP_001174	TRUE	V-type proton ATPase subunit S1 precursor [Homo sapiens]	17136148	470	7	1	1	1	1	1	1	1	1	1	1	1	0	1	1	1	1	1	1	1	16	111111111110111111
NP_002950	TRUE	sortilin isoform 1 preproprotein [Homo sapiens]	17149834	831	4	1	1	1	1	1	1	1	1	1	1	1	1	1	0	0	1	1	1	2	15	111111111111100111
NP_478072	TRUE	RNA pseudouridylate synthase domain-containing protein 1 [Homo sapiens]	17158025	312	1	1	1	1	1	1	1	1	1	1	1	1	1	1	1	1	1	0	1	1	16	111111111111111101
NP_003303	TRUE	thiosulfate sulfurtransferase [Homo sapiens]	17402865	297	7	1	1	1	1	1	1	1	1	1	1	1	0	1	1	1	1	1	1	1	16	111111111110111111
NP_478109	TRUE	sperm-associated antigen 11B isoform H preproprotein [Homo sapiens]	17402929	82	3	1	1	1	1	1	0	0	0	0	0	0	0	0	0	0	0	0	0	13	4	111110000000000000
NP_068754	TRUE	prokineticin-2 isoform b precursor [Homo sapiens]	17530787	108	8	1	1	1	1	1	1	1	1	1	1	1	1	1	1	1	1	0	0	2	15	111111111111111100
NP_114122	TRUE	ropporin-1-like protein [Homo sapiens]	17572807	230	1	1	1	1	1	1	1	1	1	1	1	1	1	1	1	1	1	0	1	1	16	111111111111111101
NP_056385	TRUE	autism susceptibility gene 2 protein isoform 1 [Homo sapiens]	17864090	1259	2	1	1	1	1	1	1	1	1	1	1	1	1	1	1	1	1	1	0	1	16	111111111111111110
NP_510870	TRUE	cytochrome c oxidase assembly protein COX15 homolog isoform 1 [Homo sapiens]	17921985	410	5	1	1	1	1	1	1	0	1	1	1	1	1	1	1	1	1	1	1	1	16	111111011111111111
NP_004367	TRUE	cytochrome c oxidase assembly protein COX15 homolog isoform 2 [Homo sapiens]	17921987	388	5	1	1	1	1	1	1	0	1	1	1	1	1	1	1	1	1	1	1	1	16	111111011111111111
NP_005505	TRUE	major histocompatibility complex, class I, B precursor [Homo sapiens]	17986001	362	3	1	1	1	1	1	1	1	1	1	1	1	0	0	0	0	0	0	0	7	10	111111111110000000
NP_542386	TRUE	hypothetical protein LOC91283 isoform a [Homo sapiens]	18087819	275	8	1	1	1	1	1	1	1	1	1	1	1	1	1	1	1	1	0	0	2	15	111111111111111100
NP_004709	TRUE	cytochrome c oxidase subunit 7A-related protein, mitochondrial precursor [Homo sapiens]	18105037	114	7	1	1	1	1	1	1	1	1	1	1	1	0	1	1	1	1	1	1	1	16	111111111110111111
NP_542784	TRUE	60S ribosomal protein L10-like [Homo sapiens]	18152783	214	5	1	1	1	1	1	1	1	0	0	1	1	1	1	1	1	1	1	1	2	15	111111100111111111
NP_542786	TRUE	reactive oxygen species modulator 1 [Homo sapiens]	18152785	79	5	1	1	1	1	1	1	0	1	1	1	1	1	1	1	1	1	1	1	1	16	111111011111111111
NP_542788	TRUE	putative DPH3 homolog B [Homo sapiens]	18158465	78	7	1	1	1	1	1	1	1	1	1	1	1	1	0	1	1	1	1	1	1	16	111111111111011111
NP_543140	TRUE	relaxin-3 preproprotein [Homo sapiens]	18254464	142	3	1	1	1	1	1	1	1	1	1	1	1	0	0	0	0	0	0	0	7	10	111111111110000000
NP_001632	TRUE	DNA-(apurinic or apyrimidinic site) lyase [Homo sapiens]	18375501	318	4	1	1	1	1	1	1	1	1	1	1	1	1	1	1	0	1	1	1	1	16	111111111111110111
NP_542379	TRUE	DNA-(apurinic or apyrimidinic site) lyase [Homo sapiens]	18375503	318	4	1	1	1	1	1	1	1	1	1	1	1	1	1	1	0	1	1	1	1	16	111111111111110111
NP_542380	TRUE	DNA-(apurinic or apyrimidinic site) lyase [Homo sapiens]	18375505	318	4	1	1	1	1	1	1	1	1	1	1	1	1	1	1	0	1	1	1	1	16	111111111111110111
NP_005848	TRUE	CAAX prenyl protease 1 homolog [Homo sapiens]	18379366	475	7	1	1	1	1	1	1	1	1	1	1	1	0	1	1	1	1	1	1	1	16	111111111110111111
NP_569055	TRUE	ATR-interacting protein isoform 1 [Homo sapiens]	18390347	791	1	1	1	1	1	1	1	1	1	1	1	1	1	1	1	1	1	0	1	1	16	111111111111111101
NP_550440	TRUE	deoxyguanosine kinase, mitochondrial isoform b precursor [Homo sapiens]	18426971	189	1	1	1	1	1	1	1	1	1	1	1	1	1	1	1	1	1	0	1	1	16	111111111111111101
NP_078825	TRUE	tectonic-1 isoform 3 [Homo sapiens]	18543327	573	2	1	1	1	1	1	1	1	1	1	1	1	1	1	1	1	1	1	0	1	16	111111111111111110
NP_570140	TRUE	synaptonemal complex central element protein 1 isoform 1 [Homo sapiens]	18640754	282	4	1	1	1	1	1	1	1	1	1	1	1	1	1	0	0	1	1	1	2	15	111111111111100111
NP_563580	TRUE	receptor-type tyrosine-protein phosphatase C isoform 4 [Homo sapiens]	18641366	34	3	1	1	1	1	1	0	0	0	0	0	0	0	0	0	0	0	0	0	13	4	111110000000000000
NP_570721	TRUE	protein PRRC1 [Homo sapiens]	18677735	445	4	1	1	1	1	1	1	1	1	1	1	1	1	1	0	1	1	1	1	1	16	111111111111101111
NP_570122	TRUE	inositol polyphosphate 5-phosphatase K isoform 2 [Homo sapiens]	18765707	372	4	1	1	1	1	1	1	1	1	1	1	1	1	1	1	0	1	1	1	1	16	111111111111110111
NP_057616	TRUE	inositol polyphosphate 5-phosphatase K isoform 1 [Homo sapiens]	18765709	448	4	1	1	1	1	1	1	1	1	1	1	1	1	1	1	0	1	1	1	1	16	111111111111110111
NP_000235	TRUE	menin isoform 1 [Homo sapiens]	18860839	615	1	1	1	1	1	1	1	1	1	1	1	1	1	1	1	1	1	0	1	1	16	111111111111111101
NP_570711	TRUE	menin isoform 2 [Homo sapiens]	18860847	610	1	1	1	1	1	1	1	1	1	1	1	1	1	1	1	1	1	0	1	1	16	111111111111111101
NP_570712	TRUE	menin isoform 1 [Homo sapiens]	18860849	615	1	1	1	1	1	1	1	1	1	1	1	1	1	1	1	1	1	0	1	1	16	111111111111111101
NP_570713	TRUE	menin isoform 1 [Homo sapiens]	18860851	615	1	1	1	1	1	1	1	1	1	1	1	1	1	1	1	1	1	0	1	1	16	111111111111111101
NP_570714	TRUE	menin isoform 1 [Homo sapiens]	18860853	615	1	1	1	1	1	1	1	1	1	1	1	1	1	1	1	1	1	0	1	1	16	111111111111111101
NP_570715	TRUE	menin isoform 1 [Homo sapiens]	18860855	615	1	1	1	1	1	1	1	1	1	1	1	1	1	1	1	1	1	0	1	1	16	111111111111111101
NP_570716	TRUE	menin isoform 1 [Homo sapiens]	18860857	615	1	1	1	1	1	1	1	1	1	1	1	1	1	1	1	1	1	0	1	1	16	111111111111111101
NP_036387	TRUE	5'-3' exoribonuclease 2 [Homo sapiens]	18860916	950	2	1	1	1	1	1	1	1	1	1	1	1	1	1	1	1	1	1	0	1	16	111111111111111110
NP_005099	TRUE	xylulose kinase [Homo sapiens]	18860918	536	5	1	1	1	1	1	1	1	1	0	1	1	1	1	1	1	1	1	1	1	16	111111110111111111
NP_573571	TRUE	WAS/WASL-interacting protein family member 2 [Homo sapiens]	18959210	440	4	1	1	1	1	1	1	1	1	1	1	1	1	1	1	0	1	1	1	1	16	111111111111110111
NP_149035	TRUE	rhotekin isoform b [Homo sapiens]	19526471	550	1	1	1	1	1	1	1	1	1	1	1	1	1	1	1	1	1	0	1	1	16	111111111111111101
NP_598014	TRUE	decorin isoform e precursor [Homo sapiens]	19743854	75	3	1	1	1	1	1	1	1	1	1	1	1	0	0	0	0	0	0	0	7	10	111111111110000000
NP_579803	TRUE	immunoglobulin alpha Fc receptor isoform b precursor [Homo sapiens]	19743857	265	8	1	1	1	1	1	1	1	1	1	1	1	1	1	1	1	1	0	0	2	15	111111111111111100
NP_579806	TRUE	immunoglobulin alpha Fc receptor isoform d [Homo sapiens]	19743861	275	2	1	1	1	1	1	1	1	1	1	1	1	1	1	1	1	1	1	0	1	16	111111111111111110
NP_579808	TRUE	immunoglobulin alpha Fc receptor isoform f [Homo sapiens]	19743865	209	8	1	1	1	1	1	1	1	1	1	1	1	1	1	1	1	1	0	0	2	15	111111111111111100
NP_579812	TRUE	immunoglobulin alpha Fc receptor isoform h [Homo sapiens]	19743869	253	8	1	1	1	1	1	1	1	1	1	1	1	1	1	1	1	1	0	0	2	15	111111111111111100
NP_579813	TRUE	immunoglobulin alpha Fc receptor isoform i precursor [Homo sapiens]	19743871	239	1	1	1	1	1	1	1	1	1	1	1	1	1	1	1	1	1	0	1	1	16	111111111111111101
NP_602309	TRUE	DNA-binding protein RFX2 isoform b [Homo sapiens]	19743879	698	1	1	1	1	1	1	1	1	1	1	1	1	1	1	1	1	1	0	1	1	16	111111111111111101
NP_000626	TRUE	DNA-binding protein RFX2 isoform a [Homo sapiens]	19743881	723	1	1	1	1	1	1	1	1	1	1	1	1	1	1	1	1	1	0	1	1	16	111111111111111101
NP_115880	TRUE	transcription factor RFX4 isoform a [Homo sapiens]	19743886	641	1	1	1	1	1	1	1	1	1	1	1	1	1	1	1	1	1	0	1	1	16	111111111111111101
NP_000494	TRUE	eyes absent homolog 1 isoform b [Homo sapiens]	19923100	592	7	1	1	1	1	1	1	1	1	1	1	1	0	1	1	1	1	1	1	1	16	111111111110111111
NP_000865	TRUE	interferon alpha/beta receptor 2 isoform b precursor [Homo sapiens]	19923129	331	3	1	1	1	1	1	1	1	1	1	1	1	0	0	0	0	0	0	0	7	10	111111111110000000
NP_004264	TRUE	carbohydrate sulfotransferase 3 [Homo sapiens]	19923281	479	1	1	1	1	1	1	1	1	1	1	1	1	1	1	1	1	1	0	1	1	16	111111111111111101
NP_005355	TRUE	melanoma-associated antigen 8 [Homo sapiens]	19923308	318	5	1	1	1	1	1	1	1	1	0	1	1	1	1	1	1	1	1	1	1	16	111111110111111111
NP_006153	TRUE	nuclear factor of activated T-cells, cytoplasmic 1 isoform B [Homo sapiens]	19923350	825	1	1	1	1	1	1	1	1	1	1	1	1	1	1	1	1	1	0	1	1	16	111111111111111101
NP_006440	TRUE	cdc42 effector protein 3 [Homo sapiens]	19923356	254	7	1	1	1	1	1	1	1	1	1	1	1	1	0	1	1	1	1	1	1	16	111111111111011111
NP_057202	TRUE	NEDD8 ultimate buster 1 [Homo sapiens]	19923477	601	1	1	1	1	1	1	1	1	1	1	1	1	1	1	1	1	1	0	1	1	16	111111111111111101
NP_057253	TRUE	suppressor of fused homolog isoform 1 [Homo sapiens]	19923479	484	1	1	1	1	1	1	1	1	1	1	1	1	1	1	1	1	1	0	1	1	16	111111111111111101
NP_071928	TRUE	transmembrane protein C5orf28 [Homo sapiens]	19923590	215	1	1	1	1	1	1	1	1	1	1	1	1	1	1	1	1	1	0	1	1	16	111111111111111101
NP_079359	TRUE	enhancer of mRNA-decapping protein 3 [Homo sapiens]	19923613	508	5	1	1	1	1	1	1	0	1	1	1	1	1	1	1	1	1	1	1	1	16	111111011111111111
NP_115970	TRUE	hyccin [Homo sapiens]	19923646	521	7	1	1	1	1	1	1	1	1	1	1	1	1	0	1	1	1	1	1	1	16	111111111111011111
NP_542388	TRUE	radical S-adenosyl methionine domain-containing protein 2 [Homo sapiens]	19923667	361	7	1	1	1	1	1	1	1	1	1	1	1	0	1	1	1	1	1	1	1	16	111111111110111111
NP_036546	TRUE	rab3 GTPase-activating protein non-catalytic subunit [Homo sapiens]	19923790	1393	9	1	1	1	1	1	1	1	1	1	1	1	1	1	1	1	0	1	1	1	16	111111111111111011
NP_116185	TRUE	synapse-associated protein 1 [Homo sapiens]	19923855	352	5	1	1	1	1	1	1	0	1	1	1	1	1	1	1	1	1	1	1	1	16	111111011111111111
NP_612207	TRUE	Josephin-2 [Homo sapiens]	19923879	188	7	1	1	1	1	1	1	1	1	1	1	1	0	1	1	1	1	1	1	1	16	111111111110111111
NP_612372	TRUE	coiled-coil domain-containing protein 45 [Homo sapiens]	19923899	821	4	1	1	1	1	1	1	1	1	1	1	1	1	1	0	0	0	1	1	3	14	111111111111100011
NP_612419	TRUE	CKLF-like MARVEL transmembrane domain-containing protein 7 isoform a [Homo sapiens]	19923929	175	1	1	1	1	1	1	1	1	1	1	1	1	1	1	1	1	1	0	1	1	16	111111111111111101
NP_612423	TRUE	SAGA-associated factor 29 homolog [Homo sapiens]	19923935	293	5	1	1	1	1	1	1	1	1	0	1	1	1	1	1	1	1	1	1	1	16	111111110111111111
NP_612426	TRUE	protein KTI12 homolog [Homo sapiens]	19923939	354	5	1	1	1	1	1	1	0	1	1	1	1	1	1	1	1	1	1	1	1	16	111111011111111111
NP_612431	TRUE	tRNA-specific adenosine deaminase-like protein 3 [Homo sapiens]	19923945	351	7	1	1	1	1	1	1	1	1	1	1	1	0	1	1	1	1	1	1	1	16	111111111110111111
NP_612434	TRUE	protein C10 [Homo sapiens]	19923951	126	1	1	1	1	1	1	1	1	1	1	1	1	1	1	1	1	1	0	1	1	16	111111111111111101
NP_612451	TRUE	coiled-coil domain-containing protein 124 [Homo sapiens]	19923969	223	5	1	1	1	1	1	1	1	1	1	0	1	1	1	1	1	1	1	1	1	16	111111111011111111
NP_612472	TRUE	TLC domain-containing protein 1 isoform 1 [Homo sapiens]	19923999	247	4	1	1	1	1	1	1	1	1	1	1	1	1	1	0	0	0	1	1	3	14	111111111111100011
NP_598332	TRUE	DNA repair protein RAD51 homolog 4 isoform 4 [Homo sapiens]	19924125	216	4	1	1	1	1	1	1	1	1	1	1	1	1	1	0	0	1	1	1	2	15	111111111111100111
NP_604431	TRUE	unconventional prefoldin RPB5 interactor isoform b [Homo sapiens]	19924161	495	7	1	1	1	1	1	1	1	1	1	1	1	1	0	1	1	1	1	1	1	16	111111111111011111
NP_543145	TRUE	WAP four-disulfide core domain protein 12 precursor [Homo sapiens]	20069858	111	5	1	1	1	1	1	1	1	1	0	1	1	1	1	1	1	1	1	1	1	16	111111110111111111
NP_003589	TRUE	transcriptional enhancer factor TEF-4 [Homo sapiens]	20070103	447	4	1	1	1	1	1	1	1	1	1	1	1	1	1	1	0	1	1	1	1	16	111111111111110111
NP_006131	TRUE	granulocyte-macrophage colony-stimulating factor receptor subunit alpha isoform a precursor [Homo sapiens]	20070195	400	6	1	1	1	1	1	1	1	1	1	1	1	1	0	0	0	0	0	0	6	11	111111111111000000
NP_006100	TRUE	protein arginine N-methyltransferase 5 isoform a [Homo sapiens]	20070220	637	5	1	1	1	1	1	1	1	0	1	1	1	1	1	1	1	1	1	1	1	16	111111101111111111
NP_057059	TRUE	transcription initiation factor TFIID subunit 9B [Homo sapiens]	20070280	251	5	1	1	1	1	1	1	0	1	1	1	1	1	1	1	1	1	1	1	1	16	111111011111111111
NP_076926	TRUE	membrane-spanning 4-domains subfamily A member 4A isoform a [Homo sapiens]	20070328	220	6	1	1	1	1	1	1	1	1	1	1	1	1	1	0	0	0	0	0	5	12	111111111111100000
NP_061929	TRUE	NADH dehydrogenase [ubiquinone] 1 beta subcomplex subunit 11, mitochondrial isoform 1 [Homo sapiens]	20127561	163	8	1	1	1	1	1	1	1	1	1	1	1	1	1	1	1	1	0	0	2	15	111111111111111100
NP_060789	TRUE	tyrosyl-DNA phosphodiesterase 1 [Homo sapiens]	20127586	608	5	1	1	1	1	1	1	0	1	1	1	1	1	1	1	1	1	1	1	1	16	111111011111111111
NP_071912	TRUE	carbohydrate sulfotransferase 8 [Homo sapiens]	20127609	424	1	1	1	1	1	1	1	1	1	1	1	1	1	1	1	1	1	0	1	1	16	111111111111111101
NP_149092	TRUE	galectin-12 isoform 2 [Homo sapiens]	20127659	336	2	1	1	1	1	1	1	1	1	1	1	1	1	1	1	1	1	1	0	1	16	111111111111111110
NP_065983	TRUE	melanoma-associated antigen E1 [Homo sapiens]	20143482	957	5	1	1	1	1	1	1	1	1	0	1	1	1	1	1	1	1	1	1	1	16	111111110111111111
NP_000181	TRUE	porphobilinogen deaminase isoform 1 [Homo sapiens]	20149500	361	8	1	1	1	1	1	1	1	1	1	1	1	1	1	1	1	1	0	0	2	15	111111111111111100
NP_002308	TRUE	protein-lysine 6-oxidase isoform 1 preproprotein [Homo sapiens]	20149540	417	1	1	1	1	1	1	1	1	1	1	1	1	1	1	1	1	1	0	1	1	16	111111111111111101
NP_002623	TRUE	placenta growth factor isoform 1 [Homo sapiens]	20149543	170	1	1	1	1	1	1	1	1	1	1	1	1	1	1	1	1	1	0	1	1	16	111111111111111101
NP_056348	TRUE	bifunctional ATP-dependent dihydroxyacetone kinase/FAD-AMP lyase (cyclizing) [Homo sapiens]	20149621	575	4	1	1	1	1	1	1	1	1	1	1	1	1	1	0	0	1	1	1	2	15	111111111111100111
NP_057665	TRUE	evolutionarily conserved signaling intermediate in Toll pathway, mitochondrial isoform 1 [Homo sapiens]	20149633	431	5	1	1	1	1	1	1	1	0	0	1	1	1	1	1	1	1	1	1	2	15	111111100111111111
NP_078895	TRUE	ketosamine-3-kinase [Homo sapiens]	20149680	309	4	1	1	1	1	1	1	1	1	1	1	1	1	1	0	0	0	1	1	3	14	111111111111100011
NP_057002	TRUE	ribonuclease P/MRP protein subunit POP5 isoform a [Homo sapiens]	20270249	163	5	1	1	1	0	1	1	1	1	1	1	1	1	1	1	1	1	1	1	1	16	111011111111111111
NP_620141	TRUE	transmembrane 4 L6 family member 18 [Homo sapiens]	20270327	201	3	1	1	1	1	1	1	1	1	1	1	1	0	0	0	0	0	0	0	7	10	111111111110000000
NP_620143	TRUE	transmembrane protein 45B [Homo sapiens]	20270331	275	1	1	1	1	1	1	1	1	1	1	1	1	1	1	1	1	1	0	1	1	16	111111111111111101
NP_620144	TRUE	PIH1 domain-containing protein 2 isoform 1 [Homo sapiens]	20270333	315	5	1	1	1	1	1	1	1	1	0	1	1	1	1	1	1	1	1	1	1	16	111111110111111111
NP_620148	TRUE	soluble calcium-activated nucleotidase 1 [Homo sapiens]	20270339	401	5	1	1	1	1	1	1	1	1	0	1	1	1	1	1	1	1	1	1	1	16	111111110111111111
NP_620160	TRUE	family with sequence similarity 3, member D precursor [Homo sapiens]	20270363	224	4	1	1	1	1	1	1	1	1	1	1	1	1	1	0	0	0	1	1	3	14	111111111111100011
NP_620162	TRUE	MMP37-like protein, mitochondrial precursor [Homo sapiens]	20270367	316	5	1	1	1	1	1	1	1	1	0	1	1	1	1	1	1	1	1	1	1	16	111111110111111111
NP_612569	TRUE	B-cell lymphoma/leukemia 11A isoform 3 [Homo sapiens]	20336313	243	2	1	1	1	1	1	1	1	1	1	1	1	1	1	1	1	1	1	0	1	16	111111111111111110
NP_619531	TRUE	bcl-2-like protein 11 isoform 5 [Homo sapiens]	20336323	75	3	1	1	1	1	1	1	1	0	0	0	0	0	0	0	0	0	0	0	11	6	111111100000000000
NP_619533	TRUE	bcl-2-like protein 11 isoform 8 [Homo sapiens]	20336327	45	3	1	1	1	1	1	1	1	0	0	0	0	0	0	0	0	0	0	0	11	6	111111100000000000
NP_001698	TRUE	B-cell CLL/lymphoma 7 protein family member B isoform 1 [Homo sapiens]	20336473	202	5	1	1	1	1	1	1	1	1	0	1	1	1	1	1	1	1	1	1	1	16	111111110111111111
NP_060903	TRUE	lysine-specific demethylase 3A [Homo sapiens]	20357522	1321	1	1	1	1	1	1	1	1	1	1	1	1	1	1	1	1	1	0	1	1	16	111111111111111101
NP_004222	TRUE	V-type proton ATPase subunit F isoform 1 [Homo sapiens]	20357547	119	5	1	1	1	1	1	1	1	1	0	1	1	1	1	1	1	1	1	1	1	16	111111110111111111
NP_001819	TRUE	eosinophil lysophospholipase [Homo sapiens]	20357559	142	2	1	1	1	1	1	1	1	1	1	1	1	1	1	1	1	1	1	0	1	16	111111111111111110
NP_056238	TRUE	L-aminoadipate-semialdehyde dehydrogenase-phosphopantetheinyl transferase [Homo sapiens]	20357568	309	9	1	1	1	1	1	1	1	1	1	1	1	1	1	1	1	0	1	1	1	16	111111111111111011
NP_620116	TRUE	apoptosis regulator BAX isoform alpha [Homo sapiens]	20631958	192	1	1	1	1	1	1	1	1	1	1	1	1	1	1	1	1	1	0	1	1	16	111111111111111101
NP_060723	TRUE	YY1-associated protein 1 isoform 1 [Homo sapiens]	20986486	739	5	1	1	1	1	1	1	1	1	1	0	1	1	1	1	1	1	1	1	1	16	111111111011111111
NP_620829	TRUE	YY1-associated protein 1 isoform 2 [Homo sapiens]	20986488	796	5	1	1	1	1	1	1	1	1	1	0	1	1	1	1	1	1	1	1	1	16	111111111011111111
NP_620830	TRUE	YY1-associated protein 1 isoform 3 [Homo sapiens]	20986490	750	5	1	1	1	1	1	1	1	1	1	0	1	1	1	1	1	1	1	1	1	16	111111111011111111
NP_631904	TRUE	NKG2D ligand 4 precursor [Homo sapiens]	21040249	263	3	1	1	1	1	1	1	1	1	1	1	1	0	0	0	0	0	0	0	7	10	111111111110000000
NP_620354	TRUE	regenerating islet-derived protein 3-alpha precursor [Homo sapiens]	21070993	175	9	1	1	1	1	1	1	1	1	1	1	1	1	1	1	1	0	1	1	1	16	111111111111111011
NP_620355	TRUE	regenerating islet-derived protein 3-alpha precursor [Homo sapiens]	21070995	175	9	1	1	1	1	1	1	1	1	1	1	1	1	1	1	1	0	1	1	1	16	111111111111111011
NP_631941	TRUE	membrane protein MLC1 [Homo sapiens]	21237732	377	3	1	1	1	1	1	1	1	1	1	1	1	0	0	0	0	0	0	0	7	10	111111111110000000
NP_061184	TRUE	conserved oligomeric Golgi complex subunit 1 [Homo sapiens]	21237783	980	5	1	1	1	1	1	1	0	1	1	1	1	1	1	1	1	1	1	1	1	16	111111011111111111
NP_640341	TRUE	lipase member H precursor [Homo sapiens]	21245106	451	1	1	1	1	1	1	1	1	1	1	1	1	1	1	1	1	1	0	1	1	16	111111111111111101
NP_612202	TRUE	NACHT, LRR and PYD domains-containing protein 6 [Homo sapiens]	21264320	892	1	1	1	1	1	1	1	1	1	1	1	1	1	1	1	1	1	0	1	1	16	111111111111111101
NP_060884	TRUE	alpha-N-acetylgalactosaminide alpha-2,6-sialyltransferase 1 [Homo sapiens]	21264332	600	9	1	1	1	1	1	1	1	1	1	1	1	1	1	1	1	0	1	1	1	16	111111111111111011
NP_624357	TRUE	nuclear pore complex protein Nup98-Nup96 isoform 2 [Homo sapiens]	21264369	920	5	1	1	1	1	1	1	1	1	0	1	1	1	1	1	1	1	1	1	1	16	111111110111111111
NP_054880	TRUE	39S ribosomal protein L18, mitochondrial precursor [Homo sapiens]	21265080	180	5	1	1	1	1	1	1	0	1	1	1	1	1	1	1	1	1	1	1	1	16	111111011111111111
NP_003108	TRUE	hyaluronidase PH-20 isoform 1 [Homo sapiens]	21314606	511	4	1	1	1	1	1	1	1	1	1	1	1	1	1	0	0	1	1	1	2	15	111111111111100111
NP_079175	TRUE	centrosomal protein of 76 kDa [Homo sapiens]	21314728	659	9	1	1	1	1	1	1	1	1	1	1	1	1	1	1	1	0	1	1	1	16	111111111111111011
NP_079474	TRUE	mTERF domain-containing protein 3, mitochondrial precursor [Homo sapiens]	21314736	385	4	1	1	1	1	1	1	1	1	1	1	1	1	1	0	0	0	1	1	3	14	111111111111100011
NP_002927	TRUE	ribonuclease H1 [Homo sapiens]	21359816	286	4	1	1	1	1	1	1	1	1	1	1	1	1	1	1	0	1	1	1	1	16	111111111111110111
NP_001907	TRUE	cytochrome c1, heme protein, mitochondrial [Homo sapiens]	21359867	325	5	1	1	1	1	1	1	1	0	0	1	1	1	1	1	1	1	1	1	2	15	111111100111111111
NP_060048	TRUE	ropporin-1A [Homo sapiens]	21359920	212	1	1	1	1	1	1	1	1	1	1	1	1	1	1	1	1	1	0	1	1	16	111111111111111101
NP_071741	TRUE	condensin complex subunit 3 [Homo sapiens]	21359945	1015	5	1	1	1	1	1	1	0	1	1	1	1	1	1	1	1	1	1	1	1	16	111111011111111111
NP_071756	TRUE	popeye domain-containing protein 3 [Homo sapiens]	21359947	291	8	1	1	1	1	1	1	1	1	1	1	1	1	1	1	1	1	0	0	2	15	111111111111111100
NP_004074	TRUE	DNA damage-inducible transcript 3 protein isoform 2 [Homo sapiens]	21361118	169	4	1	1	1	1	1	1	1	1	1	1	1	1	1	1	0	1	1	1	1	16	111111111111110111
NP_004897	TRUE	pre-mRNA-splicing regulator WTAP isoform 1 [Homo sapiens]	21361159	396	1	1	1	1	1	1	1	1	1	1	1	1	1	1	1	1	1	0	1	1	16	111111111111111101
NP_000812	TRUE	vitamin K-dependent gamma-carboxylase isoform 1 [Homo sapiens]	21361163	758	5	1	1	1	1	1	1	1	0	1	1	1	1	1	1	1	1	1	1	1	16	111111101111111111
NP_001170	TRUE	ecto-ADP-ribosyltransferase 3 isoform b [Homo sapiens]	21361167	378	3	1	1	1	1	1	1	1	1	1	1	1	0	0	0	0	0	0	0	7	10	111111111110000000
NP_085915	TRUE	lens fiber membrane intrinsic protein isoform 1 [Homo sapiens]	21361300	215	9	1	1	1	1	1	1	1	1	1	1	1	1	1	1	1	0	1	1	1	16	111111111111111011
NP_006061	TRUE	protein TFG isoform 1 [Homo sapiens]	21361320	400	9	1	1	1	1	1	1	1	1	1	1	1	1	1	1	1	0	1	1	1	16	111111111111111011
NP_006640	TRUE	U3 small nucleolar RNA-associated protein 14 homolog A isoform 1 [Homo sapiens]	21361348	771	5	1	1	1	1	1	1	1	1	0	1	1	1	1	1	1	1	1	1	1	16	111111110111111111
NP_002851	TRUE	delta-1-pyrroline-5-carboxylate synthase isoform 1 [Homo sapiens]	21361368	795	5	1	1	1	1	1	1	1	0	0	1	1	1	1	1	1	1	1	1	2	15	111111100111111111
NP_009172	TRUE	vacuolar-sorting protein SNF8 [Homo sapiens]	21361380	258	5	1	1	1	1	1	1	1	1	0	1	1	1	1	1	1	1	1	1	1	16	111111110111111111
NP_038471	TRUE	alpha-N-acetylgalactosaminide alpha-2,6-sialyltransferase 6 [Homo sapiens]	21361444	333	9	1	1	1	1	1	1	1	1	1	1	1	1	1	1	1	0	1	1	1	16	111111111111111011
NP_001679	TRUE	ATP synthase subunit b, mitochondrial precursor [Homo sapiens]	21361565	256	9	1	1	1	1	1	1	1	1	1	1	1	1	1	1	1	0	1	1	1	16	111111111111111011
NP_001769	TRUE	CD48 antigen precursor [Homo sapiens]	21361571	243	8	1	1	1	1	1	1	1	1	1	1	1	1	1	1	1	1	0	0	2	15	111111111111111100
NP_060053	TRUE	tripartite motif-containing protein 44 [Homo sapiens]	21361639	344	1	1	1	1	1	1	1	1	1	1	1	1	1	1	1	1	1	0	1	1	16	111111111111111101
NP_060926	TRUE	ELL-associated factor 2 [Homo sapiens]	21361796	260	2	1	1	1	1	1	1	1	1	1	1	1	1	1	1	1	1	1	0	1	16	111111111111111110
NP_062826	TRUE	N6-adenosine-methyltransferase 70 kDa subunit [Homo sapiens]	21361827	580	1	1	1	1	1	1	1	1	1	1	1	1	1	1	1	1	1	0	1	1	16	111111111111111101
NP_116260	TRUE	tumor necrosis factor receptor superfamily member 19L precursor [Homo sapiens]	21361873	430	1	1	1	1	1	1	1	1	1	1	1	1	1	1	1	1	1	0	1	1	16	111111111111111101
NP_110417	TRUE	T-cell immunomodulatory protein precursor [Homo sapiens]	21361933	612	9	1	1	1	1	1	1	1	1	1	1	1	1	1	1	1	0	1	1	1	16	111111111111111011
NP_110422	TRUE	stathmin-4 [Homo sapiens]	21361947	216	1	1	1	1	1	1	1	1	1	1	1	1	1	1	1	1	1	0	1	1	16	111111111111111101
NP_114102	TRUE	voltage-dependent calcium channel gamma-7 subunit [Homo sapiens]	21361975	275	2	1	1	1	1	1	1	1	1	1	1	1	1	1	1	1	1	1	0	1	16	111111111111111110
NP_115550	TRUE	mitochondrial import receptor subunit TOM40B [Homo sapiens]	21362030	308	5	1	1	1	1	1	1	1	1	0	1	1	1	1	1	1	1	1	1	1	16	111111110111111111
NP_115589	TRUE	ELMO domain-containing protein 3 isoform a [Homo sapiens]	21362032	391	9	1	1	1	1	1	1	1	1	1	1	1	1	1	1	1	0	1	1	1	16	111111111111111011
NP_078809	TRUE	carbohydrate sulfotransferase 5 [Homo sapiens]	21362052	411	1	1	1	1	1	1	1	1	1	1	1	1	1	1	1	1	1	0	1	1	16	111111111111111101
NP_115744	TRUE	protein LZIC [Homo sapiens]	21362062	190	4	1	1	1	1	1	1	1	1	1	1	1	1	1	0	0	1	1	1	2	15	111111111111100111
NP_073607	TRUE	DNA replication complex GINS protein PSF3 isoform b [Homo sapiens]	21362088	216	9	1	1	1	1	1	1	1	1	1	1	1	1	1	1	1	0	1	1	1	16	111111111111111011
NP_653201	TRUE	lisH domain-containing protein FOPNL [Homo sapiens]	21389391	174	1	1	1	1	1	1	1	1	1	1	1	1	1	1	1	1	1	0	1	1	16	111111111111111101
NP_653202	TRUE	CKLF-like MARVEL transmembrane domain-containing protein 3 [Homo sapiens]	21389401	182	8	1	1	1	1	1	1	1	1	1	1	1	1	1	1	1	1	0	0	2	15	111111111111111100
NP_653207	TRUE	folliculin isoform 2 [Homo sapiens]	21389403	342	2	1	1	1	1	1	1	1	1	1	1	1	1	1	1	1	1	1	0	1	16	111111111111111110
NP_653209	TRUE	protein HEXIM2 [Homo sapiens]	21389407	286	1	1	1	1	1	1	1	1	1	1	1	1	1	1	1	1	1	0	1	1	16	111111111111111101
NP_653227	TRUE	transmembrane protein 125 [Homo sapiens]	21389443	219	3	1	1	1	1	1	1	1	1	1	1	1	0	0	0	0	0	0	0	7	10	111111111110000000
NP_653240	TRUE	urocanate hydratase isoform 1 [Homo sapiens]	21389467	676	4	1	1	1	1	1	1	1	1	1	1	1	1	1	0	0	0	1	1	3	14	111111111111100011
NP_653243	TRUE	synaptoporin isoform 2 [Homo sapiens]	21389481	265	9	1	1	1	1	1	1	1	1	1	1	1	1	1	1	1	0	1	1	1	16	111111111111111011
NP_653321	TRUE	janus kinase and microtubule-interacting protein 1 isoform 2 [Homo sapiens]	21389505	626	9	1	1	1	1	1	1	1	1	1	1	1	1	1	1	1	0	1	1	1	16	111111111111111011
NP_653270	TRUE	glycosyltransferase 1 domain-containing protein 1 [Homo sapiens]	21389559	266	4	1	1	1	1	1	1	1	1	1	1	1	1	1	0	0	0	1	1	3	14	111111111111100011
NP_653280	TRUE	hypothetical protein LOC146705 [Homo sapiens]	21389577	525	4	1	1	1	1	1	1	1	1	1	1	1	1	1	0	0	0	1	1	3	14	111111111111100011
NP_659418	TRUE	mitochondrial inner membrane protease subunit 1 [Homo sapiens]	21450679	166	7	1	1	1	1	1	1	1	1	1	1	1	1	0	1	1	1	1	1	1	16	111111111111011111
NP_659447	TRUE	enkurin [Homo sapiens]	21450721	256	1	1	1	1	1	1	1	1	1	1	1	1	1	1	1	1	1	0	1	1	16	111111111111111101
NP_659474	TRUE	hypothetical protein LOC91775 precursor [Homo sapiens]	21450781	559	1	1	1	1	1	1	1	1	1	1	1	1	1	1	1	1	1	0	1	1	16	111111111111111101
NP_659492	TRUE	hypothetical protein LOC147339 isoform a [Homo sapiens]	21450814	404	3	1	1	1	1	1	1	1	1	1	1	1	0	0	0	0	0	0	0	7	10	111111111110000000
NP_653090	TRUE	kallikrein-8 isoform 4 [Homo sapiens]	21464131	32	3	1	1	1	1	0	0	0	0	0	0	0	0	0	0	0	0	0	0	14	3	111100000000000000
NP_004265	TRUE	A-kinase anchor protein 6 [Homo sapiens]	21493045	2319	2	1	1	1	1	1	1	1	1	1	1	1	1	1	1	1	1	1	0	1	16	111111111111111110
NP_659802	TRUE	hypothetical protein LOC221786 [Homo sapiens]	21495178	573	9	1	1	1	1	1	1	1	1	1	1	1	1	1	1	1	0	1	1	1	16	111111111111111011
NP_647476	TRUE	transcription initiation factor TFIID subunit 6 isoform alpha [Homo sapiens]	21536359	677	5	1	1	1	1	1	1	1	1	0	1	1	1	1	1	1	1	1	1	1	16	111111110111111111
NP_004618	TRUE	tryptophan-rich protein isoform 1 [Homo sapiens]	21536428	174	7	1	1	1	1	1	1	1	1	1	1	1	1	0	1	1	1	1	1	1	16	111111111111011111
NP_660152	TRUE	vesicle transport protein SFT2A [Homo sapiens]	21553317	159	7	1	1	1	1	1	1	1	1	1	1	1	1	0	1	1	1	1	1	1	16	111111111111011111
NP_659540	TRUE	serine protease HTRA2, mitochondrial isoform 2 [Homo sapiens]	21614538	361	1	1	1	1	1	1	1	1	1	1	1	1	1	1	1	1	1	0	1	1	16	111111111111111101
NP_066972	TRUE	coactosin-like protein [Homo sapiens]	21624607	142	7	1	1	1	1	1	1	1	1	1	1	1	0	1	1	1	1	1	1	1	16	111111111110111111
NP_055312	TRUE	zinc finger protein 638 [Homo sapiens]	21626468	1978	1	1	1	1	1	1	1	1	1	1	1	1	1	1	1	1	1	0	1	1	16	111111111111111101
NP_660297	TRUE	transmembrane protein 170A [Homo sapiens]	21687072	144	7	1	1	1	1	1	1	1	1	1	1	1	0	1	1	1	1	1	1	1	16	111111111110111111
NP_071394	TRUE	claspin isoform 1 [Homo sapiens]	21735569	1339	2	1	1	1	1	1	1	1	1	1	1	1	1	1	1	1	1	1	0	1	16	111111111111111110
NP_003652	TRUE	apolipoprotein L1 isoform a precursor [Homo sapiens]	21735614	398	3	1	1	1	1	1	1	1	1	1	1	1	0	0	0	0	0	0	0	7	10	111111111110000000
NP_663318	TRUE	apolipoprotein L1 isoform b precursor [Homo sapiens]	21735616	414	3	1	1	1	1	1	1	1	1	1	1	1	0	0	0	0	0	0	0	7	10	111111111110000000
NP_005909	TRUE	malate dehydrogenase, mitochondrial precursor [Homo sapiens]	21735621	338	5	1	1	1	1	1	1	0	1	1	1	1	1	1	1	1	1	1	1	1	16	111111011111111111
NP_060299	TRUE	cat eye syndrome chromosome region, candidate 5 isoform 1 [Homo sapiens]	21914862	393	4	1	1	1	1	1	1	1	1	1	1	1	1	1	0	0	1	1	1	2	15	111111111111100111
NP_663745	TRUE	probable DNA dC->dU-editing enzyme APOBEC-3A [Homo sapiens]	21955158	199	6	1	1	1	1	1	1	1	1	1	1	1	1	0	0	0	0	0	0	6	11	111111111111000000
NP_659428	TRUE	protein TSPEAR precursor [Homo sapiens]	22001420	669	1	1	1	1	1	1	1	1	1	1	1	1	1	1	1	1	1	0	1	1	16	111111111111111101
NP_665809	TRUE	cell division cycle-associated protein 7 isoform 2 [Homo sapiens]	22027514	371	1	1	1	1	1	1	1	1	1	1	1	1	1	1	1	1	1	0	1	1	16	111111111111111101
NP_665810	TRUE	voltage-dependent calcium channel gamma-5 subunit [Homo sapiens]	22027551	275	7	1	1	1	1	1	1	1	1	1	1	1	1	0	1	1	1	1	1	1	16	111111111111011111
NP_570899	TRUE	angiomotin-like protein 1 [Homo sapiens]	22027646	956	4	1	1	1	1	1	1	1	1	1	1	1	1	1	1	0	1	1	1	1	16	111111111111110111
NP_663696	TRUE	protein DBF4 homolog B isoform 1 [Homo sapiens]	22035682	615	1	1	1	1	1	1	1	1	1	1	1	1	1	1	1	1	1	0	1	1	16	111111111111111101
NP_001487	TRUE	GDNF family receptor alpha-3 preproprotein [Homo sapiens]	22035694	400	8	1	1	1	1	1	1	1	1	1	1	1	1	1	1	1	1	0	0	2	15	111111111111111100
NP_004702	TRUE	synaptogyrin-1 isoform 1a [Homo sapiens]	22035696	233	2	1	1	1	1	1	1	1	1	1	1	1	1	1	1	1	1	1	0	1	16	111111111111111110
NP_663783	TRUE	synaptogyrin-1 isoform 1b [Homo sapiens]	22035698	191	2	1	1	1	1	1	1	1	1	1	1	1	1	1	1	1	1	1	0	1	16	111111111111111110
NP_663791	TRUE	synaptogyrin-1 isoform 1c [Homo sapiens]	22035700	192	2	1	1	1	1	1	1	1	1	1	1	1	1	1	1	1	1	1	0	1	16	111111111111111110
NP_036583	TRUE	synaptogyrin-4 [Homo sapiens]	22035702	234	2	1	1	1	1	1	1	1	1	1	1	1	1	1	1	1	1	1	0	1	16	111111111111111110
NP_061974	TRUE	apolipoprotein M [Homo sapiens]	22091452	188	3	1	1	1	1	1	1	1	1	1	1	1	0	0	0	0	0	0	0	7	10	111111111110000000
NP_115871	TRUE	histone-lysine N-methyltransferase, H3 lysine-79 specific [Homo sapiens]	22094135	1537	7	1	1	1	1	1	1	1	1	1	1	1	1	0	1	1	1	1	1	1	16	111111111111011111
NP_079456	TRUE	centrosomal protein of 63 kDa isoform a [Homo sapiens]	22095367	703	4	1	1	1	1	1	1	1	1	1	1	1	1	1	0	1	1	1	1	1	16	111111111111101111
NP_671488	TRUE	blood vessel epicardial substance [Homo sapiens]	22202606	360	8	1	1	1	1	1	1	1	1	1	1	1	1	1	1	1	1	0	0	2	15	111111111111111100
NP_009004	TRUE	blood vessel epicardial substance [Homo sapiens]	22202608	360	8	1	1	1	1	1	1	1	1	1	1	1	1	1	1	1	1	0	0	2	15	111111111111111100
NP_665904	TRUE	prefoldin subunit 5 isoform gamma [Homo sapiens]	22202637	109	5	1	1	1	1	1	1	1	1	0	1	1	1	1	1	1	1	1	1	1	16	111111110111111111
NP_071418	TRUE	popeye domain-containing protein 2 [Homo sapiens]	22209004	364	8	1	1	1	1	1	1	1	1	1	1	1	1	1	1	1	1	0	0	2	15	111111111111111100
NP_671693	TRUE	ciliary neurotrophic factor receptor subunit alpha preproprotein [Homo sapiens]	22212918	372	1	1	1	1	1	1	1	1	1	1	1	1	1	1	1	1	1	0	1	1	16	111111111111111101
NP_671722	TRUE	hypothetical protein LOC90362 [Homo sapiens]	22218339	370	8	1	1	1	1	1	1	1	1	1	1	1	1	1	1	1	1	0	0	2	15	111111111111111100
NP_663772	TRUE	tigger transposable element-derived protein 4 [Homo sapiens]	22219477	512	7	1	1	1	1	1	1	1	1	1	1	1	0	1	1	1	1	1	1	1	16	111111111110111111
NP_680544	TRUE	alba-like protein C9orf23 [Homo sapiens]	22325370	163	7	1	1	1	1	1	1	1	1	1	1	1	0	1	1	1	1	1	1	1	16	111111111110111111
NP_680545	TRUE	alba-like protein C9orf23 [Homo sapiens]	22325372	163	7	1	1	1	1	1	1	1	1	1	1	1	0	1	1	1	1	1	1	1	16	111111111110111111
NP_004195	TRUE	phosphatidylinositol N-acetylglucosaminyltransferase subunit Q isoform 2 [Homo sapiens]	22538450	581	5	1	1	1	1	1	1	0	1	1	1	1	1	1	1	1	1	1	1	1	16	111111011111111111
NP_683721	TRUE	phosphatidylinositol N-acetylglucosaminyltransferase subunit Q isoform 1 [Homo sapiens]	22538453	760	5	1	1	1	1	1	1	0	1	1	1	1	1	1	1	1	1	1	1	1	16	111111011111111111
NP_005615	TRUE	C-C motif chemokine 25 isoform 1 precursor [Homo sapiens]	22538796	150	3	1	1	1	1	1	1	1	1	1	1	1	0	0	0	0	0	0	0	7	10	111111111110000000
NP_002976	TRUE	C-C motif chemokine 5 precursor [Homo sapiens]	22538814	91	3	1	1	1	1	1	1	1	1	1	1	1	0	0	0	0	0	0	0	7	10	111111111110000000
NP_005614	TRUE	C-C motif chemokine 8 precursor [Homo sapiens]	22538816	99	3	1	1	1	1	1	1	1	1	1	1	1	0	0	0	0	0	0	0	7	10	111111111110000000
NP_003831	TRUE	tumor necrosis factor receptor superfamily member 10D precursor [Homo sapiens]	22547108	386	1	1	1	1	1	1	1	1	1	1	1	1	1	1	1	1	1	0	1	1	16	111111111111111101
NP_660298	TRUE	39S ribosomal protein L10, mitochondrial isoform a precursor [Homo sapiens]	22547114	261	5	1	1	1	1	1	1	1	1	0	1	1	1	1	1	1	1	1	1	1	16	111111110111111111
NP_683685	TRUE	39S ribosomal protein L10, mitochondrial isoform b [Homo sapiens]	22547125	271	5	1	1	1	1	1	1	1	1	0	1	1	1	1	1	1	1	1	1	1	16	111111110111111111
NP_666500	TRUE	39S ribosomal protein L4, mitochondrial isoform b [Homo sapiens]	22547140	263	5	1	1	1	1	1	1	1	0	1	1	1	1	1	1	1	1	1	1	1	16	111111101111111111
NP_680482	TRUE	F-box only protein 32 isoform 2 [Homo sapiens]	22547144	210	7	1	1	1	1	1	1	1	1	1	1	1	1	0	1	1	1	1	1	1	16	111111111111011111
NP_671717	TRUE	F-box only protein 22 isoform a [Homo sapiens]	22547149	403	4	1	1	1	1	1	1	1	1	1	1	1	1	1	1	0	1	1	1	1	16	111111111111110111
NP_060881	TRUE	protein hairless isoform b [Homo sapiens]	22547207	1134	1	1	1	1	1	1	1	1	1	1	1	1	1	1	1	1	1	0	1	1	16	111111111111111101
NP_683708	TRUE	toll/interleukin-1 receptor domain-containing adapter protein isoform b [Homo sapiens]	22547219	235	1	1	1	1	1	1	1	1	1	1	1	1	1	1	1	1	1	0	1	1	16	111111111111111101
NP_064617	TRUE	proteasome assembly chaperone 2 isoform 1 [Homo sapiens]	22726189	264	1	1	1	1	1	1	1	1	1	1	1	1	1	1	1	1	1	0	1	1	16	111111111111111101
NP_689464	TRUE	beta-defensin 106 precursor [Homo sapiens]	22748611	65	6	1	1	1	1	1	1	1	1	1	1	1	1	0	0	0	0	0	0	6	11	111111111111000000
NP_689474	TRUE	hypothetical protein LOC90488 [Homo sapiens]	22748615	116	6	1	1	1	1	1	1	1	1	1	1	1	1	0	0	0	0	0	0	6	11	111111111111000000
NP_689529	TRUE	hypothetical protein LOC120534 [Homo sapiens]	22748693	260	4	1	1	1	1	1	1	1	1	1	1	1	1	1	1	0	1	1	1	1	16	111111111111110111
NP_689605	TRUE	activator of 90 kDa heat shock protein ATPase homolog 2 [Homo sapiens]	22748839	137	1	1	1	1	1	1	1	1	1	1	1	1	1	1	1	1	1	0	1	1	16	111111111111111101
NP_689633	TRUE	hypothetical protein LOC138199 [Homo sapiens]	22748889	409	5	1	1	1	1	1	1	1	0	1	1	1	1	1	1	1	1	1	1	1	16	111111101111111111
NP_689657	TRUE	prostaglandin reductase 2 [Homo sapiens]	22748929	351	4	1	1	1	1	1	1	1	1	1	1	1	1	1	0	0	1	1	1	2	15	111111111111100111
NP_689700	TRUE	transmembrane protein 56 [Homo sapiens]	22749023	263	9	1	1	1	1	1	1	1	1	1	1	1	1	1	1	1	0	1	1	1	16	111111111111111011
NP_689804	TRUE	coiled-coil domain-containing protein 63 [Homo sapiens]	22749217	563	1	1	1	1	1	1	1	1	1	1	1	1	1	1	1	1	1	0	1	1	16	111111111111111101
NP_689846	TRUE	Fanconi anemia group B protein [Homo sapiens]	22749293	859	3	1	1	1	1	1	1	1	1	1	1	1	0	0	0	0	0	0	0	7	10	111111111110000000
NP_689871	TRUE	THAP domain-containing protein 8 [Homo sapiens]	22749337	274	1	1	1	1	1	1	1	1	1	1	1	1	1	1	1	1	1	0	1	1	16	111111111111111101
NP_689936	TRUE	coiled-coil domain-containing protein 89 [Homo sapiens]	22749429	374	4	1	1	1	1	1	1	1	1	1	1	1	1	1	0	0	0	1	1	3	14	111111111111100011
NP_689988	TRUE	coiled-coil domain-containing protein 110 isoform a [Homo sapiens]	22749515	833	7	1	1	1	1	1	1	1	1	1	1	1	0	1	1	1	1	1	1	1	16	111111111110111111
NP_689985	TRUE	T-complex protein 11-like protein 2 [Homo sapiens]	22749517	519	7	1	1	1	1	1	1	1	1	1	1	1	1	0	1	1	1	1	1	1	16	111111111111011111
NP_068773	TRUE	gap junction alpha-3 protein [Homo sapiens]	22779877	435	6	1	1	1	1	1	1	1	1	1	1	1	1	0	0	0	0	0	0	6	11	111111111111000000
NP_001759	TRUE	T-cell surface glycoprotein CD8 alpha chain isoform 1 precursor [Homo sapiens]	22902134	235	9	1	1	1	1	1	1	1	1	1	1	1	1	1	1	1	0	1	1	1	16	111111111111111011
NP_004891	TRUE	probable DNA dC->dU-editing enzyme APOBEC-3B [Homo sapiens]	22907025	382	3	1	1	1	1	1	1	1	1	1	1	1	0	0	0	0	0	0	0	7	10	111111111110000000
NP_659434	TRUE	folliculin isoform 1 [Homo sapiens]	22907034	579	2	1	1	1	1	1	1	1	1	1	1	1	1	1	1	1	1	1	0	1	16	111111111111111110
NP_055323	TRUE	probable DNA dC->dU-editing enzyme APOBEC-3C [Homo sapiens]	22907039	190	3	1	1	1	1	1	1	1	1	1	1	1	0	0	0	0	0	0	0	7	10	111111111110000000
NP_660341	TRUE	DNA dC->dU-editing enzyme APOBEC-3F isoform a [Homo sapiens]	22907044	373	3	1	1	1	1	1	1	1	1	1	1	1	0	0	0	0	0	0	0	7	10	111111111110000000
NP_690849	TRUE	carbohydrate sulfotransferase 13 [Homo sapiens]	23097238	341	1	1	1	1	1	1	1	1	1	1	1	1	1	1	1	1	1	0	1	1	16	111111111111111101
NP_689958	TRUE	neurexophilin-1 precursor [Homo sapiens]	23097338	271	1	1	1	1	1	1	1	1	1	1	1	1	1	1	1	1	1	0	1	1	16	111111111111111101
NP_683876	TRUE	membrane-spanning 4-domains subfamily A member 4A isoform b [Homo sapiens]	23110995	239	6	1	1	1	1	1	1	1	1	1	1	1	1	1	0	0	0	0	0	5	12	111111111111100000
NP_076434	TRUE	membrane-spanning 4-domains subfamily A member 5 [Homo sapiens]	23110997	200	6	1	1	1	1	1	1	1	1	1	1	1	1	1	0	0	0	0	0	5	12	111111111111100000
NP_690608	TRUE	regucalcin [Homo sapiens]	23111021	299	1	1	1	1	1	1	1	1	1	1	1	1	1	1	1	1	1	0	1	1	16	111111111111111101
NP_690596	TRUE	pre-mRNA-splicing regulator WTAP isoform 2 [Homo sapiens]	23199974	151	1	1	1	1	1	1	1	1	1	1	1	1	1	1	1	1	1	0	1	1	16	111111111111111101
NP_690597	TRUE	pre-mRNA-splicing regulator WTAP isoform 2 [Homo sapiens]	23199976	151	1	1	1	1	1	1	1	1	1	1	1	1	1	1	1	1	1	0	1	1	16	111111111111111101
NP_689426	TRUE	zinc finger matrin-type protein 3 isoform 2 [Homo sapiens]	23199978	288	7	1	1	1	1	1	1	1	1	1	1	1	1	0	1	1	1	1	1	1	16	111111111111011111
NP_005473	TRUE	GPI-anchor transamidase precursor [Homo sapiens]	23199983	395	5	1	1	1	1	1	1	0	1	1	1	1	1	1	1	1	1	1	1	1	16	111111011111111111
NP_683871	TRUE	tumor necrosis factor receptor superfamily member 25 isoform 7 precursor [Homo sapiens]	23200031	234	1	1	1	1	1	1	1	1	1	1	1	1	1	1	1	1	1	0	1	1	16	111111111111111101
NP_683699	TRUE	tumor necrosis factor receptor superfamily member 18 isoform 2 precursor [Homo sapiens]	23238194	255	9	1	1	1	1	1	1	1	1	1	1	1	1	1	1	1	0	1	1	1	16	111111111111111011
NP_689408	TRUE	tumor necrosis factor receptor superfamily member 19L precursor [Homo sapiens]	23238200	430	1	1	1	1	1	1	1	1	1	1	1	1	1	1	1	1	1	0	1	1	16	111111111111111101
NP_690601	TRUE	actin-related protein 2/3 complex subunit 2 [Homo sapiens]	23238211	300	7	1	1	1	1	1	1	1	1	1	1	1	1	0	1	1	1	1	1	1	16	111111111111011111
NP_063939	TRUE	carbohydrate sulfotransferase 7 [Homo sapiens]	23238228	486	1	1	1	1	1	1	1	1	1	1	1	1	1	1	1	1	1	0	1	1	16	111111111111111101
NP_071744	TRUE	membrane-spanning 4-domains subfamily A member 6A isoform 2 [Homo sapiens]	23238234	225	6	1	1	1	1	1	1	1	1	1	1	1	1	1	0	0	0	0	0	5	12	111111111111100000
NP_690591	TRUE	membrane-spanning 4-domains subfamily A member 6A isoform 1 [Homo sapiens]	23238238	248	6	1	1	1	1	1	1	1	1	1	1	1	1	1	0	0	0	0	0	5	12	111111111111100000
NP_690050	TRUE	sorting nexin-16 isoform b [Homo sapiens]	23238248	315	1	1	1	1	1	1	1	1	1	1	1	1	1	1	1	1	1	0	1	1	16	111111111111111101
NP_694580	TRUE	transcription elongation factor A N-terminal and central domain-containing protein 2 [Homo sapiens]	23308505	208	7	1	1	1	1	1	1	1	1	1	1	1	1	0	1	1	1	1	1	1	16	111111111111011111
NP_694558	TRUE	hypothetical protein LOC133686 isoform 2 [Homo sapiens]	23308515	279	2	1	1	1	1	1	1	1	1	1	1	1	1	1	1	1	1	1	0	1	16	111111111111111110
NP_694565	TRUE	RNA-binding protein 24 isoform 2 [Homo sapiens]	23308561	191	4	1	1	1	1	1	1	1	1	1	1	1	1	1	1	0	1	1	1	1	16	111111111111110111
NP_112226	TRUE	protein sprouty homolog 4 isoform 1 [Homo sapiens]	23308574	322	1	1	1	1	1	1	1	1	1	1	1	1	1	1	1	1	1	0	1	1	16	111111111111111101
NP_663761	TRUE	tigger transposable element-derived protein 2 [Homo sapiens]	23312392	525	7	1	1	1	1	1	1	1	1	1	1	1	0	1	1	1	1	1	1	1	16	111111111110111111
NP_116167	TRUE	MYC-induced nuclear antigen isoform b [Homo sapiens]	23346418	464	5	1	1	1	1	1	1	1	1	0	1	1	1	1	1	1	1	1	1	1	16	111111110111111111
NP_006156	TRUE	nuclear factor related to kappa-B-binding protein isoform 2 [Homo sapiens]	23346420	1324	1	1	1	1	1	1	1	1	1	1	1	1	1	1	1	1	1	0	1	1	16	111111111111111101
NP_695006	TRUE	bestrophin-4 [Homo sapiens]	23397576	473	2	1	1	1	1	1	1	1	1	1	1	1	1	1	1	1	1	1	0	1	16	111111111111111110
NP_057021	TRUE	GPI transamidase component PIG-T isoform 1 precursor [Homo sapiens]	23397653	578	2	1	1	1	1	1	1	1	1	1	1	1	1	1	1	1	1	1	0	1	16	111111111111111110
NP_076414	TRUE	caprin-2 isoform 2 [Homo sapiens]	23503235	1077	1	1	1	1	1	1	1	1	1	1	1	1	1	1	1	1	1	0	1	1	16	111111111111111101
NP_699178	TRUE	transmembrane protein 86A [Homo sapiens]	23503275	240	1	1	1	1	1	1	1	1	1	1	1	1	1	1	1	1	1	0	1	1	16	111111111111111101
NP_060561	TRUE	elongator complex protein 3 [Homo sapiens]	23510283	547	5	1	1	1	1	1	1	1	1	0	1	1	1	1	1	1	1	1	1	1	16	111111110111111111
NP_689599	TRUE	sphingosine-1-phosphate phosphatase 2 [Homo sapiens]	23510289	399	1	1	1	1	1	1	1	1	1	1	1	1	1	1	1	1	1	0	1	1	16	111111111111111101
NP_006163	TRUE	atrial natriuretic factor preproprotein [Homo sapiens]	23510319	151	3	1	1	1	1	1	1	1	1	1	1	1	0	0	0	0	0	0	0	7	10	111111111110000000
NP_057698	TRUE	tyrosyl-DNA phosphodiesterase 2 [Homo sapiens]	23510348	362	4	1	1	1	1	1	1	1	1	1	1	1	1	1	0	0	0	1	1	3	14	111111111111100011
NP_694859	TRUE	hyaluronidase PH-20 isoform 2 [Homo sapiens]	23510418	509	4	1	1	1	1	1	1	1	1	1	1	1	1	1	0	0	1	1	1	2	15	111111111111100111
NP_694421	TRUE	tumor necrosis factor receptor superfamily member 8 isoform 2 [Homo sapiens]	23510437	132	3	1	1	1	1	1	1	1	1	1	1	1	0	0	0	0	0	0	0	7	10	111111111110000000
NP_703154	TRUE	transcription cofactor vestigial-like protein 2 isoform 2 [Homo sapiens]	23592242	143	1	1	1	1	1	1	1	1	1	1	1	1	1	1	1	1	1	0	1	1	16	111111111111111101
NP_705582	TRUE	protein UXT isoform 1 [Homo sapiens]	24041018	169	5	1	1	1	1	1	1	1	0	0	1	1	1	1	1	1	1	1	1	2	15	111111100111111111
NP_057735	TRUE	dapper homolog 1 isoform 1 [Homo sapiens]	24158478	836	3	1	1	1	1	1	1	1	1	1	1	1	0	0	0	0	0	0	0	7	10	111111111110000000
NP_689797	TRUE	heat shock transcription factor, Y-linked isoform 2 [Homo sapiens]	24211017	203	1	1	1	1	1	1	1	1	1	1	1	1	1	1	1	1	1	0	1	1	16	111111111111111101
NP_005269	TRUE	neuronal membrane glycoprotein M6-b isoform 3 [Homo sapiens]	24307895	265	8	1	1	1	1	1	1	1	1	1	1	1	1	1	1	1	1	0	0	2	15	111111111111111100
NP_008847	TRUE	ribulose-phosphate 3-epimerase isoform 2 [Homo sapiens]	24307923	178	9	1	1	1	1	1	1	1	1	1	1	1	1	1	1	1	0	1	1	1	16	111111111111111011
NP_009211	TRUE	protein Mis18-beta [Homo sapiens]	24307929	229	6	1	1	1	1	1	1	1	1	1	1	1	1	0	0	0	0	0	0	6	11	111111111111000000
NP_055099	TRUE	neurochondrin isoform 1 [Homo sapiens]	24307949	729	1	1	1	1	1	1	1	1	1	1	1	1	1	1	1	1	1	0	1	1	16	111111111111111101
NP_055116	TRUE	iron-sulfur cluster assembly enzyme ISCU, mitochondrial isoform ISCU1 [Homo sapiens]	24307953	142	7	1	1	1	1	1	1	1	1	1	1	1	0	1	1	1	1	1	1	1	16	111111111110111111
NP_055976	TRUE	ADP-ribosylation factor-like protein 6-interacting protein 1 [Homo sapiens]	24308007	203	8	1	1	1	1	1	1	1	1	1	1	1	1	1	1	1	1	0	0	2	15	111111111111111100
NP_056285	TRUE	rab11 family-interacting protein 5 [Homo sapiens]	24308075	653	1	1	1	1	1	1	1	1	1	1	1	1	1	1	1	1	1	0	1	1	16	111111111111111101
NP_056464	TRUE	interferon regulatory factor 2-binding protein 1 [Homo sapiens]	24308115	584	7	1	1	1	1	1	1	1	1	1	1	1	0	1	1	1	1	1	1	1	16	111111111110111111
NP_065799	TRUE	integrator complex subunit 2 [Homo sapiens]	24308211	1204	5	1	1	1	0	1	1	1	1	1	1	1	1	1	1	1	1	1	1	1	16	111011111111111111
NP_065868	TRUE	hypothetical protein LOC57577 [Homo sapiens]	24308223	936	1	1	1	1	1	1	1	1	1	1	1	1	1	1	1	1	1	0	1	1	16	111111111111111101
NP_067050	TRUE	oligosaccharyltransferase complex subunit OSTC [Homo sapiens]	24308271	149	1	1	1	1	1	1	1	1	1	1	1	1	1	1	1	1	1	0	1	1	16	111111111111111101
NP_149103	TRUE	ribosomal RNA processing protein 36 homolog [Homo sapiens]	24308350	259	5	1	1	1	1	1	1	1	1	0	1	1	1	1	1	1	1	1	1	1	16	111111110111111111
NP_291035	TRUE	protein YIF1B isoform 2 [Homo sapiens]	24308364	283	5	1	1	1	1	1	1	1	0	0	1	1	1	1	1	1	1	1	1	2	15	111111100111111111
NP_477511	TRUE	pre-rRNA-processing protein TSR2 homolog [Homo sapiens]	24308388	191	5	1	1	1	1	1	1	1	0	1	1	1	1	1	1	1	1	1	1	1	16	111111101111111111
NP_612410	TRUE	multivesicular body subunit 12A [Homo sapiens]	24308440	273	2	1	1	1	1	1	1	1	1	1	1	1	1	1	1	1	1	1	0	1	16	111111111111111110
NP_714924	TRUE	LIX1-like protein [Homo sapiens]	24308458	337	5	1	1	1	1	1	1	1	1	0	1	1	1	1	1	1	1	1	1	1	16	111111110111111111
NP_705692	TRUE	melanoma-associated antigen 2 [Homo sapiens]	24308498	314	7	1	1	1	1	1	1	1	1	1	1	1	1	0	1	1	1	1	1	1	16	111111111111011111
NP_710163	TRUE	putative N-acetylated-alpha-linked acidic dipeptidase [Homo sapiens]	24308545	442	4	1	1	1	1	1	1	1	1	1	1	1	1	1	0	0	1	1	1	2	15	111111111111100111
NP_076423	TRUE	FUN14 domain-containing protein 2 [Homo sapiens]	24371248	189	7	1	1	1	1	1	1	1	1	1	1	1	1	0	1	1	1	1	1	1	16	111111111111011111
NP_703190	TRUE	interleukin-17 receptor C isoform 1 precursor [Homo sapiens]	24430195	720	3	1	1	1	1	1	1	1	1	1	1	1	0	0	0	0	0	0	0	7	10	111111111110000000
NP_703191	TRUE	interleukin-17 receptor C isoform 2 precursor [Homo sapiens]	24430197	791	3	1	1	1	1	1	1	1	1	1	1	1	0	0	0	0	0	0	0	7	10	111111111110000000
NP_705613	TRUE	interleukin-17 receptor E isoform 1 [Homo sapiens]	24430204	667	3	1	1	1	1	1	1	1	1	1	1	1	0	0	0	0	0	0	0	7	10	111111111110000000
NP_653302	TRUE	interleukin-23 receptor precursor [Homo sapiens]	24430212	629	7	1	1	1	1	1	1	1	1	1	1	1	1	0	1	1	1	1	1	1	16	111111111111011111
NP_060523	TRUE	XK-related protein 8 [Homo sapiens]	24431977	395	7	1	1	1	1	1	1	1	1	1	1	1	0	1	1	1	1	1	1	1	16	111111111110111111
NP_667341	TRUE	natural cytotoxicity triggering receptor 3 isoform a [Homo sapiens]	24475832	201	2	1	1	1	1	1	1	1	1	1	1	1	1	1	1	1	1	1	0	1	16	111111111111111110
NP_054891	TRUE	14 kDa phosphohistidine phosphatase isoform 3 [Homo sapiens]	24475861	125	7	1	1	1	1	1	1	1	1	1	1	1	0	1	1	1	1	1	1	1	16	111111111110111111
NP_722575	TRUE	histone H1oo [Homo sapiens]	24475863	346	7	1	1	1	1	1	1	1	1	1	1	1	0	1	1	1	1	1	1	1	16	111111111110111111
NP_722578	TRUE	protein CREG2 precursor [Homo sapiens]	24475869	290	8	1	1	1	1	1	1	1	1	1	1	1	1	1	1	1	1	0	0	2	15	111111111111111100
NP_002178	TRUE	interleukin-12 subunit beta precursor [Homo sapiens]	24497438	328	1	1	1	1	1	1	1	1	1	1	1	1	1	1	1	1	1	0	1	1	16	111111111111111101
NP_705931	TRUE	nuclear pore complex protein Nup50 isoform a [Homo sapiens]	24497447	440	7	1	1	1	1	1	1	1	1	1	1	1	1	0	1	1	1	1	1	1	16	111111111111011111
NP_009103	TRUE	nuclear pore complex protein Nup50 isoform b [Homo sapiens]	24497451	468	7	1	1	1	1	1	1	1	1	1	1	1	1	0	1	1	1	1	1	1	16	111111111111011111
NP_149349	TRUE	hyaluronidase-1 isoform 1 [Homo sapiens]	24497562	435	4	1	1	1	1	1	1	1	1	1	1	1	1	1	1	0	1	1	1	1	16	111111111111110111
NP_695013	TRUE	hyaluronidase-1 isoform 1 [Homo sapiens]	24497564	435	4	1	1	1	1	1	1	1	1	1	1	1	1	1	1	0	1	1	1	1	16	111111111111110111
NP_695014	TRUE	hyaluronidase-1 isoform 2 [Homo sapiens]	24497566	405	4	1	1	1	1	1	1	1	1	1	1	1	1	1	1	0	1	1	1	1	16	111111111111110111
NP_695015	TRUE	hyaluronidase-1 isoform 3 [Homo sapiens]	24497568	253	4	1	1	1	1	1	1	1	1	1	1	1	1	1	0	0	1	1	1	2	15	111111111111100111
NP_695017	TRUE	hyaluronidase-1 isoform 5 [Homo sapiens]	24497572	176	4	1	1	1	1	1	1	1	1	1	1	1	1	1	1	0	1	1	1	1	16	111111111111110111
NP_710148	TRUE	phosphatidylinositol N-acetylglucosaminyltransferase subunit P isoform 1 [Homo sapiens]	24497597	158	5	1	1	1	1	1	1	1	1	0	1	1	1	1	1	1	1	1	1	1	16	111111110111111111
NP_710149	TRUE	phosphatidylinositol N-acetylglucosaminyltransferase subunit P isoform 2 [Homo sapiens]	24497599	134	5	1	1	1	1	1	1	1	1	0	1	1	1	1	1	1	1	1	1	1	16	111111110111111111
NP_056146	TRUE	nicastrin precursor [Homo sapiens]	24638433	709	5	1	1	1	1	1	1	0	1	1	1	1	1	1	1	1	1	1	1	1	16	111111011111111111
NP_733778	TRUE	nicotinamide riboside kinase 2 [Homo sapiens]	24762248	230	2	1	1	1	1	1	1	1	1	1	1	1	1	1	1	1	1	1	0	1	16	111111111111111110
NP_036379	TRUE	selenide, water dikinase 1 isoform 1 [Homo sapiens]	24797148	392	2	1	1	1	1	1	1	1	1	1	1	1	1	1	1	1	1	1	0	1	16	111111111111111110
NP_543153	TRUE	sodium-dependent phosphate transport protein 2C [Homo sapiens]	25014088	599	4	1	1	1	1	1	1	1	1	1	1	1	1	1	0	0	0	1	1	3	14	111111111111100011
NP_734464	TRUE	interleukin-28 receptor subunit alpha isoform 1 precursor [Homo sapiens]	25014103	520	6	1	1	1	1	1	1	1	1	1	1	1	1	0	0	0	0	0	0	6	11	111111111111000000
NP_742001	TRUE	C-type lectin-like domain family 1 [Homo sapiens]	25188187	167	4	1	1	1	1	1	1	1	1	1	1	1	1	1	0	0	0	1	1	3	14	111111111111100011
NP_733934	TRUE	39S ribosomal protein L11, mitochondrial isoform b [Homo sapiens]	25306272	166	5	1	1	1	1	1	1	1	0	0	1	1	1	1	1	1	1	1	1	2	15	111111100111111111
NP_733935	TRUE	39S ribosomal protein L11, mitochondrial isoform c [Homo sapiens]	25306275	181	5	1	1	1	1	1	1	1	0	0	0	1	1	1	1	1	1	1	1	3	14	111111100011111111
NP_057222	TRUE	ubiquinone biosynthesis protein COQ7 homolog isoform 1 [Homo sapiens]	25453484	217	5	1	1	1	1	1	1	1	1	1	0	1	1	1	1	1	1	1	1	1	16	111111111011111111
NP_002705	TRUE	serine/threonine-protein phosphatase 1 regulatory subunit 10 [Homo sapiens]	25777671	940	1	1	1	1	1	1	1	1	1	1	1	1	1	1	1	1	1	0	1	1	16	111111111111111101
NP_115877	TRUE	cornifelin [Homo sapiens]	26024195	112	4	1	1	1	1	1	1	1	1	1	1	1	1	1	0	0	0	1	1	3	14	111111111111100011
NP_006419	TRUE	39S ribosomal protein L28, mitochondrial precursor [Homo sapiens]	26051229	256	5	1	1	1	1	1	1	0	1	1	1	1	1	1	1	1	1	1	1	1	16	111111011111111111
NP_116246	TRUE	serine beta-lactamase-like protein LACTB, mitochondrial isoform a [Homo sapiens]	26051231	547	4	1	1	1	1	1	1	1	1	1	1	1	1	1	0	0	0	1	1	3	14	111111111111100011
NP_741982	TRUE	serine beta-lactamase-like protein LACTB, mitochondrial isoform b [Homo sapiens]	26051233	373	4	1	1	1	1	1	1	1	1	1	1	1	1	1	0	0	0	1	1	3	14	111111111111100011
NP_060700	TRUE	nuclear pore complex protein Nup133 [Homo sapiens]	26051235	1156	5	1	1	1	1	1	1	1	1	0	1	1	1	1	1	1	1	1	1	1	16	111111110111111111
NP_742084	TRUE	tumor necrosis factor ligand superfamily member 13 isoform beta proprotein [Homo sapiens]	26051246	234	7	1	1	1	1	1	1	1	1	1	1	1	1	0	1	1	1	1	1	1	16	111111111111011111
NP_742085	TRUE	tumor necrosis factor ligand superfamily member 13 isoform gamma proprotein [Homo sapiens]	26051248	247	7	1	1	1	1	1	1	1	1	1	1	1	1	0	1	1	1	1	1	1	16	111111111111011111
NP_742086	TRUE	TNFSF12-TNFSF13 protein [Homo sapiens]	26051250	330	1	1	1	1	1	1	1	1	1	1	1	1	1	1	1	1	1	0	1	1	16	111111111111111101
NP_742055	TRUE	eyes absent homolog 1 isoform b [Homo sapiens]	26667216	592	7	1	1	1	1	1	1	1	1	1	1	1	0	1	1	1	1	1	1	1	16	111111111110111111
NP_742056	TRUE	eyes absent homolog 1 isoform c [Homo sapiens]	26667219	557	7	1	1	1	1	1	1	1	1	1	1	1	0	1	1	1	1	1	1	1	16	111111111110111111
NP_742057	TRUE	eyes absent homolog 1 isoform a [Homo sapiens]	26667222	559	7	1	1	1	1	1	1	1	1	1	1	1	0	1	1	1	1	1	1	1	16	111111111110111111
NP_005235	TRUE	eyes absent homolog 2 isoform a [Homo sapiens]	26667227	538	7	1	1	1	1	1	1	1	1	1	1	1	0	1	1	1	1	1	1	1	16	111111111110111111
NP_001981	TRUE	eyes absent homolog 3 [Homo sapiens]	26667243	573	7	1	1	1	1	1	1	1	1	1	1	1	0	1	1	1	1	1	1	1	16	111111111110111111
NP_751915	TRUE	interleukin-15 isoform 2 preproprotein [Homo sapiens]	26787986	135	3	1	1	1	1	1	1	1	1	1	1	1	0	0	0	0	0	0	0	7	10	111111111110000000
NP_663760	TRUE	ataxin-2-like protein isoform B [Homo sapiens]	27262645	1062	7	1	1	1	1	1	1	1	1	1	1	1	0	1	1	1	1	1	1	1	16	111111111110111111
NP_009176	TRUE	ataxin-2-like protein isoform A [Homo sapiens]	27262647	1075	7	1	1	1	1	1	1	1	1	1	1	1	0	1	1	1	1	1	1	1	16	111111111110111111
NP_680780	TRUE	ataxin-2-like protein isoform C [Homo sapiens]	27262649	1097	7	1	1	1	1	1	1	1	1	1	1	1	0	1	1	1	1	1	1	1	16	111111111110111111
NP_680781	TRUE	ataxin-2-like protein isoform D [Homo sapiens]	27262651	1044	7	1	1	1	1	1	1	1	1	1	1	1	0	1	1	1	1	1	1	1	16	111111111110111111
NP_680782	TRUE	ataxin-2-like protein isoform E [Homo sapiens]	27262653	1044	7	1	1	1	1	1	1	1	1	1	1	1	0	1	1	1	1	1	1	1	16	111111111110111111
NP_057153	TRUE	mitochondrial import inner membrane translocase subunit TIM16 [Homo sapiens]	27363461	125	9	1	1	1	1	1	1	1	1	1	1	1	1	1	1	1	0	1	1	1	16	111111111111111011
NP_004258	TRUE	carbohydrate sulfotransferase 2 [Homo sapiens]	27369497	530	1	1	1	1	1	1	1	1	1	1	1	1	1	1	1	1	1	0	1	1	16	111111111111111101
NP_766627	TRUE	aquaporin-11 [Homo sapiens]	27370565	271	7	1	1	1	1	1	1	1	1	1	1	1	0	1	1	1	1	1	1	1	16	111111111110111111
NP_775103	TRUE	small proline-rich protein 4 [Homo sapiens]	27436869	79	3	1	1	1	1	1	1	0	0	0	0	0	0	0	0	0	0	0	0	12	5	111111000000000000
NP_758448	TRUE	granulocyte-macrophage colony-stimulating factor receptor subunit alpha isoform a precursor [Homo sapiens]	27437032	400	6	1	1	1	1	1	1	1	1	1	1	1	1	0	0	0	0	0	0	6	11	111111111111000000
NP_758450	TRUE	granulocyte-macrophage colony-stimulating factor receptor subunit alpha isoform c precursor [Homo sapiens]	27437036	333	3	1	1	1	1	1	1	1	1	1	1	1	0	0	0	0	0	0	0	7	10	111111111110000000
NP_055322	TRUE	malonyl-CoA-acyl carrier protein transacylase, mitochondrial isoform b precursor [Homo sapiens]	27477045	180	5	1	1	1	1	1	1	0	1	1	1	1	1	1	1	1	1	1	1	1	16	111111011111111111
NP_061195	TRUE	interleukin-17 receptor B precursor [Homo sapiens]	27477074	502	6	1	1	1	1	1	1	1	1	1	1	1	1	0	0	0	0	0	0	6	11	111111111111000000
NP_006416	TRUE	pre-mRNA-splicing factor SLU7 [Homo sapiens]	27477111	586	4	1	1	1	1	1	1	1	1	1	1	1	1	1	1	0	1	1	1	1	16	111111111111110111
NP_064504	TRUE	zinc finger CCCH-type antiviral protein 1 isoform 1 [Homo sapiens]	27477136	902	1	1	1	1	1	1	1	1	1	1	1	1	1	1	1	1	1	0	1	1	16	111111111111111101
NP_003668	TRUE	density-regulated protein [Homo sapiens]	27501446	198	7	1	1	1	1	1	1	1	1	1	1	1	1	0	1	1	1	1	1	1	16	111111111111011111
NP_005831	TRUE	protein sprouty homolog 3 [Homo sapiens]	27501452	288	1	1	1	1	1	1	1	1	1	1	1	1	1	1	1	1	1	0	1	1	16	111111111111111101
NP_765975	TRUE	nuclear factor of activated T-cells, cytoplasmic 1 isoform C [Homo sapiens]	27502386	930	1	1	1	1	1	1	1	1	1	1	1	1	1	1	1	1	1	0	1	1	16	111111111111111101
NP_765977	TRUE	nuclear factor of activated T-cells, cytoplasmic 1 isoform E [Homo sapiens]	27502391	812	1	1	1	1	1	1	1	1	1	1	1	1	1	1	1	1	1	0	1	1	16	111111111111111101
NP_765978	TRUE	nuclear factor of activated T-cells, cytoplasmic 1 isoform A [Homo sapiens]	27502393	716	1	1	1	1	1	1	1	1	1	1	1	1	1	1	1	1	1	0	1	1	16	111111111111111101
NP_644809	TRUE	ORM1-like protein 3 [Homo sapiens]	27544927	153	1	1	1	1	1	1	1	1	1	1	1	1	1	1	1	1	1	0	1	1	16	111111111111111101
NP_057444	TRUE	translational activator of cytochrome c oxidase 1 [Homo sapiens]	27545315	297	5	1	1	1	1	1	1	1	0	0	1	1	1	1	1	1	1	1	1	2	15	111111100111111111
NP_775825	TRUE	hypothetical protein LOC219621 [Homo sapiens]	27734885	208	4	1	1	1	1	1	1	1	1	1	1	1	1	1	0	0	0	1	1	3	14	111111111111100011
NP_775823	TRUE	Golgi protein GoPro49 isoform a [Homo sapiens]	27734895	430	1	1	1	1	1	1	1	1	1	1	1	1	1	1	1	1	1	0	1	1	16	111111111111111101
NP_775816	TRUE	aprataxin and PNK-like factor [Homo sapiens]	27734905	511	1	1	1	1	1	1	1	1	1	1	1	1	1	1	1	1	1	0	1	1	16	111111111111111101
NP_775741	TRUE	membrane magnesium transporter 1 precursor [Homo sapiens]	27735037	131	7	1	1	1	1	1	1	1	1	1	1	1	1	0	1	1	1	1	1	1	16	111111111111011111
NP_775746	TRUE	DCN1-like protein 3 [Homo sapiens]	27735047	304	2	1	1	1	1	1	1	1	1	1	1	1	1	1	1	1	1	1	0	1	16	111111111111111110
NP_775752	TRUE	hypothetical protein LOC126353 [Homo sapiens]	27735067	679	6	1	1	1	1	1	1	1	1	1	1	1	1	0	0	0	0	0	0	6	11	111111111111000000
NP_775779	TRUE	solute carrier family 35 member F3 [Homo sapiens]	27735127	490	2	1	1	1	1	1	1	1	1	1	1	1	1	1	1	1	1	1	0	1	16	111111111111111110
NP_775787	TRUE	poly(A)-specific ribonuclease PARN-like domain-containing protein 1 precursor [Homo sapiens]	27735155	520	4	1	1	1	1	1	1	1	1	1	1	1	1	1	0	0	1	1	1	2	15	111111111111100111
NP_775083	TRUE	calpastatin isoform b [Homo sapiens]	27765085	686	6	1	1	1	1	1	1	1	1	1	1	1	1	0	0	0	0	0	0	6	11	111111111111000000
NP_776172	TRUE	putative nuclease HARBI1 [Homo sapiens]	27883880	349	9	1	1	1	1	1	1	1	1	1	1	1	1	1	1	1	0	1	1	1	16	111111111111111011
NP_619728	TRUE	nuclear factor of activated T-cells 5 isoform a [Homo sapiens]	27886520	1455	1	1	1	1	1	1	1	1	1	1	1	1	1	1	1	1	1	0	1	1	16	111111111111111101
NP_775321	TRUE	nuclear factor of activated T-cells 5 isoform a [Homo sapiens]	27886524	1455	1	1	1	1	1	1	1	1	1	1	1	1	1	1	1	1	1	0	1	1	16	111111111111111101
NP_036472	TRUE	nuclear factor of activated T-cells, cytoplasmic 2 isoform B [Homo sapiens]	27886539	921	1	1	1	1	1	1	1	1	1	1	1	1	1	1	1	1	1	0	1	1	16	111111111111111101
NP_775114	TRUE	nuclear factor of activated T-cells, cytoplasmic 2 isoform C [Homo sapiens]	27886541	925	1	1	1	1	1	1	1	1	1	1	1	1	1	1	1	1	1	0	1	1	16	111111111111111101
NP_775186	TRUE	nuclear factor of activated T-cells, cytoplasmic 3 isoform 3 [Homo sapiens]	27886555	1065	1	1	1	1	1	1	1	1	1	1	1	1	1	1	1	1	1	0	1	1	16	111111111111111101
NP_775188	TRUE	nuclear factor of activated T-cells, cytoplasmic 3 isoform 1 [Homo sapiens]	27886561	1075	1	1	1	1	1	1	1	1	1	1	1	1	1	1	1	1	1	0	1	1	16	111111111111111101
NP_004545	TRUE	nuclear factor of activated T-cells, cytoplasmic 4 isoform 2 [Homo sapiens]	27886563	902	1	1	1	1	1	1	1	1	1	1	1	1	1	1	1	1	1	0	1	1	16	111111111111111101
NP_775097	TRUE	phosphatidylinositol-glycan biosynthesis class F protein isoform 2 [Homo sapiens]	27894291	206	5	1	1	1	1	1	1	1	0	1	1	1	1	1	1	1	1	1	1	1	16	111111101111111111
NP_115945	TRUE	interleukin-1 family member 10 [Homo sapiens]	27894304	152	3	1	1	1	1	1	1	1	1	1	1	1	0	0	0	0	0	0	0	7	10	111111111110000000
NP_775184	TRUE	interleukin-1 family member 10 [Homo sapiens]	27894307	152	3	1	1	1	1	1	1	1	1	1	1	1	0	0	0	0	0	0	0	7	10	111111111110000000
NP_776213	TRUE	interleukin-1 receptor antagonist protein isoform 2 [Homo sapiens]	27894317	180	3	1	1	1	1	1	1	1	1	1	1	1	0	0	0	0	0	0	0	7	10	111111111110000000
NP_001396	TRUE	ephrin-A2 precursor [Homo sapiens]	27894381	213	2	1	1	1	1	1	1	1	1	1	1	1	1	1	1	1	1	1	0	1	16	111111111111111110
NP_116015	TRUE	E3 ubiquitin-protein ligase RBBP6 isoform 3 [Homo sapiens]	28077093	118	5	1	1	1	1	1	1	0	1	1	1	1	1	1	1	1	1	1	1	1	16	111111011111111111
NP_005887	TRUE	isocitrate dehydrogenase [NADP] cytoplasmic [Homo sapiens]	28178825	414	5	1	1	1	1	1	1	1	1	0	1	1	1	1	1	1	1	1	1	1	16	111111110111111111
NP_000550	TRUE	hemoglobin subunit gamma-1 [Homo sapiens]	28302131	147	1	1	1	1	1	1	1	1	1	1	1	1	1	1	1	1	1	0	1	1	16	111111111111111101
NP_777568	TRUE	coiled-coil domain-containing protein 50 short isoform [Homo sapiens]	28372509	306	8	1	1	1	1	1	1	1	1	1	1	1	1	1	1	1	1	0	0	2	15	111111111111111100
NP_777547	TRUE	intraflagellar transport protein 20 homolog [Homo sapiens]	28372523	148	5	1	1	1	1	1	1	1	1	1	0	1	1	1	1	1	1	1	1	1	16	111111111011111111
NP_777558	TRUE	lysozyme g-like protein 1 precursor [Homo sapiens]	28372527	194	6	1	1	1	1	1	1	1	1	1	1	1	1	0	0	0	0	0	0	6	11	111111111111000000
NP_777569	TRUE	protein kish-A precursor [Homo sapiens]	28372533	72	7	1	1	1	1	1	1	1	1	1	1	1	0	1	1	1	1	1	1	1	16	111111111110111111
NP_777592	TRUE	bactericidal/permeability-increasing protein-like 2 precursor [Homo sapiens]	28372551	507	4	1	1	1	1	1	1	1	1	1	1	1	1	1	0	0	0	1	1	3	14	111111111111100011
NP_778205	TRUE	alpha-N-acetyl-neuraminyl-2,3-beta-galactosyl-1,3-N-acetyl-galactosaminide alpha-2,6-sialyltransferase isoform b [Homo sapiens]	28373094	218	9	1	1	1	1	1	1	1	1	1	1	1	1	1	1	1	0	1	1	1	16	111111111111111011
NP_008933	TRUE	proteasomal ubiquitin receptor ADRM1 precursor [Homo sapiens]	28373192	407	5	1	1	1	1	1	1	1	1	0	1	1	1	1	1	1	1	1	1	1	16	111111110111111111
NP_783163	TRUE	proteasomal ubiquitin receptor ADRM1 precursor [Homo sapiens]	28373194	407	5	1	1	1	1	1	1	1	1	0	1	1	1	1	1	1	1	1	1	1	16	111111110111111111
NP_777586	TRUE	transmembrane protein 136 isoform b [Homo sapiens]	28376668	148	9	1	1	1	1	1	1	1	1	1	1	1	1	1	1	1	0	1	1	1	16	111111111111111011
NP_078925	TRUE	Bardet-Biedl syndrome 1 protein [Homo sapiens]	28395045	593	5	1	1	1	1	1	1	1	0	1	1	1	1	1	1	1	1	1	1	1	16	111111101111111111
NP_780294	TRUE	trifunctional purine biosynthetic protein adenosine-3 isoform 2 [Homo sapiens]	28416899	433	9	1	1	1	1	1	1	1	1	1	1	1	1	1	1	1	0	1	1	1	16	111111111111111011
NP_775087	TRUE	interleukin-28 receptor subunit alpha isoform 2 [Homo sapiens]	28416909	491	6	1	1	1	1	1	1	1	1	1	1	1	1	0	0	0	0	0	0	6	11	111111111111000000
NP_057122	TRUE	ribosome maturation protein SBDS [Homo sapiens]	28416940	250	5	1	1	1	1	1	1	1	1	1	0	1	1	1	1	1	1	1	1	1	16	111111111011111111
NP_006742	TRUE	sperm-specific antigen 2 isoform 2 [Homo sapiens]	28557788	1256	8	1	1	1	1	1	1	1	1	1	1	1	1	1	1	1	1	0	0	2	15	111111111111111100
NP_004259	TRUE	mediator of RNA polymerase II transcription subunit 17 [Homo sapiens]	28558975	651	1	1	1	1	1	1	1	1	1	1	1	1	1	1	1	1	1	0	1	1	16	111111111111111101
NP_004765	TRUE	mediator of RNA polymerase II transcription subunit 1 [Homo sapiens]	28559039	1581	1	1	1	1	1	1	1	1	1	1	1	1	1	1	1	1	1	0	1	1	16	111111111111111101
NP_787044	TRUE	DNA (cytosine-5)-methyltransferase 3B isoform 2 [Homo sapiens]	28559061	833	1	1	1	1	1	1	1	1	1	1	1	1	1	1	1	1	1	0	1	1	16	111111111111111101
NP_787045	TRUE	DNA (cytosine-5)-methyltransferase 3B isoform 3 [Homo sapiens]	28559063	770	1	1	1	1	1	1	1	1	1	1	1	1	1	1	1	1	1	0	1	1	16	111111111111111101
NP_787046	TRUE	DNA (cytosine-5)-methyltransferase 3B isoform 6 [Homo sapiens]	28559065	845	1	1	1	1	1	1	1	1	1	1	1	1	1	1	1	1	1	0	1	1	16	111111111111111101
NP_775498	TRUE	Rieske domain-containing protein isoform 2 [Homo sapiens]	28603828	157	1	1	1	1	1	1	1	1	1	1	1	1	1	1	1	1	1	0	1	1	16	111111111111111101
NP_776155	TRUE	FUN14 domain-containing protein 1 [Homo sapiens]	28603830	155	7	1	1	1	1	1	1	1	1	1	1	1	1	0	1	1	1	1	1	1	16	111111111111011111
NP_776191	TRUE	centrosomal protein CEP57L1 [Homo sapiens]	28603844	460	4	1	1	1	1	1	1	1	1	1	1	1	1	1	0	1	1	1	1	1	16	111111111111101111
NP_002176	TRUE	interleukin-7 receptor subunit alpha precursor [Homo sapiens]	28610151	459	6	1	1	1	1	1	1	1	1	1	1	1	1	1	0	0	0	0	0	5	12	111111111111100000
NP_789783	TRUE	anterior gradient protein 3 homolog precursor [Homo sapiens]	28827801	166	4	1	1	1	1	1	1	1	1	1	1	1	1	1	0	0	1	1	1	2	15	111111111111100111
NP_789762	TRUE	39S ribosomal protein L43, mitochondrial isoform b [Homo sapiens]	28872732	215	7	1	1	1	1	1	1	1	1	1	1	1	0	1	1	1	1	1	1	1	16	111111111110111111
NP_789763	TRUE	39S ribosomal protein L43, mitochondrial isoform c [Homo sapiens]	28872736	202	7	1	1	1	1	1	1	1	1	1	1	1	0	1	1	1	1	1	1	1	16	111111111110111111
NP_789764	TRUE	39S ribosomal protein L43, mitochondrial isoform d [Homo sapiens]	28872738	235	7	1	1	1	1	1	1	1	1	1	1	1	0	1	1	1	1	1	1	1	16	111111111110111111
NP_037501	TRUE	DNA (cytosine-5)-methyltransferase 3-like isoform 1 [Homo sapiens]	28872778	387	1	1	1	1	1	1	1	1	1	1	1	1	1	1	1	1	1	0	1	1	16	111111111111111101
NP_787063	TRUE	DNA (cytosine-5)-methyltransferase 3-like isoform 2 [Homo sapiens]	28872780	386	1	1	1	1	1	1	1	1	1	1	1	1	1	1	1	1	1	0	1	1	16	111111111111111101
NP_788276	TRUE	CDK5 regulatory subunit-associated protein 3 [Homo sapiens]	28872792	506	5	1	1	1	1	1	1	1	1	0	1	1	1	1	1	1	1	1	1	1	16	111111110111111111
NP_056173	TRUE	MORC family CW-type zinc finger protein 3 [Homo sapiens]	28872812	939	4	1	1	1	1	1	1	1	1	1	1	1	1	1	0	0	1	1	1	2	15	111111111111100111
NP_056422	TRUE	chromatin target of PRMT1 protein isoform 1 [Homo sapiens]	28875797	248	9	1	1	1	1	1	1	1	1	1	1	1	1	1	1	1	0	1	1	1	16	111111111111111011
NP_795372	TRUE	interferon epsilon precursor [Homo sapiens]	28882045	208	6	1	1	1	1	1	1	1	1	1	1	1	1	0	0	0	0	0	0	6	11	111111111111000000
NP_789795	TRUE	sulfotransferase 1C2 isoform b [Homo sapiens]	29029530	307	1	1	1	1	1	1	1	1	1	1	1	1	1	1	1	1	1	0	1	1	16	111111111111111101
NP_059120	TRUE	adenosine deaminase CECR1 isoform a precursor [Homo sapiens]	29029550	511	2	1	1	1	1	1	1	1	1	1	1	1	1	1	1	1	1	1	0	1	16	111111111111111110
NP_060660	TRUE	Bardet-Biedl syndrome 7 protein isoform b [Homo sapiens]	29029555	672	4	1	1	1	1	1	1	1	1	1	1	1	1	1	0	0	1	1	1	2	15	111111111111100111
NP_789794	TRUE	Bardet-Biedl syndrome 7 protein isoform a [Homo sapiens]	29029557	715	4	1	1	1	1	1	1	1	1	1	1	1	1	1	0	0	1	1	1	2	15	111111111111100111
NP_786884	TRUE	melanoma-associated antigen 2 [Homo sapiens]	29029618	314	7	1	1	1	1	1	1	1	1	1	1	1	1	0	1	1	1	1	1	1	16	111111111111011111
NP_786885	TRUE	melanoma-associated antigen 2 [Homo sapiens]	29029620	314	7	1	1	1	1	1	1	1	1	1	1	1	1	0	1	1	1	1	1	1	16	111111111111011111
NP_787064	TRUE	melanoma-associated antigen 6 [Homo sapiens]	29029627	314	5	1	1	1	1	1	1	1	1	0	1	1	1	1	1	1	1	1	1	1	16	111111110111111111
NP_002177	TRUE	interleukin-9 receptor precursor [Homo sapiens]	29171682	521	6	1	1	1	1	1	1	1	1	1	1	1	1	0	0	0	0	0	0	6	11	111111111111000000
NP_803252	TRUE	ly-6/neurotoxin-like protein 1 isoform c [Homo sapiens]	29294641	116	7	1	1	1	1	1	1	1	1	1	1	1	1	0	1	1	1	1	1	1	16	111111111111011111
NP_803430	TRUE	ly-6/neurotoxin-like protein 1 isoform c [Homo sapiens]	29294645	116	7	1	1	1	1	1	1	1	1	1	1	1	1	0	1	1	1	1	1	1	16	111111111111011111
NP_803251	TRUE	melanoma-associated antigen C3 isoform 2 [Homo sapiens]	29294655	346	1	1	1	1	1	1	1	1	1	1	1	1	1	1	1	1	1	0	1	1	16	111111111111111101
NP_803429	TRUE	ly-6/neurotoxin-like protein 1 isoform c [Homo sapiens]	29337283	116	7	1	1	1	1	1	1	1	1	1	1	1	1	0	1	1	1	1	1	1	16	111111111111011111
NP_808816	TRUE	armadillo repeat-containing X-linked protein 3 [Homo sapiens]	29540564	379	1	1	1	1	1	1	1	1	1	1	1	1	1	1	1	1	1	0	1	1	16	111111111111111101
NP_808817	TRUE	armadillo repeat-containing X-linked protein 3 [Homo sapiens]	29540566	379	1	1	1	1	1	1	1	1	1	1	1	1	1	1	1	1	1	0	1	1	16	111111111111111101
NP_057632	TRUE	Golgi membrane protein 1 [Homo sapiens]	29550838	401	1	1	1	1	1	1	1	1	1	1	1	1	1	1	1	1	1	0	1	1	16	111111111111111101
NP_808800	TRUE	Golgi membrane protein 1 [Homo sapiens]	29550850	401	1	1	1	1	1	1	1	1	1	1	1	1	1	1	1	1	1	0	1	1	16	111111111111111101
NP_808908	TRUE	protein phosphatase 1B isoform 3 [Homo sapiens]	29558099	192	1	1	1	1	1	1	1	1	1	1	1	1	1	1	1	1	1	0	1	1	16	111111111111111101
NP_002988	TRUE	syndecan-1 precursor [Homo sapiens]	29568086	310	2	1	1	1	1	1	1	1	1	1	1	1	1	1	1	1	1	1	0	1	16	111111111111111110
NP_056153	TRUE	putative Polycomb group protein ASXL1 isoform 1 [Homo sapiens]	29570782	1541	1	1	1	1	1	1	1	1	1	1	1	1	1	1	1	1	1	0	1	1	16	111111111111111101
NP_612432	TRUE	protein CASC4 isoform a [Homo sapiens]	29826289	436	1	1	1	1	1	1	1	1	1	1	1	1	1	1	1	1	1	0	1	1	16	111111111111111101
NP_835227	TRUE	hypothetical protein LOC162427 [Homo sapiens]	30023820	466	4	1	1	1	1	1	1	1	1	1	1	1	1	1	0	0	1	1	1	2	15	111111111111100111
NP_054747	TRUE	osteopetrosis-associated transmembrane protein 1 precursor [Homo sapiens]	30025026	334	9	1	1	1	1	1	1	1	1	1	1	1	1	1	1	1	0	1	1	1	16	111111111111111011
NP_835145	TRUE	structure-specific endonuclease subunit SLX1 isoform 2 [Homo sapiens]	30089945	161	5	1	1	1	1	1	1	1	1	0	1	1	1	1	1	1	1	1	1	1	16	111111110111111111
NP_659494	TRUE	cdc42 effector protein 5 [Homo sapiens]	30089966	148	2	1	1	1	1	1	1	1	1	1	1	1	1	1	1	1	1	1	0	1	16	111111111111111110
NP_839946	TRUE	hyaluronan and proteoglycan link protein 3 precursor [Homo sapiens]	30102948	360	1	1	1	1	1	1	1	1	1	1	1	1	1	1	1	1	1	0	1	1	16	111111111111111101
NP_840056	TRUE	paired immunoglobulin-like type 2 receptor alpha isoform 2 precursor [Homo sapiens]	30179905	230	7	1	1	1	1	1	1	1	1	1	1	1	0	1	1	1	1	1	1	1	16	111111111110111111
NP_060877	TRUE	lysosomal-associated transmembrane protein 4B [Homo sapiens]	30409982	317	9	1	1	1	1	1	1	1	1	1	1	1	1	1	1	1	0	1	1	1	16	111111111111111011
NP_835488	TRUE	CUB domain-containing protein 1 isoform 2 [Homo sapiens]	30410803	343	1	1	1	1	1	1	1	1	1	1	1	1	1	1	1	1	1	0	1	1	16	111111111111111101
NP_848613	TRUE	transmembrane protein 102 [Homo sapiens]	30425460	508	4	1	1	1	1	1	1	1	1	1	1	1	1	1	0	0	1	1	1	2	15	111111111111100111
NP_848634	TRUE	family with sequence similarity 19 (chemokine (C-C motif)-like), member A2 precursor [Homo sapiens]	30425496	131	9	1	1	1	1	1	1	1	1	1	1	1	1	1	1	1	0	1	1	1	16	111111111111111011
NP_849152	TRUE	hypothetical protein LOC126526 [Homo sapiens]	30520322	355	5	1	1	1	1	1	1	1	0	0	1	1	1	1	1	1	1	1	1	2	15	111111100111111111
NP_848697	TRUE	minor histocompatibility antigen H13 isoform 4 [Homo sapiens]	30581113	143	5	1	1	1	1	1	1	1	0	1	1	1	1	1	1	1	1	1	1	1	16	111111101111111111
NP_076939	TRUE	ganglioside-induced differentiation-associated protein 1-like 1 [Homo sapiens]	30581160	367	9	1	1	1	1	1	1	1	1	1	1	1	1	1	1	1	0	1	1	1	16	111111111111111011
NP_116196	TRUE	F-box only protein 18 isoform 1 [Homo sapiens]	30795117	1094	4	1	1	1	1	1	1	1	1	1	1	1	1	1	0	0	0	1	1	3	14	111111111111100011
NP_835363	TRUE	F-box only protein 18 isoform 2 [Homo sapiens]	30795119	1043	4	1	1	1	1	1	1	1	1	1	1	1	1	1	0	0	0	1	1	3	14	111111111111100011
NP_689772	TRUE	Williams-Beuren syndrome chromosomal region 27 protein [Homo sapiens]	30795190	245	1	1	1	1	1	1	1	1	1	1	1	1	1	1	1	1	1	0	1	1	16	111111111111111101
NP_037503	TRUE	interleukin-19 isoform 2 precursor [Homo sapiens]	30795208	177	3	1	1	1	1	1	1	1	1	1	1	1	0	0	0	0	0	0	0	7	10	111111111110000000
NP_057648	TRUE	cell cycle exit and neuronal differentiation protein 1 [Homo sapiens]	30795225	149	9	1	1	1	1	1	1	1	1	1	1	1	1	1	1	1	0	1	1	1	16	111111111111111011
NP_006308	TRUE	brain acid soluble protein 1 [Homo sapiens]	30795231	227	6	1	1	1	1	1	1	1	1	1	1	1	1	0	0	0	0	0	0	6	11	111111111111000000
NP_000135	TRUE	frataxin, mitochondrial isoform 1 preproprotein [Homo sapiens]	31077081	210	7	1	1	1	1	1	1	1	1	1	1	1	0	1	1	1	1	1	1	1	16	111111111110111111
NP_036250	TRUE	nocturnin [Homo sapiens]	31083028	431	4	1	1	1	1	1	1	1	1	1	1	1	1	1	1	0	1	1	1	1	16	111111111111110111
NP_851422	TRUE	Golgin subfamily A member 8A [Homo sapiens]	31083099	603	1	1	1	1	1	1	1	1	1	1	1	1	1	1	1	1	1	0	1	1	16	111111111111111101
NP_061194	TRUE	interleukin-20 precursor [Homo sapiens]	31083166	176	3	1	1	1	1	1	1	1	1	1	1	1	0	0	0	0	0	0	0	7	10	111111111110000000
NP_067081	TRUE	interleukin-22 receptor subunit alpha-1 precursor [Homo sapiens]	31317239	574	6	1	1	1	1	1	1	1	1	1	1	1	1	0	0	0	0	0	0	6	11	111111111111000000
NP_851826	TRUE	interleukin-22 receptor subunit alpha-2 isoform 2 [Homo sapiens]	31317241	231	3	1	1	1	1	1	1	1	1	1	1	1	0	0	0	0	0	0	0	7	10	111111111110000000
NP_851828	TRUE	tafazzin isoform 2 [Homo sapiens]	31317259	262	5	1	1	1	1	1	1	1	0	0	1	1	1	1	1	1	1	1	1	2	15	111111100111111111
NP_851829	TRUE	tafazzin isoform 3 [Homo sapiens]	31317261	278	5	1	1	1	1	1	1	1	0	0	1	1	1	1	1	1	1	1	1	2	15	111111100111111111
NP_851830	TRUE	tafazzin isoform 4 [Homo sapiens]	31317263	248	5	1	1	1	1	1	1	1	0	0	1	1	1	1	1	1	1	1	1	2	15	111111100111111111
NP_710157	TRUE	hypothetical protein LOC131583 [Homo sapiens]	31377557	423	7	1	1	1	1	1	1	1	1	1	1	1	0	1	1	1	1	1	1	1	16	111111111110111111
NP_116169	TRUE	transmembrane protein 25 isoform 1 [Homo sapiens]	31377650	366	2	1	1	1	1	1	1	1	1	1	1	1	1	1	1	1	1	1	0	1	16	111111111111111110
NP_114111	TRUE	armadillo repeat-containing protein 10 isoform a [Homo sapiens]	31377663	343	4	1	1	1	1	1	1	1	1	1	1	1	1	1	0	0	1	1	1	2	15	111111111111100111
NP_079085	TRUE	tectonic-2 isoform 1 [Homo sapiens]	31377681	697	8	1	1	1	1	1	1	1	1	1	1	1	1	1	1	1	1	0	0	2	15	111111111111111100
NP_071404	TRUE	p53 apoptosis effector related to PMP-22 [Homo sapiens]	31377722	193	1	1	1	1	1	1	1	1	1	1	1	1	1	1	1	1	1	0	1	1	16	111111111111111101
NP_060268	TRUE	YTH domain family protein 1 [Homo sapiens]	31377750	559	1	1	1	1	1	1	1	1	1	1	1	1	1	1	1	1	1	0	1	1	16	111111111111111101
NP_000039	TRUE	argininosuccinate lyase isoform 1 [Homo sapiens]	31541964	464	5	1	1	1	1	1	1	1	1	1	0	1	1	1	1	1	1	1	1	1	16	111111111011111111
NP_542192	TRUE	hypothetical protein LOC140706 [Homo sapiens]	31542255	433	6	1	1	1	1	1	1	1	1	1	1	1	1	1	0	0	0	0	0	5	12	111111111111100000
NP_659465	TRUE	hypothetical protein LOC221481 [Homo sapiens]	31542280	367	3	1	1	1	1	1	1	1	1	1	1	1	0	0	0	0	0	0	0	7	10	111111111110000000
NP_068753	TRUE	autophagy-related protein 101 [Homo sapiens]	31542675	218	5	1	1	1	1	1	0	1	1	1	1	1	1	1	1	1	1	1	1	1	16	111110111111111111
NP_116195	TRUE	glycosyltransferase precursor [Homo sapiens]	31542693	580	1	1	1	1	1	1	1	1	1	1	1	1	1	1	1	1	1	0	1	1	16	111111111111111101
NP_073738	TRUE	spermatogenesis-associated protein 20 [Homo sapiens]	31542723	802	7	1	1	1	1	1	1	1	1	1	1	1	0	1	1	1	1	1	1	1	16	111111111110111111
NP_653190	TRUE	catechol O-methyltransferase domain-containing protein 1 [Homo sapiens]	31542747	262	4	1	1	1	1	1	1	1	1	1	1	1	1	1	0	0	0	1	1	3	14	111111111111100011
NP_689753	TRUE	sec1 family domain-containing protein 2 [Homo sapiens]	31542785	684	4	1	1	1	1	1	1	1	1	1	1	1	1	1	0	0	1	1	1	2	15	111111111111100111
NP_110399	TRUE	gap junction alpha-9 protein [Homo sapiens]	31542845	515	6	1	1	1	1	1	1	1	1	1	1	1	1	1	0	0	0	0	0	5	12	111111111111100000
NP_114147	TRUE	Usher syndrome type-1C protein-binding protein 1 [Homo sapiens]	31543140	703	8	1	1	1	1	1	1	1	1	1	1	1	1	1	1	1	1	0	0	2	15	111111111111111100
NP_620061	TRUE	phosphoglycerate kinase 2 [Homo sapiens]	31543397	417	7	1	1	1	1	1	1	1	1	1	1	1	1	0	1	1	1	1	1	1	16	111111111111011111
NP_443082	TRUE	growth arrest and DNA damage-inducible proteins-interacting protein 1 [Homo sapiens]	31543415	222	5	1	1	1	1	1	1	1	0	0	1	1	1	1	1	1	1	1	1	2	15	111111100111111111
NP_003713	TRUE	tumor protein 63 isoform 1 [Homo sapiens]	31543818	680	1	1	1	1	1	1	1	1	1	1	1	1	1	1	1	1	1	0	1	1	16	111111111111111101
NP_653245	TRUE	spermatogenesis-associated protein 4 [Homo sapiens]	31543825	305	5	1	1	1	1	1	1	1	1	0	1	1	1	1	1	1	1	1	1	1	16	111111110111111111
NP_853516	TRUE	gap junction gamma-3 protein [Homo sapiens]	31559821	279	6	1	1	1	1	1	1	1	1	1	1	1	1	0	0	0	0	0	0	6	11	111111111111000000
NP_852106	TRUE	39S ribosomal protein L55, mitochondrial isoform a [Homo sapiens]	31563352	128	5	1	1	1	1	1	1	1	0	1	1	1	1	1	1	1	1	1	1	1	16	111111101111111111
NP_852119	TRUE	39S ribosomal protein L55, mitochondrial isoform a [Homo sapiens]	31563354	128	5	1	1	1	1	1	1	1	0	1	1	1	1	1	1	1	1	1	1	1	16	111111101111111111
NP_852120	TRUE	39S ribosomal protein L55, mitochondrial isoform a [Homo sapiens]	31563356	128	5	1	1	1	1	1	1	1	0	1	1	1	1	1	1	1	1	1	1	1	16	111111101111111111
NP_852121	TRUE	39S ribosomal protein L55, mitochondrial isoform a [Homo sapiens]	31563358	128	5	1	1	1	1	1	1	1	0	1	1	1	1	1	1	1	1	1	1	1	16	111111101111111111
NP_852128	TRUE	39S ribosomal protein L55, mitochondrial isoform a [Homo sapiens]	31563362	128	5	1	1	1	1	1	1	1	0	1	1	1	1	1	1	1	1	1	1	1	16	111111101111111111
NP_852129	TRUE	39S ribosomal protein L55, mitochondrial isoform a [Homo sapiens]	31563364	128	5	1	1	1	1	1	1	1	0	1	1	1	1	1	1	1	1	1	1	1	16	111111101111111111
NP_852130	TRUE	39S ribosomal protein L55, mitochondrial isoform a [Homo sapiens]	31563366	128	5	1	1	1	1	1	1	1	0	1	1	1	1	1	1	1	1	1	1	1	16	111111101111111111
NP_852131	TRUE	eukaryotic translation initiation factor 6 isoform c [Homo sapiens]	31563374	226	4	1	1	1	1	1	1	1	1	1	1	1	1	1	1	0	1	1	1	1	16	111111111111110111
NP_852133	TRUE	eukaryotic translation initiation factor 6 isoform a [Homo sapiens]	31563378	245	4	1	1	1	1	1	1	1	1	1	1	1	1	1	1	0	1	1	1	1	16	111111111111110111
NP_851800	TRUE	CKLF-like MARVEL transmembrane domain-containing protein 1 isoform 5 [Homo sapiens]	31563402	61	3	1	1	1	1	1	0	0	0	0	0	0	0	0	0	0	0	0	0	13	4	111110000000000000
NP_851813	TRUE	CKLF-like MARVEL transmembrane domain-containing protein 1 isoform 12 [Homo sapiens]	31563424	28	3	1	1	0	0	0	0	0	0	0	0	0	0	0	0	0	0	0	0	16	1	110000000000000000
NP_573566	TRUE	leucine-rich PPR motif-containing protein, mitochondrial precursor [Homo sapiens]	31621305	1394	9	1	1	1	1	1	1	1	1	1	1	1	1	1	1	1	0	1	1	1	16	111111111111111011
NP_852615	TRUE	39S ribosomal protein L21, mitochondrial isoform d [Homo sapiens]	31652226	205	7	1	1	1	1	1	1	1	1	1	1	1	0	1	1	1	1	1	1	1	16	111111111110111111
NP_852616	TRUE	39S ribosomal protein L21, mitochondrial isoform a [Homo sapiens]	31652228	120	7	1	1	1	1	1	1	1	1	1	1	1	0	1	1	1	1	1	1	1	16	111111111110111111
NP_004130	TRUE	lipopolysaccharide-binding protein precursor [Homo sapiens]	31652249	481	4	1	1	1	1	1	1	1	1	1	1	1	1	1	0	0	0	1	1	3	14	111111111111100011
NP_115949	TRUE	serine/threonine-protein phosphatase 4 regulatory subunit 3A [Homo sapiens]	31657117	820	7	1	1	1	1	1	1	1	1	1	1	1	1	0	1	1	1	1	1	1	16	111111111111011111
NP_036525	TRUE	phosphoribosylformylglycinamidine synthase [Homo sapiens]	31657129	1338	5	1	1	1	1	1	1	1	1	0	1	1	1	1	1	1	1	1	1	1	16	111111110111111111
NP_852470	TRUE	inosine triphosphate pyrophosphatase isoform b [Homo sapiens]	31657144	177	5	1	1	1	1	1	1	0	1	1	1	1	1	1	1	1	1	1	1	1	16	111111011111111111
NP_056423	TRUE	erythroid differentiation-related factor 1 isoform 2 [Homo sapiens]	31742484	1204	5	1	1	1	1	1	1	0	1	1	1	1	1	1	1	1	1	1	1	1	16	111111011111111111
NP_060647	TRUE	NEDD4-binding protein 2 [Homo sapiens]	31742492	1770	9	1	1	1	1	1	1	1	1	1	1	1	1	1	1	1	0	1	1	1	16	111111111111111011
NP_852090	TRUE	frataxin, mitochondrial isoform 2 preproprotein [Homo sapiens]	31742516	196	7	1	1	1	1	1	1	1	1	1	1	1	0	1	1	1	1	1	1	1	16	111111111110111111
NP_853635	TRUE	keratin-associated protein 6-2 [Homo sapiens]	31791040	62	3	1	1	0	0	0	0	0	0	0	0	0	0	0	0	0	0	0	0	16	1	110000000000000000
NP_057030	TRUE	protein pelota homolog [Homo sapiens]	31880783	385	5	1	0	1	1	1	1	1	1	1	1	1	1	1	1	1	1	1	1	1	16	101111111111111111
NP_853509	TRUE	butyrophilin subfamily 2 member A2 isoform b precursor [Homo sapiens]	31881693	407	4	1	1	1	1	1	1	1	1	1	1	1	1	1	1	0	1	1	1	1	16	111111111111110111
NP_079025	TRUE	vasohibin-2 isoform 1 [Homo sapiens]	31982921	311	1	1	1	1	1	1	1	1	1	1	1	1	1	1	1	1	1	0	1	1	16	111111111111111101
NP_853531	TRUE	CKLF-like MARVEL transmembrane domain-containing protein 3 [Homo sapiens]	32130526	182	8	1	1	1	1	1	1	1	1	1	1	1	1	1	1	1	1	0	0	2	15	111111111111111100
NP_849199	TRUE	CKLF-like MARVEL transmembrane domain-containing protein 8 [Homo sapiens]	32130536	173	7	1	1	1	1	1	1	1	1	1	1	1	1	0	1	1	1	1	1	1	16	111111111111011111
NP_443085	TRUE	aarF domain containing kinase 2 [Homo sapiens]	32261307	626	7	1	1	1	1	1	1	1	1	1	1	1	0	1	1	1	1	1	1	1	16	111111111110111111
NP_037422	TRUE	homologous-pairing protein 2 homolog isoform 1 [Homo sapiens]	32261320	205	4	1	1	1	1	1	1	1	1	1	1	1	1	1	0	0	1	1	1	2	15	111111111111100111
NP_057610	TRUE	BET1-like protein isoform 2 [Homo sapiens]	32261322	102	4	1	1	1	1	1	1	1	1	1	1	1	1	1	0	0	1	1	1	2	15	111111111111100111
NP_057584	TRUE	hypothetical protein LOC51260 [Homo sapiens]	32306539	233	5	1	1	1	1	1	1	1	0	1	1	1	1	1	1	1	1	1	1	1	16	111111101111111111
NP_859017	TRUE	neuronatin isoform beta [Homo sapiens]	32307136	54	3	1	1	1	1	1	0	0	0	0	0	0	0	0	0	0	0	0	0	13	4	111110000000000000
NP_861453	TRUE	testis-specific H1 histone [Homo sapiens]	32401437	255	3	1	1	1	1	1	1	1	1	1	1	1	0	0	0	0	0	0	0	7	10	111111111110000000
NP_859054	TRUE	gap junction alpha-5 protein [Homo sapiens]	32483412	358	6	1	1	1	1	1	1	1	1	1	1	1	1	1	0	0	0	0	0	5	12	111111111111100000
NP_054774	TRUE	intraflagellar transport protein 81 homolog isoform 1 [Homo sapiens]	32526901	676	4	1	1	1	1	1	1	1	1	1	1	1	1	1	0	0	1	1	1	2	15	111111111111100111
NP_714927	TRUE	heat shock transcription factor, Y-linked isoform 1 [Homo sapiens]	32526913	401	1	1	1	1	1	1	1	1	1	1	1	1	1	1	1	1	1	0	1	1	16	111111111111111101
NP_056258	TRUE	hypothetical protein LOC284058 isoform 1 [Homo sapiens]	32698714	1105	1	1	1	1	1	1	1	1	1	1	1	1	1	1	1	1	1	0	1	1	16	111111111111111101
NP_872317	TRUE	cerebellin-2 precursor [Homo sapiens]	32698861	224	6	1	1	1	1	1	1	1	1	1	1	1	1	1	0	0	0	0	0	5	12	111111111111100000
NP_872328	TRUE	family with sequence similarity 19 (chemokine (C-C motif)-like), member A4 precursor [Homo sapiens]	32698882	140	9	1	1	1	1	1	1	1	1	1	1	1	1	1	1	1	0	1	1	1	16	111111111111111011
NP_872371	TRUE	hypothetical protein LOC283991 [Homo sapiens]	32698954	164	1	1	1	1	1	1	1	1	1	1	1	1	1	1	1	1	1	0	1	1	16	111111111111111101
NP_872599	TRUE	long palate, lung and nasal epithelium carcinoma-associated protein 3 precursor [Homo sapiens]	32964823	476	4	1	1	1	1	1	1	1	1	1	1	1	1	1	0	0	0	1	1	3	14	111111111111100011
NP_775106	TRUE	protein lin-9 homolog [Homo sapiens]	32996737	558	5	1	1	1	1	0	1	1	1	1	1	1	1	1	1	1	1	1	1	1	16	111101111111111111
NP_872625	TRUE	uroplakin-3b isoform b [Homo sapiens]	33149306	276	3	1	1	1	1	1	1	1	1	1	1	1	0	0	0	0	0	0	0	7	10	111111111110000000
NP_071908	TRUE	nucleoredoxin isoform 1 [Homo sapiens]	33149331	435	4	1	1	1	1	1	1	1	1	1	1	1	1	1	1	0	1	1	1	1	16	111111111111110111
NP_874384	TRUE	synaptophysin-like protein 1 isoform b [Homo sapiens]	33239443	241	4	1	1	1	1	1	1	1	1	1	1	1	1	1	0	0	0	1	1	3	14	111111111111100011
NP_872590	TRUE	proliferating cell nuclear antigen [Homo sapiens]	33239451	261	2	1	1	1	1	1	1	1	1	1	1	1	1	1	1	1	1	1	0	1	16	111111111111111110
NP_115803	TRUE	mastermind-like protein 2 [Homo sapiens]	33286444	1156	1	1	1	1	1	1	1	1	1	1	1	1	1	1	1	1	1	0	1	1	16	111111111111111101
NP_006773	TRUE	zinc finger protein-like 1 [Homo sapiens]	33300635	310	5	1	1	1	1	1	1	1	1	0	1	1	1	1	1	1	1	1	1	1	16	111111110111111111
NP_115652	TRUE	rhomboid domain-containing protein 1 [Homo sapiens]	33300639	315	1	1	1	1	1	1	1	1	1	1	1	1	1	1	1	1	1	0	1	1	16	111111111111111101
NP_877436	TRUE	family with sequence similarity 19 (chemokine (C-C motif)-like), member A3 isoform 1 [Homo sapiens]	33300649	133	2	1	1	1	1	1	1	1	1	1	1	1	1	1	1	1	1	1	0	1	16	111111111111111110
NP_612427	TRUE	hypothetical protein LOC84331 [Homo sapiens]	33300670	160	8	1	1	1	1	1	1	1	1	1	1	1	1	1	1	1	1	0	0	2	15	111111111111111100
NP_872617	TRUE	phospholipid transfer protein isoform b precursor [Homo sapiens]	33356541	441	4	1	1	1	1	1	1	1	1	1	1	1	1	1	0	0	0	1	1	3	14	111111111111100011
NP_877576	TRUE	ALS2 C-terminal-like protein isoform 3 [Homo sapiens]	33359217	300	1	1	1	1	1	1	1	1	1	1	1	1	1	1	1	1	1	0	1	1	16	111111111111111101
NP_079150	TRUE	dyslexia-associated protein KIAA0319-like protein [Homo sapiens]	33359221	1049	1	1	1	1	1	1	1	1	1	1	1	1	1	1	1	1	1	0	1	1	16	111111111111111101
NP_060988	TRUE	protein MCM10 homolog isoform 2 [Homo sapiens]	33383235	874	5	1	1	1	1	1	1	0	1	1	1	1	1	1	1	1	1	1	1	1	16	111111011111111111
NP_877428	TRUE	protein MCM10 homolog isoform 1 [Homo sapiens]	33383237	875	5	1	1	1	1	1	1	0	1	1	1	1	1	1	1	1	1	1	1	1	16	111111011111111111
NP_067681	TRUE	TIR domain-containing adapter molecule 2 [Homo sapiens]	33386674	235	1	1	1	1	1	1	1	1	1	1	1	1	1	1	1	1	1	0	1	1	16	111111111111111101
NP_877724	TRUE	nucleoplasmin-2 [Homo sapiens]	33391150	214	1	1	1	1	1	1	1	1	1	1	1	1	1	1	1	1	1	0	1	1	16	111111111111111101
NP_078829	TRUE	coiled-coil domain-containing protein 132 isoform b [Homo sapiens]	33438577	327	5	1	1	1	1	1	1	0	1	1	1	1	1	1	1	1	1	1	1	1	16	111111011111111111
NP_078772	TRUE	interferon regulatory factor 2-binding protein-like [Homo sapiens]	33457336	796	7	1	1	1	1	1	1	1	1	1	1	1	0	1	1	1	1	1	1	1	16	111111111110111111
NP_878258	TRUE	solute carrier family 35 member E2 isoform 1 [Homo sapiens]	33469137	266	1	1	1	1	1	1	1	1	1	1	1	1	1	1	1	1	1	0	1	1	16	111111111111111101
NP_878269	TRUE	E3 ubiquitin-protein ligase CCNB1IP1 isoform 2 [Homo sapiens]	33519436	277	1	1	1	1	1	1	1	1	1	1	1	1	1	1	1	1	1	0	1	1	16	111111111111111101
NP_878271	TRUE	E3 ubiquitin-protein ligase CCNB1IP1 isoform 3 [Homo sapiens]	33519438	277	1	1	1	1	1	1	1	1	1	1	1	1	1	1	1	1	1	0	1	1	16	111111111111111101
NP_878272	TRUE	E3 ubiquitin-protein ligase CCNB1IP1 isoform 4 [Homo sapiens]	33519440	277	1	1	1	1	1	1	1	1	1	1	1	1	1	1	1	1	1	0	1	1	16	111111111111111101
NP_003218	TRUE	transferrin receptor protein 2 isoform 1 [Homo sapiens]	33589848	801	4	1	1	1	1	1	1	1	1	1	1	1	1	1	0	0	1	1	1	2	15	111111111111100111
NP_878268	TRUE	claudin-10 isoform a [Homo sapiens]	33598916	226	6	1	1	1	1	1	1	1	1	1	1	1	1	0	0	0	0	0	0	6	11	111111111111000000
NP_659433	TRUE	ADP-ribosylation factor-like protein 13B isoform 2 [Homo sapiens]	33598958	321	1	1	1	1	1	1	1	1	1	1	1	1	1	1	1	1	1	0	1	1	16	111111111111111101
NP_891556	TRUE	kinectin isoform a [Homo sapiens]	33620775	1357	2	1	1	1	1	1	1	1	1	1	1	1	1	1	1	1	1	1	0	1	16	111111111111111110
NP_612501	TRUE	PRELI domain-containing protein 2 isoform c [Homo sapiens]	33667034	148	4	1	1	1	1	1	1	1	1	1	1	1	1	1	0	0	1	1	1	2	15	111111111111100111
NP_005267	TRUE	glycerol-3-phosphate dehydrogenase [NAD+], cytoplasmic [Homo sapiens]	33695088	349	7	1	1	1	1	1	1	1	1	1	1	1	1	0	1	1	1	1	1	1	16	111111111111011111
NP_006025	TRUE	tumor protein p53-inducible protein 11 [Homo sapiens]	33695117	189	4	1	1	1	1	1	1	1	1	1	1	1	1	1	0	0	0	1	1	3	14	111111111111100011
NP_892117	TRUE	ribonuclease P protein subunit p38 [Homo sapiens]	33859837	283	4	1	1	1	1	1	1	1	1	1	1	1	1	1	0	0	1	1	1	2	15	111111111111100111
NP_115728	TRUE	breast cancer metastasis-suppressor 1-like protein [Homo sapiens]	34147416	323	1	1	1	1	1	1	1	1	1	1	1	1	1	1	1	1	1	0	1	1	16	111111111111111101
NP_060336	TRUE	transmembrane protein 70, mitochondrial isoform a [Homo sapiens]	34147498	260	5	1	1	1	1	1	1	0	1	1	1	1	1	1	1	1	1	1	1	1	16	111111011111111111
NP_653214	TRUE	cytochrome c oxidase subunit 6B2 [Homo sapiens]	34222387	88	7	1	1	1	1	1	1	1	1	1	1	1	0	1	1	1	1	1	1	1	16	111111111110111111
NP_899060	TRUE	RING-box protein 2 isoform 3 [Homo sapiens]	34304333	90	5	1	1	1	1	1	1	1	1	0	1	1	1	1	1	1	1	1	1	1	16	111111110111111111
NP_005328	TRUE	nck-associated protein 1-like isoform 1 [Homo sapiens]	34485727	1127	4	1	1	1	1	1	1	1	1	1	1	1	1	1	1	0	1	1	1	1	16	111111111111110111
NP_001113	TRUE	perilipin-2 [Homo sapiens]	34577059	437	1	1	1	1	1	1	1	1	1	1	1	1	1	1	1	1	1	0	1	1	16	111111111111111101
NP_065069	TRUE	ral GTPase-activating protein subunit beta [Homo sapiens]	34787409	1494	5	1	1	1	1	0	1	1	1	1	1	1	1	1	1	1	1	1	1	1	16	111101111111111111
NP_036305	TRUE	F-box only protein 25 isoform 3 [Homo sapiens]	34878757	291	2	1	1	1	1	1	1	1	1	1	1	1	1	1	1	1	1	1	0	1	16	111111111111111110
NP_904356	TRUE	F-box only protein 25 isoform 2 [Homo sapiens]	34878765	358	2	1	1	1	1	1	1	1	1	1	1	1	1	1	1	1	1	1	0	1	16	111111111111111110
NP_904357	TRUE	F-box only protein 25 isoform 1 [Homo sapiens]	34878769	367	2	1	1	1	1	1	1	1	1	1	1	1	1	1	1	1	1	1	0	1	16	111111111111111110
NP_919256	TRUE	transmembrane protein 219 [Homo sapiens]	34996491	240	6	1	1	1	1	1	1	1	1	1	1	1	1	1	0	0	0	0	0	5	12	111111111111100000
NP_006500	TRUE	transcription factor RelB [Homo sapiens]	35493878	579	1	1	1	1	1	1	1	1	1	1	1	1	1	1	1	1	1	0	1	1	16	111111111111111101
NP_065691	TRUE	DCN1-like protein 1 [Homo sapiens]	36030883	259	2	1	1	1	1	1	1	1	1	1	1	1	1	1	1	1	1	1	0	1	16	111111111111111110
NP_653168	TRUE	protein angel homolog 2 [Homo sapiens]	36030946	544	4	1	1	1	1	1	1	1	1	1	1	1	1	1	1	0	1	1	1	1	16	111111111111110111
NP_061875	TRUE	ewing's tumor-associated antigen 1 [Homo sapiens]	37059814	926	3	1	1	1	1	1	1	1	1	1	1	1	0	0	0	0	0	0	0	7	10	111111111110000000
NP_932069	TRUE	solute carrier family 10 member 6 [Homo sapiens]	37537552	377	9	1	1	1	1	1	1	1	1	1	1	1	1	1	1	1	0	1	1	1	16	111111111111111011
NP_932072	TRUE	zinc finger MYM-type protein 2 [Homo sapiens]	37574606	1377	1	1	1	1	1	1	1	1	1	1	1	1	1	1	1	1	1	0	1	1	16	111111111111111101
NP_932071	TRUE	BH3-interacting domain death agonist isoform 3 [Homo sapiens]	37574728	99	3	1	1	1	1	1	1	1	1	1	1	1	0	0	0	0	0	0	0	7	10	111111111110000000
NP_919433	TRUE	lipoyl synthase, mitochondrial isoform 2 precursor [Homo sapiens]	37577164	322	7	1	1	1	1	1	1	1	1	1	1	1	1	0	1	1	1	1	1	1	16	111111111111011111
NP_006850	TRUE	lipoyl synthase, mitochondrial isoform 1 precursor [Homo sapiens]	37577166	372	7	1	1	1	1	1	1	1	1	1	1	1	1	0	1	1	1	1	1	1	16	111111111111011111
NP_919416	TRUE	VIP peptides isoform 2 preproprotein [Homo sapiens]	37588853	169	3	1	1	1	1	1	1	1	1	1	1	1	0	0	0	0	0	0	0	7	10	111111111110000000
NP_919339	TRUE	E3 ubiquitin-protein ligase NRDP1 isoform 2 [Homo sapiens]	37588859	246	1	1	1	1	1	1	1	1	1	1	1	1	1	1	1	1	1	0	1	1	16	111111111111111101
NP_803877	TRUE	uridine diphosphate glucose pyrophosphatase [Homo sapiens]	37594467	222	5	1	1	1	1	1	0	1	1	1	1	1	1	1	1	1	1	1	1	1	16	111110111111111111
NP_922946	TRUE	normal mucosa of esophagus-specific gene 1 protein [Homo sapiens]	37694067	83	1	1	1	1	1	1	1	1	1	1	1	1	1	1	1	1	1	0	1	1	16	111111111111111101
NP_937796	TRUE	trem-like transcript 4 protein precursor [Homo sapiens]	37700254	200	6	1	1	1	1	1	1	1	1	1	1	1	1	1	0	0	0	0	0	5	12	111111111111100000
NP_054836	TRUE	hypothetical protein LOC29035 [Homo sapiens]	38016919	275	5	1	1	1	1	1	1	1	0	1	1	1	1	1	1	1	1	1	1	1	16	111111101111111111
NP_937832	TRUE	COP9 signalosome complex subunit 8 isoform 2 [Homo sapiens]	38027914	160	1	1	1	1	1	1	1	1	1	1	1	1	1	1	1	1	1	0	1	1	16	111111111111111101
NP_061187	TRUE	mastermind-like protein 3 [Homo sapiens]	38158015	1133	7	1	1	1	1	1	1	1	1	1	1	1	1	0	1	1	1	1	1	1	16	111111111111011111
NP_291031	TRUE	guanylin precursor [Homo sapiens]	38176149	115	3	1	1	1	1	1	1	1	1	1	1	1	0	0	0	0	0	0	0	7	10	111111111110000000
NP_085153	TRUE	protein lunapark [Homo sapiens]	38176151	428	2	1	1	1	1	1	1	1	1	1	1	1	1	1	1	1	1	1	0	1	16	111111111111111110
NP_002990	TRUE	syndecan-4 precursor [Homo sapiens]	38201675	198	2	1	1	1	1	1	1	1	1	1	1	1	1	1	1	1	1	1	0	1	16	111111111111111110
NP_937998	TRUE	meiotic recombination protein SPO11 isoform b [Homo sapiens]	38201680	358	5	1	1	1	1	1	1	0	1	1	1	1	1	1	1	1	1	1	1	1	16	111111011111111111
NP_060798	TRUE	methyl-CpG-binding domain protein 5 [Homo sapiens]	38202209	1494	8	1	1	1	1	1	1	1	1	1	1	1	1	1	1	1	1	0	0	2	15	111111111111111100
NP_937882	TRUE	WNT1-inducible-signaling pathway protein 3 isoform 3 [Homo sapiens]	38202241	372	1	1	1	1	1	1	1	1	1	1	1	1	1	1	1	1	1	0	1	1	16	111111111111111101
NP_877437	TRUE	sulfatase-modifying factor 1 isoform 1 precursor [Homo sapiens]	38202250	374	1	1	1	1	1	1	1	1	1	1	1	1	1	1	1	1	1	0	1	1	16	111111111111111101
NP_938409	TRUE	cAMP-regulated phosphoprotein 21 isoform 2 [Homo sapiens]	38261965	89	3	1	1	1	1	1	1	1	1	1	1	1	0	0	0	0	0	0	0	7	10	111111111110000000
NP_057384	TRUE	cAMP-regulated phosphoprotein 21 isoform 1 [Homo sapiens]	38261971	812	1	1	1	1	1	1	1	1	1	1	1	1	1	1	1	1	1	0	1	1	16	111111111111111101
NP_063945	TRUE	72 kDa inositol polyphosphate 5-phosphatase [Homo sapiens]	38327539	644	4	1	1	1	1	1	1	1	1	1	1	1	1	1	1	0	1	1	1	1	16	111111111111110111
NP_940845	TRUE	neuritin-like protein precursor [Homo sapiens]	38348202	165	3	1	1	1	1	1	1	1	1	1	1	1	0	0	0	0	0	0	0	7	10	111111111110000000
NP_940847	TRUE	ras and Rab interactor-like protein isoform 2 [Homo sapiens]	38348206	452	1	1	1	1	1	1	1	1	1	1	1	1	1	1	1	1	1	0	1	1	16	111111111111111101
NP_940913	TRUE	lanC-like protein 3 isoform 1 [Homo sapiens]	38348330	388	1	1	1	1	1	1	1	1	1	1	1	1	1	1	1	1	1	0	1	1	16	111111111111111101
NP_940929	TRUE	guanosine-3',5'-bis(diphosphate) 3'-pyrophosphohydrolase MESH1 [Homo sapiens]	38348360	140	5	1	1	1	1	1	1	0	1	1	1	1	1	1	1	1	1	1	1	1	16	111111011111111111
NP_940934	TRUE	putative uncharacterized protein C19orf35 [Homo sapiens]	38348368	473	7	1	1	1	1	1	1	1	1	1	1	1	0	1	1	1	1	1	1	1	16	111111111110111111
NP_940946	TRUE	APITD1-CORT protein isoform 1 [Homo sapiens]	38348374	164	7	1	1	1	1	1	1	1	1	1	1	1	1	0	1	1	1	1	1	1	16	111111111111011111
NP_940961	TRUE	hypothetical protein LOC375307 [Homo sapiens]	38348396	387	5	1	1	1	1	1	1	0	1	1	1	1	1	1	1	1	1	1	1	1	16	111111011111111111
NP_940968	TRUE	hypothetical protein LOC375444 [Homo sapiens]	38348408	638	4	1	1	1	1	1	1	1	1	1	1	1	1	1	0	0	1	1	1	2	15	111111111111100111
NP_940970	TRUE	gap junction beta-7 protein [Homo sapiens]	38348412	223	6	1	1	1	1	1	1	1	1	1	1	1	1	0	0	0	0	0	0	6	11	111111111111000000
NP_057688	TRUE	lysine-specific demethylase 3B [Homo sapiens]	38372909	1761	1	1	1	1	1	1	1	1	1	1	1	1	1	1	1	1	1	0	1	1	16	111111111111111101
NP_203528	TRUE	AMY-1-associating protein expressed in testis 1 [Homo sapiens]	38569419	767	1	1	1	1	1	1	1	1	1	1	1	1	1	1	1	1	1	0	1	1	16	111111111111111101
NP_006360	TRUE	leucine-rich repeat-containing protein 41 [Homo sapiens]	38569471	812	4	1	1	1	1	1	1	1	1	1	1	1	1	1	0	0	1	1	1	2	15	111111111111100111
NP_060200	TRUE	glutamine-rich protein 1 [Homo sapiens]	38570097	776	1	1	1	1	1	1	1	1	1	1	1	1	1	1	1	1	1	0	1	1	16	111111111111111101
NP_942581	TRUE	glutamine-rich protein 1 [Homo sapiens]	38570099	776	1	1	1	1	1	1	1	1	1	1	1	1	1	1	1	1	1	0	1	1	16	111111111111111101
NP_056506	TRUE	protein WWC3 [Homo sapiens]	38570149	1092	1	1	1	1	1	1	1	1	1	1	1	1	1	1	1	1	1	0	1	1	16	111111111111111101
NP_061159	TRUE	KIAA1199 precursor [Homo sapiens]	38638698	1361	4	1	1	1	1	1	1	1	1	1	1	1	1	1	0	0	0	1	1	3	14	111111111111100011
NP_006214	TRUE	peptidyl-prolyl cis-trans isomerase NIMA-interacting 4 isoform 1 [Homo sapiens]	38679892	156	5	1	1	1	1	1	1	0	1	1	1	1	1	1	1	1	1	1	1	1	16	111111011111111111
NP_877429	TRUE	tumor protein p63-regulated gene 1-like protein [Homo sapiens]	38679907	272	4	1	1	1	1	1	1	1	1	1	1	1	1	1	0	0	1	1	1	2	15	111111111111100111
NP_060939	TRUE	testis-expressed sequence 2 protein [Homo sapiens]	38679909	1134	5	1	1	1	1	1	1	1	1	0	1	1	1	1	1	1	1	1	1	1	16	111111110111111111
NP_003740	TRUE	insulin receptor substrate 2 [Homo sapiens]	38683860	1338	7	1	1	1	1	1	1	1	1	1	1	1	1	0	1	1	1	1	1	1	16	111111111111011111
NP_859069	TRUE	aspartate beta-hydroxylase domain-containing protein 1 [Homo sapiens]	38708313	390	9	1	1	1	1	1	1	1	1	1	1	1	1	1	1	1	0	1	1	1	16	111111111111111011
NP_006393	TRUE	hepatitis B virus X-interacting protein [Homo sapiens]	38788353	173	5	1	1	1	1	1	1	1	1	0	1	1	1	1	1	1	1	1	1	1	16	111111110111111111
NP_612428	TRUE	DUF729 domain containing 1 [Homo sapiens]	39653315	385	4	1	1	1	1	1	1	1	1	1	1	1	1	1	0	0	1	1	1	2	15	111111111111100111
NP_068602	TRUE	twinkle protein, mitochondrial isoform A [Homo sapiens]	39725942	684	7	1	1	1	1	1	1	1	1	1	1	1	0	1	1	1	1	1	1	1	16	111111111110111111
NP_945347	TRUE	lipase member I [Homo sapiens]	39752679	481	1	1	1	1	1	1	1	1	1	1	1	1	1	1	1	1	1	0	1	1	16	111111111111111101
NP_004604	TRUE	protein-glutamine gamma-glutamyltransferase 2 isoform a [Homo sapiens]	39777597	687	1	1	1	1	1	1	1	1	1	1	1	1	1	1	1	1	1	0	1	1	16	111111111111111101
NP_945189	TRUE	protein-glutamine gamma-glutamyltransferase 2 isoform b [Homo sapiens]	39777599	548	1	1	1	1	1	1	1	1	1	1	1	1	1	1	1	1	1	0	1	1	16	111111111111111101
NP_945173	TRUE	calcium-responsive transactivator [Homo sapiens]	39777614	396	7	1	1	1	1	1	1	1	1	1	1	1	1	0	1	1	1	1	1	1	16	111111111111011111
NP_060586	TRUE	protein misato homolog 1 [Homo sapiens]	39780571	570	1	1	1	1	1	1	1	1	1	1	1	1	1	1	1	1	1	0	1	1	16	111111111111111101
NP_653278	TRUE	alpha-1,6-mannosylglycoprotein 6-beta-N-acetylglucosaminyltransferase B isoform 1 [Homo sapiens]	39812181	790	4	1	1	1	1	1	1	1	1	1	1	1	1	1	0	0	0	1	1	3	14	111111111111100011
NP_945193	TRUE	alpha-1,6-mannosylglycoprotein 6-beta-N-acetylglucosaminyltransferase B isoform 2 [Homo sapiens]	39812197	801	4	1	1	1	1	1	1	1	1	1	1	1	1	1	0	0	0	1	1	3	14	111111111111100011
NP_056263	TRUE	protein DPCD [Homo sapiens]	39930355	203	1	1	1	1	1	1	1	1	1	1	1	1	1	1	1	1	1	0	1	1	16	111111111111111101
NP_065196	TRUE	serine/threonine-protein phosphatase 4 regulatory subunit 3B isoform 2 [Homo sapiens]	39930397	764	7	1	1	1	1	1	1	1	1	1	1	1	1	0	1	1	1	1	1	1	16	111111111111011111
NP_078860	TRUE	coiled-coil domain-containing protein 121 isoform 3 [Homo sapiens]	39979626	278	8	1	1	1	1	1	1	1	1	1	1	1	1	1	1	1	1	0	0	2	15	111111111111111100
NP_116765	TRUE	caspase-2 isoform 3 [Homo sapiens]	39995061	108	9	1	1	1	1	1	1	1	1	1	1	1	1	1	1	1	0	1	1	1	16	111111111111111011
NP_068761	TRUE	UPF0636 protein C4orf41 isoform a [Homo sapiens]	39995076	1133	5	1	1	1	1	1	1	1	1	0	1	1	1	1	1	1	1	1	1	1	16	111111110111111111
NP_951008	TRUE	UPF0636 protein C4orf41 isoform b [Homo sapiens]	39995078	1086	5	1	1	1	1	1	1	1	1	0	1	1	1	1	1	1	1	1	1	1	16	111111110111111111
NP_078795	TRUE	hypothetical protein LOC79567 isoform 1 [Homo sapiens]	39995080	1219	9	1	1	1	1	1	1	1	1	1	1	1	1	1	1	1	0	1	1	1	16	111111111111111011
NP_951038	TRUE	myoD family inhibitor domain-containing protein isoform p40 [Homo sapiens]	40018612	355	6	1	1	1	1	1	1	1	1	1	1	1	1	0	0	0	0	0	0	6	11	111111111111000000
NP_060396	TRUE	hypothetical protein LOC55668 isoform 1 [Homo sapiens]	40018646	482	4	1	1	1	1	1	1	1	1	1	1	1	1	1	0	0	1	1	1	2	15	111111111111100111
NP_951060	TRUE	metal transporter CNNM3 isoform 2 [Homo sapiens]	40068047	659	4	1	1	1	1	1	1	1	1	1	1	1	1	1	1	0	1	1	1	1	16	111111111111110111
NP_060093	TRUE	metal transporter CNNM3 isoform 1 [Homo sapiens]	40068049	707	4	1	1	1	1	1	1	1	1	1	1	1	1	1	1	0	1	1	1	1	16	111111111111110111
NP_060119	TRUE	metal transporter CNNM2 isoform 1 [Homo sapiens]	40068053	875	4	1	1	1	1	1	1	1	1	1	1	1	1	1	1	0	1	1	1	1	16	111111111111110111
NP_951058	TRUE	metal transporter CNNM2 isoform 2 [Homo sapiens]	40068055	853	4	1	1	1	1	1	1	1	1	1	1	1	1	1	1	0	1	1	1	1	16	111111111111110111
NP_115609	TRUE	histone-lysine N-methyltransferase setd3 isoform a [Homo sapiens]	40068481	594	9	1	1	1	1	1	1	1	1	1	1	1	1	1	1	1	0	1	1	1	16	111111111111111011
NP_954574	TRUE	histone-lysine N-methyltransferase setd3 isoform b [Homo sapiens]	40068483	296	9	1	1	1	1	1	1	1	1	1	1	1	1	1	1	1	0	1	1	1	16	111111111111111011
NP_689732	TRUE	hypothetical protein LOC151050 [Homo sapiens]	40217794	987	1	1	1	1	1	1	1	1	1	1	1	1	1	1	1	1	1	0	1	1	16	111111111111111101
NP_003351	TRUE	2-hydroxyacylsphingosine 1-beta-galactosyltransferase precursor [Homo sapiens]	40254471	541	7	1	1	1	1	1	1	1	1	1	1	1	0	1	1	1	1	1	1	1	16	111111111110111111
NP_004029	TRUE	alpha-amylase 1 precursor [Homo sapiens]	40254482	511	2	1	1	1	1	1	1	1	1	1	1	1	1	1	1	1	1	1	0	1	16	111111111111111110
NP_113641	TRUE	hypothetical protein LOC83641 [Homo sapiens]	40254982	306	1	1	1	1	1	1	1	1	1	1	1	1	1	1	1	1	1	0	1	1	16	111111111111111101
NP_116288	TRUE	hypothetical protein LOC84985 isoform a [Homo sapiens]	40254997	434	3	1	1	1	1	1	1	1	1	1	1	1	0	0	0	0	0	0	0	7	10	111111111110000000
NP_073593	TRUE	chromatin modification-related protein MEAF6 [Homo sapiens]	40255020	201	1	1	1	1	1	1	1	1	1	1	1	1	1	1	1	1	1	0	1	1	16	111111111111111101
NP_653318	TRUE	interleukin-20 receptor subunit beta precursor [Homo sapiens]	40255073	311	3	1	1	1	1	1	1	1	1	1	1	1	0	0	0	0	0	0	0	7	10	111111111110000000
NP_775827	TRUE	coiled-coil domain-containing protein 83 [Homo sapiens]	40255180	444	5	1	1	1	1	1	1	1	1	1	0	1	1	1	1	1	1	1	1	1	16	111111111011111111
NP_689662	TRUE	lysM and putative peptidoglycan-binding domain-containing protein 4 [Homo sapiens]	40288201	297	9	1	1	1	1	1	1	1	1	1	1	1	1	1	1	1	0	1	1	1	16	111111111111111011
NP_057192	TRUE	androgen-induced gene 1 protein [Homo sapiens]	40316941	238	5	1	0	1	1	1	1	1	1	1	1	1	1	1	1	1	1	1	1	1	16	101111111111111111
NP_954646	TRUE	ribosome-recycling factor, mitochondrial isoform 2 precursor [Homo sapiens]	40317624	201	5	1	1	1	1	1	1	1	1	1	0	1	1	1	1	1	1	1	1	1	16	111111111011111111
NP_009217	TRUE	synaptopodin isoform A [Homo sapiens]	40353727	903	6	1	1	1	1	1	1	1	1	1	1	1	1	0	0	0	0	0	0	6	11	111111111111000000
NP_954654	TRUE	nucleophosmin isoform 2 [Homo sapiens]	40353734	265	7	1	1	1	1	1	1	1	1	1	1	1	1	0	1	1	1	1	1	1	16	111111111111011111
NP_954655	TRUE	bisphosphoglycerate mutase [Homo sapiens]	40353764	259	1	1	1	1	1	1	1	1	1	1	1	1	1	1	1	1	1	0	1	1	16	111111111111111101
NP_004155	TRUE	retinol-binding protein 2 [Homo sapiens]	40354214	134	2	1	1	1	1	1	1	1	1	1	1	1	1	1	1	1	1	1	0	1	16	111111111111111110
NP_954699	TRUE	ribulose-phosphate 3-epimerase isoform 1 [Homo sapiens]	40385883	228	9	1	1	1	1	1	1	1	1	1	1	1	1	1	1	1	0	1	1	1	16	111111111111111011
NP_005832	TRUE	protein sprouty homolog 1 [Homo sapiens]	40538726	319	1	1	1	1	1	1	1	1	1	1	1	1	1	1	1	1	1	0	1	1	16	111111111111111101
NP_954980	TRUE	developmental pluripotency-associated protein 3 [Homo sapiens]	40548326	159	3	1	1	1	1	1	1	1	1	1	1	0	0	0	0	0	0	0	0	8	9	111111111100000000
NP_689853	TRUE	mRNA-decapping enzyme 1B [Homo sapiens]	40548403	617	5	1	1	1	1	1	1	1	1	0	1	1	1	1	1	1	1	1	1	1	16	111111110111111111
NP_955359	TRUE	protein sprouty homolog 1 [Homo sapiens]	40788001	319	1	1	1	1	1	1	1	1	1	1	1	1	1	1	1	1	1	0	1	1	16	111111111111111101
NP_955523	TRUE	protein ZNF365 isoform C [Homo sapiens]	40789306	462	7	1	1	1	1	1	1	1	1	1	1	1	1	0	1	1	1	1	1	1	16	111111111111011111
NP_954872	TRUE	thrombospondin type-1 domain-containing protein 1 isoform 2 [Homo sapiens]	40805852	799	6	1	1	1	1	1	1	1	1	1	1	1	1	0	0	0	0	0	0	6	11	111111111111000000
NP_955805	TRUE	coiled-coil domain-containing protein 80 precursor [Homo sapiens]	41152074	950	1	1	1	1	1	1	1	1	1	1	1	1	1	1	1	1	1	0	1	1	16	111111111111111101
NP_955806	TRUE	coiled-coil domain-containing protein 80 precursor [Homo sapiens]	41152076	950	1	1	1	1	1	1	1	1	1	1	1	1	1	1	1	1	1	0	1	1	16	111111111111111101
NP_115562	TRUE	zinc finger protein 644 isoform 2 [Homo sapiens]	41152091	105	8	1	1	1	1	1	1	1	1	1	1	1	1	1	1	1	1	0	0	2	15	111111111111111100
NP_057704	TRUE	zinc finger protein 644 isoform 2 [Homo sapiens]	41152095	105	8	1	1	1	1	1	1	1	1	1	1	1	1	1	1	1	1	0	0	2	15	111111111111111100
NP_958437	TRUE	protein Muted homolog isoform 1 [Homo sapiens]	41152237	187	1	1	1	1	1	1	1	1	1	1	1	1	1	1	1	1	1	0	1	1	16	111111111111111101
NP_055485	TRUE	basic leucine zipper and W2 domain-containing protein 1 isoform 4 [Homo sapiens]	41281429	353	7	1	1	1	1	1	1	1	1	1	1	1	0	1	1	1	1	1	1	1	16	111111111110111111
NP_620077	TRUE	hypothetical protein LOC25912 isoform 2 [Homo sapiens]	41281688	201	1	1	1	1	1	1	1	1	1	1	1	1	1	1	1	1	1	0	1	1	16	111111111111111101
NP_037519	TRUE	cytochrome b-c1 complex subunit 9 isoform a [Homo sapiens]	41281885	63	1	1	1	1	1	1	1	1	1	1	1	1	1	1	1	1	1	0	1	1	16	111111111111111101
NP_848018	TRUE	coiled-coil domain-containing protein 50 long isoform [Homo sapiens]	41281911	482	8	1	1	1	1	1	1	1	1	1	1	1	1	1	1	1	1	0	0	2	15	111111111111111100
NP_060714	TRUE	ubiquinol-cytochrome c reductase complex chaperone CBP3 homolog isoform a [Homo sapiens]	41327685	299	5	1	1	1	1	1	1	0	1	1	1	1	1	1	1	1	1	1	1	1	16	111111011111111111
NP_954988	TRUE	centromere protein S [Homo sapiens]	41327703	138	7	1	1	1	1	1	1	1	1	1	1	1	1	0	1	1	1	1	1	1	16	111111111111011111
NP_951033	TRUE	NADH dehydrogenase [ubiquinone] 1 alpha subcomplex assembly factor 3 isoform b [Homo sapiens]	41327783	127	9	1	1	1	1	1	1	1	1	1	1	1	1	1	1	1	0	1	1	1	16	111111111111111011
NP_951047	TRUE	NADH dehydrogenase [ubiquinone] 1 alpha subcomplex assembly factor 3 isoform b [Homo sapiens]	41327785	127	9	1	1	1	1	1	1	1	1	1	1	1	1	1	1	1	0	1	1	1	16	111111111111111011
NP_951056	TRUE	NADH dehydrogenase [ubiquinone] 1 alpha subcomplex assembly factor 3 isoform b [Homo sapiens]	41327787	127	9	1	1	1	1	1	1	1	1	1	1	1	1	1	1	1	0	1	1	1	16	111111111111111011
NP_957715	TRUE	tryptophanyl-tRNA synthetase, mitochondrial isoform 2 precursor [Homo sapiens]	41352700	220	7	1	1	1	1	1	1	1	1	1	1	1	1	0	1	1	1	1	1	1	16	111111111111011111
NP_056993	TRUE	neuroblastoma-amplified sequence [Homo sapiens]	41393547	2371	4	1	1	1	1	1	1	1	1	1	1	1	1	1	0	1	1	1	1	1	16	111111111111101111
NP_060631	TRUE	glutamine-dependent NAD(+) synthetase [Homo sapiens]	41393551	706	5	1	1	1	1	1	1	1	1	0	1	1	1	1	1	1	1	1	1	1	16	111111110111111111
NP_079051	TRUE	gem-associated protein 6 [Homo sapiens]	41393577	167	4	1	1	1	1	1	1	1	1	1	1	1	1	1	0	0	1	1	1	2	15	111111111111100111
NP_000088	TRUE	coproporphyrinogen-III oxidase, mitochondrial precursor [Homo sapiens]	41393599	454	1	1	1	1	1	1	1	1	1	1	1	1	1	1	1	1	1	0	1	1	16	111111111111111101
NP_958832	TRUE	reticulon-3 isoform c [Homo sapiens]	41393604	255	1	1	1	1	1	1	1	1	1	1	1	1	1	1	1	1	1	0	1	1	16	111111111111111101
NP_958833	TRUE	reticulon-3 isoform d [Homo sapiens]	41393606	241	1	1	1	1	1	1	1	1	1	1	1	1	1	1	1	1	1	0	1	1	16	111111111111111101
NP_958831	TRUE	reticulon-3 isoform b [Homo sapiens]	41393608	1013	1	1	1	1	1	1	1	1	1	1	1	1	1	1	1	1	1	0	1	1	16	111111111111111101
NP_963893	TRUE	zinc finger MYM-type protein 3 isoform 1 [Homo sapiens]	42475941	1370	1	1	1	1	1	1	1	1	1	1	1	1	1	1	1	1	1	0	1	1	16	111111111111111101
NP_653258	TRUE	highly divergent homeobox isoform 1 [Homo sapiens]	42476009	690	2	1	1	1	1	1	1	1	1	1	1	1	1	1	1	1	1	1	0	1	16	111111111111111110
NP_054864	TRUE	hypothetical protein LOC29058 isoform 2 [Homo sapiens]	42476068	120	5	1	1	1	1	1	1	1	1	1	0	1	1	1	1	1	1	1	1	1	16	111111111011111111
NP_055754	TRUE	trafficking protein particle complex subunit 8 [Homo sapiens]	42476076	1435	5	1	1	1	1	1	1	1	0	0	1	1	1	1	1	1	1	1	1	2	15	111111100111111111
NP_002161	TRUE	interferon alpha-8 precursor [Homo sapiens]	42476083	189	3	1	1	1	1	1	1	1	1	1	1	1	0	0	0	0	0	0	0	7	10	111111111110000000
NP_963907	TRUE	inhibitor of nuclear factor kappa-B kinase-interacting protein isoform 3.1 [Homo sapiens]	42476085	70	3	1	1	1	1	1	1	0	0	0	0	0	0	0	0	0	0	0	0	12	5	111111000000000000
NP_963889	TRUE	transcription initiation factor IIA subunit 1 isoform 2 [Homo sapiens]	42476101	337	7	1	1	1	1	1	1	1	1	1	1	1	1	0	1	1	1	1	1	1	16	111111111111011111
NP_963886	TRUE	neuronal membrane glycoprotein M6-a isoform 3 [Homo sapiens]	42476105	267	2	1	1	1	1	1	1	1	1	1	1	1	1	1	1	1	1	1	0	1	16	111111111111111110
NP_963885	TRUE	neuronal membrane glycoprotein M6-a isoform 2 [Homo sapiens]	42476108	278	2	1	1	1	1	1	1	1	1	1	1	1	1	1	1	1	1	1	0	1	16	111111111111111110
NP_003205	TRUE	transcriptional enhancer factor TEF-5 [Homo sapiens]	42490753	435	4	1	1	1	1	1	1	1	1	1	1	1	1	1	1	0	1	1	1	1	16	111111111111110111
NP_964014	TRUE	sodium/nucleoside cotransporter 1 isoform 2 [Homo sapiens]	42542383	175	6	1	1	1	1	1	1	1	1	1	1	1	1	1	0	0	0	0	0	5	12	111111111111100000
NP_003995	TRUE	gap junction beta-2 protein [Homo sapiens]	42558283	226	6	1	1	1	1	1	1	1	1	1	1	1	1	0	0	0	0	0	0	6	11	111111111111000000
NP_116182	TRUE	major facilitator superfamily domain-containing protein 2A isoform 2 [Homo sapiens]	42713696	530	4	1	1	1	1	1	1	1	1	1	1	1	1	1	0	0	1	1	1	2	15	111111111111100111
NP_055622	TRUE	C2 domain-containing protein 2-like [Homo sapiens]	42716277	707	2	1	1	1	1	1	1	1	1	1	1	1	1	1	1	1	1	1	0	1	16	111111111111111110
NP_078874	TRUE	hypothetical protein LOC79650 isoform 1 [Homo sapiens]	42716283	265	5	1	1	1	1	1	1	1	1	0	1	1	1	1	1	1	1	1	1	1	16	111111110111111111
NP_116762	TRUE	dystrobrevin alpha isoform 6 [Homo sapiens]	42718007	391	7	1	1	1	1	1	1	1	1	1	1	1	0	1	1	1	1	1	1	1	16	111111111110111111
NP_976036	TRUE	DNA endonuclease RBBP8 isoform a [Homo sapiens]	42718015	897	4	1	1	1	1	1	1	1	1	1	1	1	1	1	0	0	1	1	1	2	15	111111111111100111
NP_078863	TRUE	transmembrane protein 53 [Homo sapiens]	42734434	277	5	1	1	1	1	1	1	0	1	1	1	1	1	1	1	1	1	1	1	1	16	111111011111111111
NP_981945	TRUE	reprimo-like protein [Homo sapiens]	42821108	120	3	1	1	1	1	1	1	1	1	1	1	1	0	0	0	0	0	0	0	7	10	111111111110000000
NP_981948	TRUE	hypothetical protein LOC286343 [Homo sapiens]	42822876	228	4	1	1	1	1	1	1	1	1	1	1	1	1	1	1	0	1	1	1	1	16	111111111111110111
NP_981956	TRUE	transmembrane protein 88 [Homo sapiens]	44662813	159	6	1	1	1	1	1	1	1	1	1	1	1	1	0	0	0	0	0	0	6	11	111111111111000000
NP_660320	TRUE	hemojuvelin isoform b [Homo sapiens]	44662823	313	9	1	1	1	1	1	1	1	1	1	1	1	1	1	1	1	0	1	1	1	16	111111111111111011
NP_149129	TRUE	caldesmon isoform 1 [Homo sapiens]	44680105	793	9	1	1	1	1	1	1	1	1	1	1	1	1	1	1	1	0	1	1	1	16	111111111111111011
NP_976039	TRUE	tripartite motif-containing protein 7 isoform 3 [Homo sapiens]	44680124	303	7	1	1	1	1	1	1	1	1	1	1	1	1	0	1	1	1	1	1	1	16	111111111111011111
NP_976040	TRUE	tripartite motif-containing protein 7 isoform 3 [Homo sapiens]	44680126	303	7	1	1	1	1	1	1	1	1	1	1	1	1	0	1	1	1	1	1	1	16	111111111111011111
NP_976041	TRUE	tripartite motif-containing protein 7 isoform 3 [Homo sapiens]	44680128	303	7	1	1	1	1	1	1	1	1	1	1	1	1	0	1	1	1	1	1	1	16	111111111111011111
NP_976042	TRUE	tripartite motif-containing protein 7 isoform 2 [Homo sapiens]	44680130	329	7	1	1	1	1	1	1	1	1	1	1	1	1	0	1	1	1	1	1	1	16	111111111111011111
NP_085131	TRUE	integrator complex subunit 5 [Homo sapiens]	44771201	1019	5	1	1	1	1	1	1	1	0	0	1	1	1	1	1	1	1	1	1	2	15	111111100111111111
NP_982279	TRUE	putative C->U-editing enzyme APOBEC-4 [Homo sapiens]	44888831	367	3	1	1	1	1	1	1	1	0	0	0	0	0	0	0	0	0	0	0	11	6	111111100000000000
NP_005538	TRUE	involucrin [Homo sapiens]	44890059	585	5	1	1	1	1	1	1	1	1	1	0	1	1	1	1	1	1	1	1	1	16	111111111011111111
NP_005086	TRUE	zinc finger MYM-type protein 4 [Homo sapiens]	44890068	1548	1	1	1	1	1	1	1	1	1	1	1	1	1	1	1	1	1	0	1	1	16	111111111111111101
NP_976311	TRUE	myoglobin [Homo sapiens]	44955885	154	4	1	1	1	1	1	1	1	1	1	1	1	1	1	0	0	1	1	1	2	15	111111111111100111
NP_976312	TRUE	myoglobin [Homo sapiens]	44955888	154	4	1	1	1	1	1	1	1	1	1	1	1	1	1	0	0	1	1	1	2	15	111111111111100111
NP_059109	TRUE	apelin preproprotein [Homo sapiens]	45120090	77	3	1	1	1	1	1	0	0	0	0	0	0	0	0	0	0	0	0	0	13	4	111110000000000000
NP_444277	TRUE	urocortin-3 preproprotein [Homo sapiens]	45238845	161	3	1	1	1	1	1	1	1	1	1	1	1	0	0	0	0	0	0	0	7	10	111111111110000000
NP_987091	TRUE	COMM domain-containing protein 6 isoform b [Homo sapiens]	45333906	85	1	1	1	1	1	1	1	1	1	1	1	1	1	1	1	1	1	0	1	1	16	111111111111111101
NP_991108	TRUE	ly6/PLAUR domain-containing protein 2 precursor [Homo sapiens]	45387925	125	4	1	1	1	1	1	1	1	1	1	1	1	1	1	0	0	1	1	1	2	15	111111111111100111
NP_982297	TRUE	placental protein 13-like isoform 2 [Homo sapiens]	45439325	168	2	1	1	1	1	1	1	1	1	1	1	1	1	1	1	1	1	1	0	1	16	111111111111111110
NP_079065	TRUE	transmembrane protein 180 [Homo sapiens]	45439365	517	4	1	1	1	1	1	1	1	1	1	1	1	1	1	0	0	0	1	1	3	14	111111111111100011
NP_995326	TRUE	surfactant-associated protein 2 precursor [Homo sapiens]	45504357	78	3	1	1	1	1	1	1	0	0	0	0	0	0	0	0	0	0	0	0	12	5	111111000000000000
NP_995321	TRUE	family with sequence similarity 9, member B [Homo sapiens]	45504371	186	1	1	1	1	1	1	1	1	1	1	1	1	1	1	1	1	1	0	1	1	16	111111111111111101
NP_689522	TRUE	phosphoinositide 3-kinase adapter protein 1 [Homo sapiens]	45505139	805	1	1	1	1	1	1	1	1	1	1	1	1	1	1	1	1	1	0	1	1	16	111111111111111101
NP_995586	TRUE	cancer-associated gene 1 protein isoform 3 [Homo sapiens]	45505178	641	7	1	1	1	1	1	1	1	1	1	1	1	0	1	1	1	1	1	1	1	16	111111111110111111
NP_219487	TRUE	post-GPI attachment to proteins factor 3 precursor [Homo sapiens]	45505180	320	5	1	1	1	1	1	1	1	0	0	1	1	1	1	1	1	1	1	1	2	15	111111100111111111
NP_995314	TRUE	nck-associated protein 1 isoform 2 [Homo sapiens]	45545411	1134	4	1	1	1	1	1	1	1	1	1	1	1	1	1	1	0	1	1	1	1	16	111111111111110111
NP_057178	TRUE	COMM domain-containing protein 2 [Homo sapiens]	45545435	199	1	1	1	1	1	1	1	1	1	1	1	1	1	1	1	1	1	0	1	1	16	111111111111111101
NP_996531	TRUE	citrate lyase subunit beta-like protein, mitochondrial precursor [Homo sapiens]	45545437	340	4	1	1	1	1	1	1	1	1	1	1	1	1	1	0	0	0	1	1	3	14	111111111111100011
NP_996662	TRUE	DPH3 homolog isoform 1 [Homo sapiens]	45592952	82	7	1	1	1	1	1	1	1	1	1	1	1	1	0	1	1	1	1	1	1	16	111111111111011111
NP_996734	TRUE	reticulon-1 isoform C [Homo sapiens]	45827776	208	1	1	1	1	1	1	1	1	1	1	1	1	1	1	1	1	1	0	1	1	16	111111111111111101
NP_473365	TRUE	melanoma inhibitory activity protein 2 [Homo sapiens]	46094009	654	1	1	1	1	1	1	1	1	1	1	1	1	1	1	1	1	1	0	1	1	16	111111111111111101
NP_073595	TRUE	chromosome 6 open reading frame 106 isoform b [Homo sapiens]	46094086	232	5	1	0	1	1	1	1	1	1	1	1	1	1	1	1	1	1	1	1	1	16	101111111111111111
NP_443155	TRUE	SCAN domain-containing protein 3 [Homo sapiens]	46195755	1325	9	1	1	1	1	1	1	1	1	1	1	1	1	1	1	1	0	1	1	1	16	111111111111111011
NP_060321	TRUE	poly [ADP-ribose] polymerase 16 [Homo sapiens]	46195794	323	1	1	1	1	1	1	1	1	1	1	1	1	1	1	1	1	1	0	1	1	16	111111111111111101
NP_079265	TRUE	GPI inositol-deacylase [Homo sapiens]	46240862	922	5	1	1	1	1	1	1	1	0	1	1	1	1	1	1	1	1	1	1	1	16	111111101111111111
NP_996881	TRUE	secretoglobin family 1D member 4 precursor [Homo sapiens]	46240866	83	3	1	1	1	1	1	1	1	0	0	0	0	0	0	0	0	0	0	0	11	6	111111100000000000
NP_996783	TRUE	reticulon-2 isoform B [Homo sapiens]	46255005	472	1	1	1	1	1	1	1	1	1	1	1	1	1	1	1	1	1	0	1	1	16	111111111111111101
NP_996847	TRUE	cytokine-like protein 2-21 isoform b [Homo sapiens]	46255032	187	4	1	1	1	1	1	1	1	1	1	1	1	1	1	0	0	0	1	1	3	14	111111111111100011
NP_996846	TRUE	retinoic acid receptor responder protein 1 isoform 1 [Homo sapiens]	46255043	294	3	1	1	1	1	1	1	1	1	1	1	1	0	0	0	0	0	0	0	7	10	111111111110000000
NP_996890	TRUE	chemokine (C-C motif) ligand 4-like 2 precursor [Homo sapiens]	46275832	92	3	1	1	1	1	1	1	1	1	1	1	1	0	0	0	0	0	0	0	7	10	111111111110000000
NP_055501	TRUE	hypothetical protein LOC9710 [Homo sapiens]	46276868	1070	6	1	1	1	1	1	1	1	1	1	1	1	1	1	0	0	0	0	0	5	12	111111111111100000
NP_996896	TRUE	transcription elongation factor B polypeptide 2 isoform b [Homo sapiens]	46276893	161	5	1	1	1	1	1	1	1	1	0	1	1	1	1	1	1	1	1	1	1	16	111111110111111111
NP_060028	TRUE	hydrocephalus-inducing protein homolog isoform b [Homo sapiens]	46361983	1017	1	1	1	1	1	1	1	1	1	1	1	1	1	1	1	1	1	0	1	1	16	111111111111111101
NP_997053	TRUE	pre-mRNA-splicing factor SYF2 isoform 2 [Homo sapiens]	46371998	201	5	1	1	1	1	1	0	1	1	1	1	1	1	1	1	1	1	1	1	1	16	111110111111111111
NP_996925	TRUE	alpha-endosulfine isoform 1 [Homo sapiens]	46389550	137	9	1	1	1	1	1	1	1	1	1	1	1	1	1	1	1	0	1	1	1	16	111111111111111011
NP_996926	TRUE	alpha-endosulfine isoform 2 [Homo sapiens]	46389552	133	9	1	1	1	1	1	1	1	1	1	1	1	1	1	1	1	0	1	1	1	16	111111111111111011
NP_996927	TRUE	alpha-endosulfine isoform 4 [Homo sapiens]	46389554	117	9	1	1	1	1	1	1	1	1	1	1	1	1	1	1	1	0	1	1	1	16	111111111111111011
NP_996928	TRUE	alpha-endosulfine isoform 5 [Homo sapiens]	46389556	133	9	1	1	1	1	1	1	1	1	1	1	1	1	1	1	1	0	1	1	1	16	111111111111111011
NP_996929	TRUE	alpha-endosulfine isoform 6 [Homo sapiens]	46389558	117	9	1	1	1	1	1	1	1	1	1	1	1	1	1	1	1	0	1	1	1	16	111111111111111011
NP_996930	TRUE	alpha-endosulfine isoform 7 [Homo sapiens]	46389560	113	9	1	1	1	1	1	1	1	1	1	1	1	1	1	1	1	0	1	1	1	16	111111111111111011
NP_079165	TRUE	PH domain-containing protein C10orf81 isoform 3 [Homo sapiens]	46391075	363	1	1	1	1	1	1	1	1	1	1	1	1	1	1	1	1	1	0	1	1	16	111111111111111101
NP_997217	TRUE	family with sequence similarity 43, member B [Homo sapiens]	46409306	329	7	1	1	1	1	1	1	1	1	1	1	1	0	1	1	1	1	1	1	1	16	111111111110111111
NP_997225	TRUE	STEAP family protein MGC87042 isoform 2 [Homo sapiens]	46409320	245	3	1	1	1	1	1	1	1	1	1	1	1	0	0	0	0	0	0	0	7	10	111111111110000000
NP_997262	TRUE	transmembrane protein 179 [Homo sapiens]	46409390	197	8	1	1	1	1	1	1	1	1	1	1	1	1	1	1	1	1	0	0	2	15	111111111111111100
NP_003204	TRUE	transcriptional enhancer factor TEF-3 isoform 1 [Homo sapiens]	46411152	434	4	1	1	1	1	1	1	1	1	1	1	1	1	1	1	0	1	1	1	1	16	111111111111110111
NP_958849	TRUE	transcriptional enhancer factor TEF-3 isoform 2 [Homo sapiens]	46411156	391	4	1	1	1	1	1	1	1	1	1	1	1	1	1	1	0	1	1	1	1	16	111111111111110111
NP_958851	TRUE	transcriptional enhancer factor TEF-3 isoform 3 [Homo sapiens]	46411159	305	4	1	1	1	1	1	1	1	1	1	1	1	1	1	1	0	1	1	1	1	16	111111111111110111
NP_653166	TRUE	dual oxidase maturation factor 1 [Homo sapiens]	46485465	483	2	1	1	1	1	1	1	1	1	1	1	1	1	1	1	1	1	1	0	1	16	111111111111111110
NP_997467	TRUE	interferon alpha/beta receptor 2 isoform b precursor [Homo sapiens]	46488935	331	3	1	1	1	1	1	1	1	1	1	1	1	0	0	0	0	0	0	0	7	10	111111111110000000
NP_997657	TRUE	COP9 signalosome complex subunit 1 isoform 1 [Homo sapiens]	47078238	527	5	1	1	1	1	1	1	0	1	1	1	1	1	1	1	1	1	1	1	1	16	111111011111111111
NP_004118	TRUE	COP9 signalosome complex subunit 1 isoform 2 [Homo sapiens]	47078240	491	5	1	1	1	1	1	1	0	1	1	1	1	1	1	1	1	1	1	1	1	16	111111011111111111
NP_001873	TRUE	corticotropin-releasing factor-binding protein precursor [Homo sapiens]	47080099	322	8	1	1	1	1	1	1	1	1	1	1	1	1	1	1	1	1	0	0	2	15	111111111111111100
NP_998733	TRUE	zinc transporter ZIP3 isoform b [Homo sapiens]	47080103	105	5	1	1	1	1	1	1	1	0	1	1	1	1	1	1	1	1	1	1	1	16	111111101111111111
NP_998759	TRUE	transcription factor RFX4 isoform c [Homo sapiens]	47132527	735	1	1	1	1	1	1	1	1	1	1	1	1	1	1	1	1	1	0	1	1	16	111111111111111101
NP_473375	TRUE	fibronectin isoform 7 preproprotein [Homo sapiens]	47132547	657	4	1	1	1	1	1	1	1	1	1	1	1	1	1	0	0	0	1	1	3	14	111111111111100011
NP_064615	TRUE	suppressor of SWI4 1 homolog [Homo sapiens]	47174861	473	5	1	1	1	1	1	1	1	0	0	1	1	1	1	1	1	1	1	1	2	15	111111100111111111
NP_653170	TRUE	SPOC domain-containing protein 1 [Homo sapiens]	47271475	1216	9	1	1	1	1	1	1	1	1	1	1	1	1	1	1	1	0	1	1	1	16	111111111111111011
NP_849155	TRUE	mitochondrial sodium/hydrogen exchanger NHA2 [Homo sapiens]	47271479	537	5	1	1	1	1	1	1	1	1	1	0	1	1	1	1	1	1	1	1	1	16	111111111011111111
NP_997404	TRUE	reticulon-4 isoform E [Homo sapiens]	47519562	986	1	1	1	1	1	1	1	1	1	1	1	1	1	1	1	1	1	0	1	1	16	111111111111111101
NP_597677	TRUE	nipped-B-like protein isoform A [Homo sapiens]	47578105	2804	5	1	1	1	1	1	1	1	1	0	1	1	1	1	1	1	1	1	1	1	16	111111110111111111
NP_056199	TRUE	nipped-B-like protein isoform B [Homo sapiens]	47578107	2697	5	1	1	1	1	1	1	1	1	0	1	1	1	1	1	1	1	1	1	1	16	111111110111111111
NP_998796	TRUE	hypothetical protein LOC140699 isoform 2 [Homo sapiens]	47578111	608	9	1	1	1	1	1	1	1	1	1	1	1	1	1	1	1	0	1	1	1	16	111111111111111011
NP_653184	TRUE	V-type proton ATPase subunit C 2 isoform b [Homo sapiens]	47717098	381	7	1	1	1	1	1	1	1	1	1	1	1	0	1	1	1	1	1	1	1	16	111111111110111111
NP_434700	TRUE	caspase recruitment domain-containing protein 9 isoform 1 [Homo sapiens]	47717131	536	4	1	1	1	1	1	1	1	1	1	1	1	1	1	0	0	0	1	1	3	14	111111111111100011
NP_060619	TRUE	protein SMG8 [Homo sapiens]	47777319	991	5	1	1	1	1	1	1	0	1	1	1	1	1	1	1	1	1	1	1	1	16	111111011111111111
NP_001001435	TRUE	C-C motif chemokine 4-like precursor [Homo sapiens]	47824887	92	3	1	1	1	1	1	1	1	1	1	1	1	0	0	0	0	0	0	0	7	10	111111111110000000
NP_001001414	TRUE	non-specific cytotoxic cell receptor protein 1 homolog [Homo sapiens]	47825361	275	1	1	1	1	1	1	1	1	1	1	1	1	1	1	1	1	1	0	1	1	16	111111111111111101
NP_001001479	TRUE	solute carrier family 35 member E4 [Homo sapiens]	47827222	350	1	1	1	1	1	1	1	1	1	1	1	1	1	1	1	1	1	0	1	1	16	111111111111111101
NP_000355	TRUE	troponin T, cardiac muscle isoform 1 [Homo sapiens]	48255877	295	2	1	1	1	1	1	1	1	1	1	1	1	1	1	1	1	1	1	0	1	16	111111111111111110
NP_001001430	TRUE	troponin T, cardiac muscle isoform 2 [Homo sapiens]	48255879	288	1	1	1	1	1	1	1	1	1	1	1	1	1	1	1	1	1	0	1	1	16	111111111111111101
NP_001001431	TRUE	troponin T, cardiac muscle isoform 3 [Homo sapiens]	48255881	285	2	1	1	1	1	1	1	1	1	1	1	1	1	1	1	1	1	1	0	1	16	111111111111111110
NP_001001432	TRUE	troponin T, cardiac muscle isoform 4 [Homo sapiens]	48255883	282	2	1	1	1	1	1	1	1	1	1	1	1	1	1	1	1	1	1	0	1	16	111111111111111110
NP_001001502	TRUE	beta-synuclein [Homo sapiens]	48255903	134	3	1	1	1	1	1	1	1	1	1	1	1	0	0	0	0	0	0	0	7	10	111111111110000000
NP_001001676	TRUE	epididymal-specific lipocalin-9 [Homo sapiens]	48717447	176	3	1	1	1	1	1	1	1	1	1	1	1	0	0	0	0	0	0	0	7	10	111111111110000000
NP_775808	TRUE	general transcription factor II-I repeat domain-containing protein 2A [Homo sapiens]	48762700	949	9	1	1	1	1	1	1	1	1	1	1	1	1	1	1	1	0	1	1	1	16	111111111111111011
NP_006189	TRUE	Purkinje cell protein 4 [Homo sapiens]	48762918	62	9	1	1	1	1	1	1	1	1	1	1	1	1	1	1	1	0	1	1	1	16	111111111111111011
NP_002617	TRUE	6-phosphofructokinase, liver type [Homo sapiens]	48762920	780	2	1	1	1	1	1	1	1	1	1	1	1	1	1	1	1	1	1	0	1	16	111111111111111110
NP_003265	TRUE	trafficking protein particle complex subunit 10 [Homo sapiens]	48928029	1259	5	1	1	1	1	1	1	1	0	1	1	1	1	1	1	1	1	1	1	1	16	111111101111111111
NP_056203	TRUE	protein YIPF3 [Homo sapiens]	49472828	350	4	1	1	1	1	1	1	1	1	1	1	1	1	1	0	0	1	1	1	2	15	111111111111100111
NP_116171	TRUE	hepatitis A virus cellular receptor 2 precursor [Homo sapiens]	49574534	301	2	1	1	1	1	1	1	1	1	1	1	1	1	1	1	1	1	1	0	1	16	111111111111111110
NP_004474	TRUE	glycine cleavage system H protein, mitochondrial precursor [Homo sapiens]	49574537	173	9	1	1	1	1	1	1	1	1	1	1	1	1	1	1	1	0	1	1	1	16	111111111111111011
NP_940888	TRUE	60S ribosomal protein L7-like 1 [Homo sapiens]	50053872	246	7	1	1	1	1	1	1	1	1	1	1	1	0	1	1	1	1	1	1	1	16	111111111110111111
NP_291025	TRUE	integrator complex subunit 4 [Homo sapiens]	50086624	963	5	1	1	1	1	1	1	0	1	1	1	1	1	1	1	1	1	1	1	1	16	111111011111111111
NP_786883	TRUE	protein NUT [Homo sapiens]	50233787	1132	3	1	1	1	1	1	1	1	0	0	0	1	0	0	0	0	0	0	0	10	7	111111100010000000
NP_001001995	TRUE	neuronal membrane glycoprotein M6-b isoform 1 [Homo sapiens]	50263048	328	8	1	1	1	1	1	1	1	1	1	1	1	1	1	1	1	1	0	0	2	15	111111111111111100
NP_001001996	TRUE	neuronal membrane glycoprotein M6-b isoform 2 [Homo sapiens]	50263050	305	8	1	1	1	1	1	1	1	1	1	1	1	1	1	1	1	1	0	0	2	15	111111111111111100
NP_001001994	TRUE	neuronal membrane glycoprotein M6-b isoform 4 [Homo sapiens]	50263053	246	8	1	1	1	1	1	1	1	1	1	1	1	1	1	1	1	1	0	0	2	15	111111111111111100
NP_001001998	TRUE	exosome component 10 isoform 1 [Homo sapiens]	50301240	885	5	1	1	1	1	1	1	0	1	1	1	1	1	1	1	1	1	1	1	1	16	111111011111111111
NP_149099	TRUE	heat shock transcription factor, Y-linked isoform 1 [Homo sapiens]	50312655	401	1	1	1	1	1	1	1	1	1	1	1	1	1	1	1	1	1	0	1	1	16	111111111111111101
NP_001001877	TRUE	heat shock transcription factor, Y-linked isoform 2 [Homo sapiens]	50312659	203	1	1	1	1	1	1	1	1	1	1	1	1	1	1	1	1	1	0	1	1	16	111111111111111101
NP_001001975	TRUE	ATP synthase subunit delta, mitochondrial precursor [Homo sapiens]	50345991	168	7	1	1	1	1	1	1	1	1	1	1	1	0	1	1	1	1	1	1	1	16	111111111110111111
NP_001002252	TRUE	ADP-ribosylation factor-like protein 6-interacting protein 4 isoform 4 [Homo sapiens]	50409691	338	2	1	1	1	1	1	1	1	1	1	1	1	1	1	1	1	1	1	0	1	16	111111111111111110
NP_001002251	TRUE	ADP-ribosylation factor-like protein 6-interacting protein 4 isoform 3 [Homo sapiens]	50409738	352	2	1	1	1	1	1	1	1	1	1	1	1	1	1	1	1	1	1	0	1	16	111111111111111110
NP_061164	TRUE	ADP-ribosylation factor-like protein 6-interacting protein 4 isoform 1 [Homo sapiens]	50409756	360	2	1	1	1	1	1	1	1	1	1	1	1	1	1	1	1	1	1	0	1	16	111111111111111110
NP_001002259	TRUE	caprin-2 isoform 1 [Homo sapiens]	50428933	1127	1	1	1	1	1	1	1	1	1	1	1	1	1	1	1	1	1	0	1	1	16	111111111111111101
NP_004308	TRUE	ATPase ASNA1 [Homo sapiens]	50428938	348	5	1	1	1	1	1	1	1	0	0	1	1	1	1	1	1	1	1	1	2	15	111111100111111111
NP_001002269	TRUE	exosome complex component RRP40 isoform 2 [Homo sapiens]	50511939	164	5	1	1	1	1	1	1	1	1	0	1	1	1	1	1	1	1	1	1	1	16	111111110111111111
NP_057126	TRUE	exosome complex component RRP40 isoform 1 [Homo sapiens]	50511943	275	5	1	1	1	1	1	1	1	1	0	1	1	1	1	1	1	1	1	1	1	16	111111110111111111
NP_477520	TRUE	anthrax toxin receptor 2 isoform 1 [Homo sapiens]	50513243	488	4	1	1	1	1	1	1	1	1	1	1	1	1	1	0	0	1	1	1	2	15	111111111111100111
NP_000281	TRUE	phosphoglycerate mutase 2 [Homo sapiens]	50593010	253	1	1	1	1	1	1	1	1	1	1	1	1	1	1	1	1	1	0	1	1	16	111111111111111101
NP_001002006	TRUE	cytosolic 5'-nucleotidase 1B isoform 1 [Homo sapiens]	50593110	610	4	1	1	1	1	1	1	1	1	1	1	1	1	1	0	1	1	1	1	1	16	111111111111101111
NP_056985	TRUE	nucleoside diphosphate-linked moiety X motif 13 [Homo sapiens]	50593112	352	4	1	1	1	1	1	1	1	1	1	1	1	1	1	0	1	1	1	1	1	16	111111111111101111
NP_001002811	TRUE	myomegalin isoform 5 [Homo sapiens]	50658071	1132	4	1	1	1	1	1	1	1	1	1	1	1	1	1	1	0	1	1	1	1	16	111111111111110111
NP_071754	TRUE	myomegalin isoform 3 [Homo sapiens]	50658075	310	1	1	1	1	1	1	1	1	1	1	1	1	1	1	1	1	1	0	1	1	16	111111111111111101
NP_001002810	TRUE	myomegalin isoform 4 [Homo sapiens]	50658077	173	1	1	1	1	1	1	1	1	1	1	1	1	1	1	1	1	1	0	1	1	16	111111111111111101
NP_001002901	TRUE	Fc receptor-like B [Homo sapiens]	50878302	426	5	1	1	1	1	1	1	1	1	0	1	1	1	1	1	1	1	1	1	1	16	111111110111111111
NP_001001971	TRUE	hypothetical protein LOC220965 isoform 2 [Homo sapiens]	50897854	487	1	1	1	1	1	1	1	1	1	1	1	1	1	1	1	1	1	0	1	1	16	111111111111111101
NP_003669	TRUE	THO complex subunit 5 homolog [Homo sapiens]	50959085	683	5	1	1	1	1	1	1	1	1	0	1	1	1	1	1	1	1	1	1	1	16	111111110111111111
NP_001002877	TRUE	THO complex subunit 5 homolog [Homo sapiens]	50959102	683	5	1	1	1	1	1	1	1	1	0	1	1	1	1	1	1	1	1	1	1	16	111111110111111111
NP_001002878	TRUE	THO complex subunit 5 homolog [Homo sapiens]	50959110	683	5	1	1	1	1	1	1	1	1	0	1	1	1	1	1	1	1	1	1	1	16	111111110111111111
NP_001002879	TRUE	THO complex subunit 5 homolog [Homo sapiens]	50959115	683	5	1	1	1	1	1	1	1	1	0	1	1	1	1	1	1	1	1	1	1	16	111111110111111111
NP_001002880	TRUE	protein chibby homolog 1 isoform b [Homo sapiens]	50959132	126	1	1	1	1	1	1	1	1	1	1	1	1	1	1	1	1	1	0	1	1	16	111111111111111101
NP_001003665	TRUE	hypothetical protein LOC375057 [Homo sapiens]	51092270	141	4	1	1	1	1	1	1	1	1	1	1	1	1	1	1	0	1	1	1	1	16	111111111111110111
NP_073744	TRUE	niban-like protein 1 isoform 1 [Homo sapiens]	51093863	746	9	1	1	1	1	1	1	1	1	1	1	1	1	1	1	1	0	1	1	1	16	111111111111111011
NP_001003684	TRUE	cytochrome b-c1 complex subunit 9 isoform b [Homo sapiens]	51173876	62	1	1	1	1	1	1	1	1	1	1	1	1	1	1	1	1	1	0	1	1	16	111111111111111101
NP_001003795	TRUE	general transcription factor II-I repeat domain-containing protein 2B [Homo sapiens]	51241788	949	9	1	1	1	1	1	1	1	1	1	1	1	1	1	1	1	0	1	1	1	16	111111111111111011
NP_001003693	TRUE	lymphocyte antigen 6 complex locus protein G6f precursor [Homo sapiens]	51242941	297	7	1	1	1	1	1	1	1	1	1	1	1	1	0	1	1	1	1	1	1	16	111111111111011111
NP_056369	TRUE	D-glucuronyl C5-epimerase [Homo sapiens]	51317380	617	5	1	1	1	1	1	1	1	0	1	1	1	1	1	1	1	1	1	1	1	16	111111101111111111
NP_001003722	TRUE	nucleoporin GLE1 isoform 1 [Homo sapiens]	51317384	698	1	1	1	1	1	1	1	1	1	1	1	1	1	1	1	1	1	0	1	1	16	111111111111111101
NP_006467	TRUE	ATP synthase subunit g, mitochondrial [Homo sapiens]	51479156	103	7	1	1	1	1	1	1	1	1	1	1	1	0	1	1	1	1	1	1	1	16	111111111110111111
NP_000323	TRUE	ataxin-1 [Homo sapiens]	51479158	815	9	1	1	1	1	1	1	1	1	1	1	1	1	1	1	1	0	1	1	1	16	111111111111111011
NP_001003676	TRUE	hypothetical protein LOC79096 isoform 1 [Homo sapiens]	51558745	274	6	1	1	1	1	1	1	1	1	1	1	1	1	1	0	0	0	0	0	5	12	111111111111100000
NP_001003677	TRUE	hypothetical protein LOC79096 isoform 2 [Homo sapiens]	51558748	337	6	1	1	1	1	1	1	1	1	1	1	1	1	1	0	0	0	0	0	5	12	111111111111100000
NP_001003678	TRUE	hypothetical protein LOC79096 isoform 4 [Homo sapiens]	51558751	326	6	1	1	1	1	1	1	1	1	1	1	1	1	1	0	0	0	0	0	5	12	111111111111100000
NP_056499	TRUE	ATP synthase subunit s, mitochondrial isoform c precursor [Homo sapiens]	51558768	136	2	1	1	1	1	1	1	1	1	1	1	1	1	1	1	1	1	1	0	1	16	111111111111111110
NP_001003805	TRUE	ATP synthase subunit s, mitochondrial isoform b precursor [Homo sapiens]	51558777	127	2	1	1	1	1	1	1	1	1	1	1	1	1	1	1	1	1	1	0	1	16	111111111111111110
NP_919261	TRUE	protein SPT2 homolog [Homo sapiens]	51702222	685	1	1	1	1	1	1	1	1	1	1	1	1	1	1	1	1	1	0	1	1	16	111111111111111101
NP_067677	TRUE	U3 small nucleolar RNA-associated protein 14 homolog C [Homo sapiens]	51871374	766	5	1	1	1	1	1	1	1	1	0	1	1	1	1	1	1	1	1	1	1	16	111111110111111111
NP_003695	TRUE	hypothetical protein LOC8603 [Homo sapiens]	51873049	1224	2	1	1	1	1	1	1	1	1	1	1	1	1	1	1	1	1	1	0	1	16	111111111111111110
NP_001004320	TRUE	alkylglycerol monooxygenase [Homo sapiens]	51972212	445	4	1	1	1	1	1	1	1	1	1	1	1	1	1	0	0	1	1	1	2	15	111111111111100111
NP_009157	TRUE	neurexophilin-2 precursor [Homo sapiens]	52138515	264	4	1	1	1	1	1	1	1	1	1	1	1	1	1	0	0	0	1	1	3	14	111111111111100011
NP_001004747	TRUE	olfactory receptor 5T3 [Homo sapiens]	52317136	340	7	1	1	1	1	1	1	1	1	1	1	1	0	1	1	1	1	1	1	1	16	111111111110111111
NP_055856	TRUE	clusterin-associated protein 1 isoform 1 [Homo sapiens]	52345626	413	5	1	1	1	1	1	1	0	1	1	1	1	1	1	1	1	1	1	1	1	16	111111011111111111
NP_001004440	TRUE	family with sequence similarity 19 (chemokine (C-C motif)-like), member A3 isoform 2 [Homo sapiens]	52486734	169	6	1	1	1	1	1	1	1	1	1	1	1	1	0	0	0	0	0	0	6	11	111111111111000000
NP_005054	TRUE	acyl-CoA desaturase [Homo sapiens]	53759151	359	2	1	1	1	1	1	1	1	1	1	1	1	1	1	1	1	1	1	0	1	16	111111111111111110
NP_001005527	TRUE	family with sequence similarity 19 (chemokine (C-C motif)-like), member A4 precursor [Homo sapiens]	53988383	140	9	1	1	1	1	1	1	1	1	1	1	1	1	1	1	1	0	1	1	1	16	111111111111111011
NP_005253	TRUE	FAD-linked sulfhydryl oxidase ALR [Homo sapiens]	54112432	205	5	1	1	1	1	1	1	0	1	1	1	1	1	1	1	1	1	1	1	1	16	111111011111111111
NP_001005751	TRUE	WASH complex subunit FAM21A [Homo sapiens]	54124343	1341	1	1	1	1	1	1	1	1	1	1	1	1	1	1	1	1	1	0	1	1	16	111111111111111101
NP_002081	TRUE	C-X-C motif chemokine 3 [Homo sapiens]	54144650	107	3	1	1	1	1	1	1	1	1	1	1	1	0	0	0	0	0	0	0	7	10	111111111110000000
NP_057600	TRUE	vacuolar protein sorting-associated protein 54 isoform 1 [Homo sapiens]	54234034	977	2	1	1	1	1	1	1	1	1	1	1	1	1	1	1	1	1	1	0	1	16	111111111111111110
NP_001005739	TRUE	vacuolar protein sorting-associated protein 54 isoform 2 [Homo sapiens]	54234040	965	2	1	1	1	1	1	1	1	1	1	1	1	1	1	1	1	1	1	0	1	16	111111111111111110
NP_056021	TRUE	hypothetical protein LOC23251 [Homo sapiens]	54606888	916	3	1	1	1	1	1	1	1	1	1	1	1	0	0	0	0	0	0	0	7	10	111111111110000000
NP_000148	TRUE	glucosylceramidase isoform 1 precursor [Homo sapiens]	54607043	536	5	1	1	1	1	1	1	0	1	1	1	1	1	1	1	1	1	1	1	1	16	111111011111111111
NP_001005741	TRUE	glucosylceramidase isoform 1 precursor [Homo sapiens]	54607045	536	5	1	1	1	1	1	1	0	1	1	1	1	1	1	1	1	1	1	1	1	16	111111011111111111
NP_001005742	TRUE	glucosylceramidase isoform 1 precursor [Homo sapiens]	54607047	536	5	1	1	1	1	1	1	0	1	1	1	1	1	1	1	1	1	1	1	1	16	111111011111111111
NP_064572	TRUE	chromosome 3 open reading frame 37 [Homo sapiens]	54607104	354	1	1	1	1	1	1	1	1	1	1	1	1	1	1	1	1	1	0	1	1	16	111111111111111101
NP_001006109	TRUE	chromosome 3 open reading frame 37 [Homo sapiens]	54607106	354	1	1	1	1	1	1	1	1	1	1	1	1	1	1	1	1	1	0	1	1	16	111111111111111101
NP_002334	TRUE	lactotransferrin isoform 1 precursor [Homo sapiens]	54607120	710	1	1	1	1	1	1	1	1	1	1	1	1	1	1	1	1	1	0	1	1	16	111111111111111101
NP_036333	TRUE	Golgi apparatus protein 1 isoform 1 [Homo sapiens]	54633312	1203	5	1	1	1	1	1	1	1	1	1	0	1	1	1	1	1	1	1	1	1	16	111111111011111111
NP_056164	TRUE	hypothetical protein LOC23506 [Homo sapiens]	54792088	1079	2	1	1	1	1	1	1	1	1	1	1	1	1	1	1	1	1	1	0	1	16	111111111111111110
NP_056068	TRUE	WSC domain-containing protein 1 [Homo sapiens]	54792094	575	1	1	1	1	1	1	1	1	1	1	1	1	1	1	1	1	1	0	1	1	16	111111111111111101
NP_001005915	TRUE	receptor tyrosine-protein kinase erbB-3 isoform s precursor [Homo sapiens]	54792102	183	2	1	1	1	1	1	1	1	1	1	1	1	1	1	1	1	1	1	0	1	16	111111111111111110
NP_056213	TRUE	hypothetical protein LOC25854 [Homo sapiens]	54792131	482	4	1	1	1	1	1	1	1	1	1	1	1	1	1	0	0	0	1	1	3	14	111111111111100011
NP_001006656	TRUE	hypothetical protein LOC25854 [Homo sapiens]	54792133	482	4	1	1	1	1	1	1	1	1	1	1	1	1	1	0	0	0	1	1	3	14	111111111111100011
NP_056046	TRUE	nuclear pore complex protein Nup160 [Homo sapiens]	54859722	1436	5	1	1	1	1	1	1	1	1	1	0	1	1	1	1	1	1	1	1	1	16	111111111011111111
NP_597722	TRUE	hypothetical protein LOC158405 [Homo sapiens]	55741647	716	1	1	1	1	1	1	1	1	1	1	1	1	1	1	1	1	1	0	1	1	16	111111111111111101
NP_001007074	TRUE	60S ribosomal protein L32 [Homo sapiens]	55743128	135	5	1	1	1	1	1	1	1	0	1	1	1	1	1	1	1	1	1	1	1	16	111111101111111111
NP_001007075	TRUE	60S ribosomal protein L32 [Homo sapiens]	55743130	135	5	1	1	1	1	1	1	1	0	1	1	1	1	1	1	1	1	1	1	1	16	111111101111111111
NP_001006947	TRUE	syndecan-1 precursor [Homo sapiens]	55749480	310	2	1	1	1	1	1	1	1	1	1	1	1	1	1	1	1	1	1	0	1	16	111111111111111110
NP_006833	TRUE	splicing factor 3B subunit 2 [Homo sapiens]	55749531	895	5	1	1	1	1	1	1	1	1	0	1	1	1	1	1	1	1	1	1	1	16	111111110111111111
NP_055468	TRUE	WSC domain-containing protein 2 [Homo sapiens]	55749667	565	1	1	1	1	1	1	1	1	1	1	1	1	1	1	1	1	1	0	1	1	16	111111111111111101
NP_065827	TRUE	hinderin [Homo sapiens]	55749715	577	6	1	1	1	1	1	1	1	1	1	1	1	1	1	0	0	0	0	0	5	12	111111111111100000
NP_079172	TRUE	endoplasmic reticulum metallopeptidase 1 [Homo sapiens]	55749804	904	7	1	1	1	1	1	1	1	1	1	1	1	1	0	1	1	1	1	1	1	16	111111111111011111
NP_057086	TRUE	probable saccharopine dehydrogenase [Homo sapiens]	55770836	429	7	1	1	1	1	1	1	1	1	1	1	1	1	0	1	1	1	1	1	1	16	111111111111011111
NP_001007190	TRUE	IgA-inducing protein homolog precursor [Homo sapiens]	55770874	53	3	1	1	1	1	1	0	0	0	0	0	0	0	0	0	0	0	0	0	13	4	111110000000000000
NP_001007233	TRUE	caspase recruitment domain-containing protein 17 [Homo sapiens]	55925612	110	3	1	1	1	1	1	1	1	1	1	1	1	0	0	0	0	0	0	0	7	10	111111111110000000
NP_001007260	TRUE	SET domain-containing protein 4 isoform c [Homo sapiens]	55953063	307	9	1	1	1	1	1	1	1	1	1	1	1	1	1	1	1	0	1	1	1	16	111111111111111011
NP_001007270	TRUE	gem-associated protein 7 [Homo sapiens]	55953072	131	4	1	1	1	1	1	1	1	1	1	1	1	1	1	0	0	1	1	1	2	15	111111111111100111
NP_001007271	TRUE	gem-associated protein 7 [Homo sapiens]	55953074	131	4	1	1	1	1	1	1	1	1	1	1	1	1	1	0	0	1	1	1	2	15	111111111111100111
NP_005258	TRUE	gap junction alpha-8 protein [Homo sapiens]	55953076	433	6	1	1	1	1	1	1	1	1	1	1	1	1	1	0	0	0	0	0	5	12	111111111111100000
NP_001007247	TRUE	bromodomain and WD repeat-containing protein 1 isoform C [Homo sapiens]	55956930	120	1	1	1	1	1	1	1	1	1	1	1	1	1	1	1	1	1	0	1	1	16	111111111111111101
NP_001007566	TRUE	protein TFG isoform 1 [Homo sapiens]	56090139	400	9	1	1	1	1	1	1	1	1	1	1	1	1	1	1	1	0	1	1	1	16	111111111111111011
NP_001007552	TRUE	cancer/testis antigen family 45 member A5 [Homo sapiens]	56090473	189	8	1	1	1	1	1	1	1	1	1	1	1	1	1	1	1	1	0	0	2	15	111111111111111100
NP_878919	TRUE	metalloreductase STEAP3 isoform a [Homo sapiens]	56549145	498	3	1	1	1	1	1	1	1	1	1	1	1	0	0	0	0	0	0	0	7	10	111111111110000000
NP_001008410	TRUE	metalloreductase STEAP3 isoform b [Homo sapiens]	56549147	488	3	1	1	1	1	1	1	1	1	1	1	1	0	0	0	0	0	0	0	7	10	111111111110000000
NP_005378	TRUE	nuclear pore complex protein Nup98-Nup96 isoform 3 [Homo sapiens]	56549643	937	5	1	1	1	1	1	1	1	1	0	1	1	1	1	1	1	1	1	1	1	16	111111110111111111
NP_001008240	TRUE	hypothetical protein LOC147339 isoform b [Homo sapiens]	56549656	343	3	1	1	1	1	1	1	1	1	1	1	1	0	0	0	0	0	0	0	7	10	111111111110000000
NP_001008222	TRUE	alpha-amylase 1 precursor [Homo sapiens]	56549660	511	2	1	1	1	1	1	1	1	1	1	1	1	1	1	1	1	1	1	0	1	16	111111111111111110
NP_001008219	TRUE	alpha-amylase 1 precursor [Homo sapiens]	56549662	511	2	1	1	1	1	1	1	1	1	1	1	1	1	1	1	1	1	1	0	1	16	111111111111111110
NP_001008220	TRUE	alpha-amylase 1 precursor [Homo sapiens]	56549664	511	2	1	1	1	1	1	1	1	1	1	1	1	1	1	1	1	1	1	0	1	16	111111111111111110
NP_057290	TRUE	transcription cofactor vestigial-like protein 3 [Homo sapiens]	56550035	326	8	1	1	1	1	1	1	1	1	1	1	1	1	1	1	1	1	0	0	2	15	111111111111111100
NP_068596	TRUE	NIF3-like protein 1 isoform 2 [Homo sapiens]	56605983	350	1	1	1	1	1	1	1	1	1	1	1	1	1	1	1	1	1	0	1	1	16	111111111111111101
NP_001008489	TRUE	pyridoxal phosphate phosphatase PHOSPHO2 [Homo sapiens]	56606064	241	1	1	1	1	1	1	1	1	1	1	1	1	1	1	1	1	1	0	1	1	16	111111111111111101
NP_001008536	TRUE	trichohyalin-like protein 1 [Homo sapiens]	56606114	904	3	1	1	1	1	1	1	1	1	1	1	1	0	0	0	0	0	0	0	7	10	111111111110000000
NP_001001552	TRUE	LEM domain-containing protein 1 isoform 3 [Homo sapiens]	56676324	108	4	1	1	1	1	1	1	1	1	1	1	1	1	1	1	0	1	1	1	1	16	111111111111110111
NP_001006682	TRUE	spindlin-2B [Homo sapiens]	56682945	258	3	1	1	1	1	1	1	1	1	1	1	1	0	0	0	0	0	0	0	7	10	111111111110000000
NP_001006683	TRUE	spindlin-2B [Homo sapiens]	56682947	258	3	1	1	1	1	1	1	1	1	1	1	1	0	0	0	0	0	0	0	7	10	111111111110000000
NP_001006684	TRUE	spindlin-2B [Homo sapiens]	56682949	258	3	1	1	1	1	1	1	1	1	1	1	1	0	0	0	0	0	0	0	7	10	111111111110000000
NP_005597	TRUE	legumain preproprotein [Homo sapiens]	56682962	433	5	1	1	1	1	1	1	0	1	1	1	1	1	1	1	1	1	1	1	1	16	111111011111111111
NP_001008530	TRUE	legumain preproprotein [Homo sapiens]	56682964	433	5	1	1	1	1	1	1	0	1	1	1	1	1	1	1	1	1	1	1	1	16	111111011111111111
NP_003234	TRUE	transforming growth factor beta receptor type 3 isoform a [Homo sapiens]	56682966	851	4	1	1	1	1	1	1	1	1	1	1	1	1	1	0	0	0	1	1	3	14	111111111111100011
NP_003272	TRUE	troponin I, slow skeletal muscle [Homo sapiens]	56682969	187	2	1	1	1	1	1	1	1	1	1	1	1	1	1	1	1	1	1	0	1	16	111111111111111110
NP_998760	TRUE	iron-sulfur cluster assembly enzyme ISCU, mitochondrial isoform ISCU2 precursor [Homo sapiens]	56699456	167	7	1	1	1	1	1	1	1	1	1	1	1	0	1	1	1	1	1	1	1	16	111111111110111111
NP_056290	TRUE	protein FAM98A [Homo sapiens]	56699482	518	5	1	1	1	1	1	1	1	1	0	1	1	1	1	1	1	1	1	1	1	16	111111110111111111
NP_001008537	TRUE	hypothetical protein LOC340533 [Homo sapiens]	56711286	1516	3	1	1	1	1	1	1	1	1	1	1	1	0	0	0	0	0	0	0	7	10	111111111110000000
NP_078787	TRUE	HAUS augmin-like complex subunit 3 [Homo sapiens]	56711324	603	1	1	1	1	1	1	1	1	1	1	1	1	1	1	1	1	1	0	1	1	16	111111111111111101
NP_001792	TRUE	cysteine dioxygenase type 1 [Homo sapiens]	56786147	200	7	1	1	1	1	1	1	1	1	1	1	1	0	1	1	1	1	1	1	1	16	111111111110111111
NP_001008699	TRUE	interleukin-4 receptor subunit alpha isoform b precursor [Homo sapiens]	56788411	227	1	1	1	1	1	1	1	1	1	1	1	1	1	1	1	1	1	0	1	1	16	111111111111111101
NP_001008708	TRUE	cation transport regulator-like protein 2 [Homo sapiens]	56790287	184	5	1	1	1	1	1	1	1	1	1	0	1	1	1	1	1	1	1	1	1	16	111111111011111111
NP_114171	TRUE	serine/threonine-protein kinase haspin [Homo sapiens]	56790919	798	4	1	1	1	1	1	1	1	1	1	1	1	1	1	1	0	1	1	1	1	16	111111111111110111
NP_078784	TRUE	zinc finger BED domain-containing protein 2 [Homo sapiens]	56790947	218	7	1	1	1	1	1	1	1	1	1	1	1	1	0	1	1	1	1	1	1	16	111111111111011111
NP_612486	TRUE	codanin-1 [Homo sapiens]	57222570	1227	1	1	1	1	1	1	1	1	1	1	1	1	1	1	1	1	1	0	1	1	16	111111111111111101
NP_036465	TRUE	C-Myc-binding protein [Homo sapiens]	57242777	103	1	1	1	1	1	1	1	1	1	1	1	1	1	1	1	1	1	0	1	1	16	111111111111111101
NP_001008744	TRUE	tyrosyl-DNA phosphodiesterase 1 [Homo sapiens]	57242805	608	5	1	1	1	1	1	1	0	1	1	1	1	1	1	1	1	1	1	1	1	16	111111011111111111
NP_001010855	TRUE	phosphoinositide 3-kinase regulatory subunit 6 [Homo sapiens]	58082081	754	6	1	1	1	1	1	1	1	1	1	1	1	1	0	0	0	0	0	0	6	11	111111111111000000
NP_001010866	TRUE	transmembrane protein 201 isoform 2 [Homo sapiens]	58197554	392	7	1	1	1	1	1	1	1	1	1	1	1	0	1	1	1	1	1	1	1	16	111111111110111111
NP_001010892	TRUE	radial spoke head protein 4 homolog A isoform 1 [Homo sapiens]	58219006	716	5	1	1	1	1	1	1	1	1	1	0	1	1	1	1	1	1	1	1	1	16	111111111011111111
NP_001010922	TRUE	bcl-2-like protein 15 [Homo sapiens]	58219054	163	3	1	1	1	1	1	1	1	1	1	1	0	0	0	0	0	0	0	0	8	9	111111111100000000
NP_001010974	TRUE	breast carcinoma-amplified sequence 4 isoform c [Homo sapiens]	58294158	158	4	1	1	1	1	1	1	1	1	1	1	1	1	1	1	0	1	1	1	1	16	111111111111110111
NP_001010984	TRUE	zinc finger RAD18 domain-containing protein C1orf124 isoform b [Homo sapiens]	58331107	250	5	1	1	1	1	1	0	1	1	1	1	1	1	1	1	1	1	1	1	1	16	111110111111111111
NP_001009923	TRUE	hypothetical protein LOC29058 isoform 1 [Homo sapiens]	58331120	183	5	1	1	1	1	1	1	1	1	1	0	1	1	1	1	1	1	1	1	1	16	111111111011111111
NP_001009924	TRUE	hypothetical protein LOC29058 isoform 2 [Homo sapiens]	58331122	120	5	1	1	1	1	1	1	1	1	1	0	1	1	1	1	1	1	1	1	1	16	111111111011111111
NP_001009925	TRUE	hypothetical protein LOC29058 isoform 2 [Homo sapiens]	58331124	120	5	1	1	1	1	1	1	1	1	1	0	1	1	1	1	1	1	1	1	1	16	111111111011111111
NP_065202	TRUE	histo-blood group ABO system transferase [Homo sapiens]	58331216	354	3	1	1	1	1	1	1	1	1	1	1	1	0	0	0	0	0	0	0	7	10	111111111110000000
NP_056992	TRUE	serrate RNA effector molecule homolog isoform a [Homo sapiens]	58331218	876	5	1	1	1	1	1	1	1	1	0	1	1	1	1	1	1	1	1	1	1	16	111111110111111111
NP_005453	TRUE	melanoma-associated antigen C1 [Homo sapiens]	58530876	1142	5	1	1	1	1	1	1	1	1	0	1	1	1	1	1	1	1	1	1	1	16	111111110111111111
NP_258257	TRUE	multivesicular body subunit 12B isoform 1 [Homo sapiens]	58761488	319	2	1	1	1	1	1	1	1	1	1	1	1	1	1	1	1	1	1	0	1	16	111111111111111110
NP_001011703	TRUE	multivesicular body subunit 12B isoform 2 [Homo sapiens]	58761490	221	2	1	1	1	1	1	1	1	1	1	1	1	1	1	1	1	1	1	0	1	16	111111111111111110
NP_001011671	TRUE	coiled-coil-helix-coiled-coil-helix domain-containing protein 7 isoform f [Homo sapiens]	58761520	85	9	1	1	1	1	1	1	1	1	1	1	1	1	1	1	1	0	1	1	1	16	111111111111111011
NP_001011878	TRUE	beta-defensin 121 isoform 1 precursor [Homo sapiens]	58865339	76	3	1	1	1	1	1	0	0	0	0	0	0	0	0	0	0	0	0	0	13	4	111110000000000000
NP_997264	TRUE	tumor necrosis factor alpha-induced protein 8-like protein 3 [Homo sapiens]	59709436	292	1	1	1	1	1	1	1	1	1	1	1	1	1	1	1	1	1	0	1	1	16	111111111111111101
NP_057673	TRUE	transmembrane protein C3orf1 [Homo sapiens]	59710109	285	7	1	1	1	1	1	1	1	1	1	1	1	0	1	1	1	1	1	1	1	16	111111111110111111
NP_003202	TRUE	G/T mismatch-specific thymine DNA glycosylase [Homo sapiens]	59853162	410	1	1	1	1	1	1	1	1	1	1	1	1	1	1	1	1	1	0	1	1	16	111111111111111101
NP_060704	TRUE	metalloreductase STEAP3 isoform b [Homo sapiens]	59853425	488	3	1	1	1	1	1	1	1	1	1	1	1	0	0	0	0	0	0	0	7	10	111111111110000000
NP_872342	TRUE	gastrokine-2 precursor [Homo sapiens]	59858535	184	3	1	1	1	1	1	1	1	1	1	1	1	0	0	0	0	0	0	0	7	10	111111111110000000
NP_001012334	TRUE	midkine [Homo sapiens]	59894792	143	8	1	1	1	1	1	1	1	1	1	1	1	1	1	1	1	1	0	0	2	15	111111111111111100
NP_001012333	TRUE	midkine [Homo sapiens]	59894796	143	8	1	1	1	1	1	1	1	1	1	1	1	1	1	1	1	1	0	0	2	15	111111111111111100
NP_001012288	TRUE	cytokine receptor-like factor 2 isoform 2 [Homo sapiens]	59958359	259	3	1	1	1	1	1	1	1	1	1	1	1	0	0	0	0	0	0	0	7	10	111111111110000000
NP_001007215	TRUE	calcyclin-binding protein isoform 2 [Homo sapiens]	60218913	185	1	1	1	1	1	1	1	1	1	1	1	1	1	1	1	1	1	0	1	1	16	111111111111111101
NP_001008227	TRUE	hypothetical protein LOC283726 [Homo sapiens]	60223083	398	4	1	1	1	1	1	1	1	1	1	1	1	1	1	1	0	1	1	1	1	16	111111111111110111
NP_001012410	TRUE	shugoshin-like 1 isoform A2 [Homo sapiens]	60302870	561	6	1	1	1	1	1	1	1	1	1	1	1	1	1	0	0	0	0	0	5	12	111111111111100000
NP_001012409	TRUE	shugoshin-like 1 isoform A1 [Homo sapiens]	60302875	527	6	1	1	1	1	1	1	1	1	1	1	1	1	1	0	0	0	0	0	5	12	111111111111100000
NP_001012661	TRUE	myb-related transcription factor, partner of profilin [Homo sapiens]	60460889	399	9	1	1	1	1	1	1	1	1	1	1	1	1	1	1	1	0	1	1	1	16	111111111111111011
NP_689760	TRUE	butyrophilin-like protein 9 precursor [Homo sapiens]	60460897	535	7	1	1	1	1	1	1	1	1	1	1	1	1	0	1	1	1	1	1	1	16	111111111111011111
NP_000131	TRUE	ferrochelatase, mitochondrial isoform b precursor [Homo sapiens]	60499021	423	1	1	1	1	1	1	1	1	1	1	1	1	1	1	1	1	1	0	1	1	16	111111111111111101
NP_001012533	TRUE	ferrochelatase, mitochondrial isoform a precursor [Homo sapiens]	60499025	429	1	1	1	1	1	1	1	1	1	1	1	1	1	1	1	1	1	0	1	1	16	111111111111111101
NP_001012997	TRUE	transcription elongation factor A protein-like 5 [Homo sapiens]	61175239	206	5	1	1	1	1	1	1	0	1	1	1	1	1	1	1	1	1	1	1	1	16	111111011111111111
NP_057264	TRUE	membrane-associated transporter protein isoform a [Homo sapiens]	61635915	530	1	1	1	1	1	1	1	1	1	1	1	1	1	1	1	1	1	0	1	1	16	111111111111111101
NP_001012527	TRUE	membrane-associated transporter protein isoform b [Homo sapiens]	61636000	460	1	1	1	1	1	1	1	1	1	1	1	1	1	1	1	1	1	0	1	1	16	111111111111111101
NP_001009894	TRUE	hypothetical protein LOC91298 [Homo sapiens]	61742164	325	6	1	1	1	1	1	1	1	1	1	1	1	1	0	0	0	0	0	0	6	11	111111111111000000
NP_001013271	TRUE	lymphocyte-specific protein 1 isoform 2 [Homo sapiens]	61742789	277	6	1	1	1	1	1	1	1	1	1	1	1	1	0	0	0	0	0	0	6	11	111111111111000000
NP_001013272	TRUE	lymphocyte-specific protein 1 isoform 2 [Homo sapiens]	61742791	277	6	1	1	1	1	1	1	1	1	1	1	1	1	0	0	0	0	0	0	6	11	111111111111000000
NP_001013273	TRUE	lymphocyte-specific protein 1 isoform 2 [Homo sapiens]	61742793	277	6	1	1	1	1	1	1	1	1	1	1	1	1	0	0	0	0	0	0	6	11	111111111111000000
NP_443150	TRUE	VPS10 domain-containing receptor SorCS1 isoform a precursor [Homo sapiens]	61743973	1168	1	1	1	1	1	1	1	1	1	1	1	1	1	1	1	1	1	0	1	1	16	111111111111111101
NP_001013049	TRUE	VPS10 domain-containing receptor SorCS1 isoform b precursor [Homo sapiens]	61743975	1198	1	1	1	1	1	1	1	1	1	1	1	1	1	1	1	1	1	0	1	1	16	111111111111111101
NP_001013454	TRUE	3-mercaptopyruvate sulfurtransferase isoform 2 [Homo sapiens]	61835204	297	7	1	1	1	1	1	1	1	1	1	1	1	0	1	1	1	1	1	1	1	16	111111111110111111
NP_001013642	TRUE	putative alpha-1,2-glucosyltransferase ALG10-B [Homo sapiens]	61966697	473	9	1	1	1	1	1	1	1	1	1	1	1	1	1	1	1	0	1	1	1	16	111111111111111011
NP_001013654	TRUE	tctex1 domain-containing protein 4 [Homo sapiens]	61966721	221	1	1	1	1	1	1	1	1	1	1	1	1	1	1	1	1	1	0	1	1	16	111111111111111101
NP_001013685	TRUE	peptidyl-tRNA hydrolase domain containing 1 [Homo sapiens]	61966781	140	5	1	1	1	1	1	1	0	1	1	1	1	1	1	1	1	1	1	1	1	16	111111011111111111
NP_001013758	TRUE	putative protein FAM47C [Homo sapiens]	61966919	1035	1	1	1	1	1	1	1	1	1	1	1	1	1	1	1	1	1	0	1	1	16	111111111111111101
NP_001014305	TRUE	DCN1-like protein 2 [Homo sapiens]	62122952	259	2	1	1	1	1	1	1	1	1	1	1	1	1	1	1	1	1	1	0	1	16	111111111111111110
NP_055926	TRUE	NEDD4-binding protein 3 [Homo sapiens]	62177129	544	8	1	1	1	1	1	1	1	1	1	1	1	1	1	1	1	1	0	0	2	15	111111111111111100
NP_071412	TRUE	phenazine biosynthesis-like domain-containing protein isoform a [Homo sapiens]	62177133	288	4	1	1	1	1	1	1	1	1	1	1	1	1	1	0	1	1	1	1	1	16	111111111111101111
NP_006222	TRUE	DNA polymerase epsilon catalytic subunit A [Homo sapiens]	62198237	2286	5	1	1	1	1	1	1	0	1	1	1	1	1	1	1	1	1	1	1	1	16	111111011111111111
NP_001014444	TRUE	mu-crystallin homolog isoform 2 [Homo sapiens]	62241008	272	9	1	1	1	1	1	1	1	1	1	1	1	1	1	1	1	0	1	1	1	16	111111111111111011
NP_056034	TRUE	exocyst complex component 7 isoform 2 [Homo sapiens]	62241044	653	5	1	0	1	1	1	1	1	1	1	1	1	1	1	1	1	1	1	1	1	16	101111111111111111
NP_001013861	TRUE	exocyst complex component 7 isoform 1 [Homo sapiens]	62241046	684	5	1	0	1	1	1	1	1	1	1	1	1	1	1	1	1	1	1	1	1	16	101111111111111111
NP_005853	TRUE	cohesin subunit SA-1 [Homo sapiens]	62243696	1258	2	1	1	1	1	1	1	1	1	1	1	1	1	1	1	1	1	1	0	1	16	111111111111111110
NP_001013863	TRUE	signal-transducing adaptor protein 2 isoform 2 [Homo sapiens]	62243769	403	2	1	1	1	1	1	1	1	1	1	1	1	1	1	1	1	1	1	0	1	16	111111111111111110
NP_001014763	TRUE	electron transfer flavoprotein subunit beta isoform 2 [Homo sapiens]	62420877	346	5	1	1	1	1	1	1	1	0	1	1	1	1	1	1	1	1	1	1	1	16	111111101111111111
NP_001014839	TRUE	neurochondrin isoform 1 [Homo sapiens]	62526029	729	1	1	1	1	1	1	1	1	1	1	1	1	1	1	1	1	1	0	1	1	16	111111111111111101
NP_001014841	TRUE	neurochondrin isoform 2 [Homo sapiens]	62526031	712	1	1	1	1	1	1	1	1	1	1	1	1	1	1	1	1	1	0	1	1	16	111111111111111101
NP_001014972	TRUE	zinc finger protein 638 [Homo sapiens]	62526045	1978	1	1	1	1	1	1	1	1	1	1	1	1	1	1	1	1	1	0	1	1	16	111111111111111101
NP_001015048	TRUE	BAG family molecular chaperone regulator 5 isoform b [Homo sapiens]	62548854	447	1	1	1	1	1	1	1	1	1	1	1	1	1	1	1	1	1	0	1	1	16	111111111111111101
NP_001015049	TRUE	BAG family molecular chaperone regulator 5 isoform a [Homo sapiens]	62548856	488	1	1	1	1	1	1	1	1	1	1	1	1	1	1	1	1	1	0	1	1	16	111111111111111101
NP_001014986	TRUE	glutamate carboxypeptidase 2 isoform 2 [Homo sapiens]	62548858	719	4	1	1	1	1	1	1	1	1	1	1	1	1	1	0	0	1	1	1	2	15	111111111111100111
NP_001015052	TRUE	DNA-3-methyladenine glycosylase isoform b [Homo sapiens]	62632765	293	4	1	1	1	1	1	1	1	1	1	1	1	1	1	0	0	1	1	1	2	15	111111111111100111
NP_001015055	TRUE	rhotekin isoform a [Homo sapiens]	62739179	563	1	1	1	1	1	1	1	1	1	1	1	1	1	1	1	1	1	0	1	1	16	111111111111111101
NP_001015056	TRUE	rhotekin isoform c [Homo sapiens]	62739181	513	1	1	1	1	1	1	1	1	1	1	1	1	1	1	1	1	1	0	1	1	16	111111111111111101
NP_061036	TRUE	ubiquitin thioesterase OTU1 [Homo sapiens]	62751964	348	1	1	1	1	1	1	1	1	1	1	1	1	1	1	1	1	1	0	1	1	16	111111111111111101
NP_055715	TRUE	cordon-bleu protein-like 1 [Homo sapiens]	62821787	1166	4	1	1	1	1	1	1	1	1	1	1	1	1	1	0	0	1	1	1	2	15	111111111111100111
NP_001009909	TRUE	leucine zipper protein 2 precursor [Homo sapiens]	62821790	346	2	1	1	1	1	1	1	1	1	1	1	1	1	1	1	1	1	1	0	1	16	111111111111111110
NP_001015508	TRUE	purine-rich element-binding protein gamma isoform B [Homo sapiens]	62865862	322	5	1	1	1	1	1	1	0	1	1	1	1	1	1	1	1	1	1	1	1	16	111111011111111111
NP_001014999	TRUE	structure-specific endonuclease subunit SLX1 isoform 1 [Homo sapiens]	62868208	275	5	1	1	1	1	1	1	1	1	0	1	1	1	1	1	1	1	1	1	1	16	111111110111111111
NP_001015000	TRUE	structure-specific endonuclease subunit SLX1 isoform 2 [Homo sapiens]	62868210	161	5	1	1	1	1	1	1	1	1	0	1	1	1	1	1	1	1	1	1	1	16	111111110111111111
NP_001017406	TRUE	S100P-binding protein isoform b [Homo sapiens]	62899077	341	3	1	1	1	1	1	1	0	0	0	0	0	0	0	0	0	0	0	0	12	5	111111000000000000
NP_001017423	TRUE	delta-1-pyrroline-5-carboxylate synthase isoform 2 [Homo sapiens]	62912457	793	5	1	1	1	1	1	1	1	0	0	1	1	1	1	1	1	1	1	1	2	15	111111100111111111
NP_003475	TRUE	high mobility group protein HMGI-C isoform b [Homo sapiens]	62912482	106	9	1	1	1	1	1	1	1	1	1	1	1	1	1	1	1	0	1	1	1	16	111111111111111011
NP_219500	TRUE	transmembrane protein C9orf123 [Homo sapiens]	62955829	112	2	1	1	1	1	1	1	1	1	1	1	1	1	1	1	1	1	1	0	1	16	111111111111111110
NP_055487	TRUE	mitochondrial ribonuclease P protein 3 precursor [Homo sapiens]	62988276	583	5	1	1	1	1	1	0	1	1	1	1	1	1	1	1	1	1	1	1	1	16	111110111111111111
NP_001017921	TRUE	vimentin-type intermediate filament-associated coiled-coil protein [Homo sapiens]	62988338	169	9	1	1	1	1	1	1	1	1	1	1	1	1	1	1	1	0	1	1	1	16	111111111111111011
NP_001017928	TRUE	coiled-coil domain-containing protein 58 [Homo sapiens]	62988355	144	1	1	1	1	1	1	1	1	1	1	1	1	1	1	1	1	1	0	1	1	16	111111111111111101
NP_001615	TRUE	absent in melanoma 1 protein [Homo sapiens]	62988361	1723	6	1	1	1	1	1	1	1	1	1	1	1	1	0	0	0	0	0	0	6	11	111111111111000000
NP_981942	TRUE	metallo-beta-lactamase domain-containing protein 1 [Homo sapiens]	63025212	266	5	1	1	1	1	1	1	1	0	0	1	1	1	1	1	1	1	1	1	2	15	111111100111111111
NP_060910	TRUE	phosphoprotein associated with glycosphingolipid-enriched microdomains 1 [Homo sapiens]	63054864	432	3	1	1	1	1	1	1	1	1	1	1	1	0	0	0	0	0	0	0	7	10	111111111110000000
NP_036396	TRUE	transmembrane protein 184B isoform a [Homo sapiens]	63259329	407	5	1	0	1	1	1	1	1	1	1	1	1	1	1	1	1	1	1	1	1	16	101111111111111111
NP_689592	TRUE	hypothetical protein LOC128061 [Homo sapiens]	63497679	293	5	1	1	1	1	1	1	0	1	1	1	1	1	1	1	1	1	1	1	1	16	111111011111111111
NP_077276	TRUE	coiled-coil-helix-coiled-coil-helix domain-containing protein 7 isoform d [Homo sapiens]	64464338	97	9	1	1	1	1	1	1	1	1	1	1	1	1	1	1	1	0	1	1	1	16	111111111111111011
NP_001018077	TRUE	plasminogen activator inhibitor 1 RNA-binding protein isoform 1 [Homo sapiens]	66346679	408	1	1	1	1	1	1	1	1	1	1	1	1	1	1	1	1	1	0	1	1	16	111111111111111101
NP_001018078	TRUE	plasminogen activator inhibitor 1 RNA-binding protein isoform 2 [Homo sapiens]	66346681	402	1	1	1	1	1	1	1	1	1	1	1	1	1	1	1	1	1	0	1	1	16	111111111111111101
NP_001018079	TRUE	plasminogen activator inhibitor 1 RNA-binding protein isoform 3 [Homo sapiens]	66346683	393	1	1	1	1	1	1	1	1	1	1	1	1	1	1	1	1	1	0	1	1	16	111111111111111101
NP_056455	TRUE	plasminogen activator inhibitor 1 RNA-binding protein isoform 4 [Homo sapiens]	66346685	387	1	1	1	1	1	1	1	1	1	1	1	1	1	1	1	1	1	0	1	1	16	111111111111111101
NP_000254	TRUE	alpha-N-acetylglucosaminidase precursor [Homo sapiens]	66346698	743	5	1	1	1	1	1	1	1	1	1	0	1	1	1	1	1	1	1	1	1	16	111111111011111111
NP_057562	TRUE	nuclear-interacting partner of ALK [Homo sapiens]	66348045	502	4	1	1	1	1	1	1	1	1	1	1	1	1	1	0	0	1	1	1	2	15	111111111111100111
NP_115553	TRUE	phosphorylated adapter RNA export protein [Homo sapiens]	66392146	394	7	1	1	1	1	1	1	1	1	1	1	1	1	0	1	1	1	1	1	1	16	111111111111011111
NP_001018123	TRUE	Fanconi anemia group B protein [Homo sapiens]	66528785	859	3	1	1	1	1	1	1	1	1	1	1	1	0	0	0	0	0	0	0	7	10	111111111110000000
NP_001019381	TRUE	protein S100-A13 [Homo sapiens]	66737368	98	6	1	1	1	1	1	1	1	1	1	1	1	1	0	0	0	0	0	0	6	11	111111111111000000
NP_001019382	TRUE	protein S100-A13 [Homo sapiens]	66737370	98	6	1	1	1	1	1	1	1	1	1	1	1	1	0	0	0	0	0	0	6	11	111111111111000000
NP_001019383	TRUE	protein S100-A13 [Homo sapiens]	66737372	98	6	1	1	1	1	1	1	1	1	1	1	1	1	0	0	0	0	0	0	6	11	111111111111000000
NP_001019384	TRUE	protein S100-A13 [Homo sapiens]	66737374	98	6	1	1	1	1	1	1	1	1	1	1	1	1	0	0	0	0	0	0	6	11	111111111111000000
NP_982278	TRUE	presqualene diphosphate phosphatase [Homo sapiens]	66773040	295	7	1	1	1	1	1	1	1	1	1	1	1	1	0	1	1	1	1	1	1	16	111111111111011111
NP_954650	TRUE	hypothetical protein LOC140710 isoform 2 [Homo sapiens]	66773344	1016	7	1	1	1	1	1	1	1	1	1	1	1	0	1	1	1	1	1	1	1	16	111111111110111111
NP_001019626	TRUE	retrotransposon gag domain-containing protein 4 [Homo sapiens]	66792814	569	2	1	1	1	1	1	1	1	1	1	1	1	1	1	1	1	1	1	0	1	16	111111111111111110
NP_001019818	TRUE	rab-3A-interacting protein isoform A [Homo sapiens]	66912194	254	4	1	1	1	1	1	1	1	1	1	1	1	1	1	0	0	1	1	1	2	15	111111111111100111
NP_001019245	TRUE	histamine N-methyltransferase isoform 2 [Homo sapiens]	66932963	51	3	1	1	1	1	1	1	1	1	1	1	1	0	0	0	0	0	0	0	7	10	111111111110000000
NP_004948	TRUE	folylpolyglutamate synthase, mitochondrial isoform a precursor [Homo sapiens]	66932984	587	5	1	1	1	1	1	1	1	0	1	1	1	1	1	1	1	1	1	1	1	16	111111101111111111
NP_001018088	TRUE	folylpolyglutamate synthase, mitochondrial isoform b [Homo sapiens]	66932990	537	5	1	1	1	1	1	1	1	0	1	1	1	1	1	1	1	1	1	1	1	16	111111101111111111
NP_001019553	TRUE	porphobilinogen deaminase isoform 2 [Homo sapiens]	66933009	344	8	1	1	1	1	1	1	1	1	1	1	1	1	1	1	1	1	0	0	2	15	111111111111111100
NP_001019845	TRUE	protein lin-52 homolog [Homo sapiens]	67003578	116	5	1	1	1	1	1	1	1	1	0	1	1	1	1	1	1	1	1	1	1	16	111111110111111111
NP_001020014	TRUE	trinucleotide repeat-containing gene 6B protein isoform 3 [Homo sapiens]	67782330	1029	1	1	1	1	1	1	1	1	1	1	1	1	1	1	1	1	1	0	1	1	16	111111111111111101
NP_001019978	TRUE	amyloid-like protein 1 isoform 1 precursor [Homo sapiens]	67782338	651	7	1	1	1	1	1	1	1	1	1	1	1	0	1	1	1	1	1	1	1	16	111111111110111111
NP_005567	TRUE	lysyl oxidase homolog 1 preproprotein [Homo sapiens]	67782346	574	1	1	1	1	1	1	1	1	1	1	1	1	1	1	1	1	1	0	1	1	16	111111111111111101
NP_003460	TRUE	secretogranin-2 precursor [Homo sapiens]	68160947	617	3	1	1	1	1	1	1	1	1	1	1	1	0	0	0	0	0	0	0	7	10	111111111110000000
NP_001020130	TRUE	actin-related protein 2/3 complex subunit 4 isoform b [Homo sapiens]	68161509	78	5	1	1	1	1	1	0	1	1	1	1	1	1	1	1	1	1	1	1	1	16	111110111111111111
NP_001020131	TRUE	actin-related protein 2/3 complex subunit 4 isoform b [Homo sapiens]	68161511	78	5	1	1	1	1	1	0	1	1	1	1	1	1	1	1	1	1	1	1	1	16	111110111111111111
NP_001020239	TRUE	cAMP-regulated phosphoprotein 21 isoform 2 [Homo sapiens]	68161520	89	3	1	1	1	1	1	1	1	1	1	1	1	0	0	0	0	0	0	0	7	10	111111111110000000
NP_001020240	TRUE	cAMP-regulated phosphoprotein 21 isoform 2 [Homo sapiens]	68161522	89	3	1	1	1	1	1	1	1	1	1	1	1	0	0	0	0	0	0	0	7	10	111111111110000000
NP_995313	TRUE	serine protease inhibitor Kazal-type 6 precursor [Homo sapiens]	68299793	80	1	1	1	1	1	1	1	1	1	1	1	1	1	1	1	1	1	0	1	1	16	111111111111111101
NP_001020114	TRUE	argininosuccinate lyase isoform 1 [Homo sapiens]	68303542	464	5	1	1	1	1	1	1	1	1	1	0	1	1	1	1	1	1	1	1	1	16	111111111011111111
NP_001020115	TRUE	argininosuccinate lyase isoform 2 [Homo sapiens]	68303547	444	5	1	1	1	1	1	1	1	1	1	0	1	1	1	1	1	1	1	1	1	16	111111111011111111
NP_001020117	TRUE	argininosuccinate lyase isoform 3 [Homo sapiens]	68303549	438	5	1	1	1	1	1	1	1	1	1	0	1	1	1	1	1	1	1	1	1	16	111111111011111111
NP_004232	TRUE	probable JmjC domain-containing histone demethylation protein 2C isoform b [Homo sapiens]	68342036	2303	1	1	1	1	1	1	1	1	1	1	1	1	1	1	1	1	1	0	1	1	16	111111111111111101
NP_001020128	TRUE	breast cancer metastasis-suppressor 1 isoform 2 [Homo sapiens]	68348702	290	1	1	1	1	1	1	1	1	1	1	1	1	1	1	1	1	1	0	1	1	16	111111111111111101
NP_000092	TRUE	cytochrome b-245 light chain [Homo sapiens]	68509914	195	5	1	1	1	1	1	1	1	0	1	1	1	1	1	1	1	1	1	1	1	16	111111101111111111
NP_001020261	TRUE	myelin basic protein isoform 3 [Homo sapiens]	68509928	171	3	1	1	1	1	1	1	1	1	1	1	1	0	0	0	0	0	0	0	7	10	111111111110000000
NP_001020252	TRUE	myelin basic protein isoform 1 [Homo sapiens]	68509930	197	3	1	1	1	1	1	1	1	1	1	1	1	0	0	0	0	0	0	0	7	10	111111111110000000
NP_001020263	TRUE	myelin basic protein isoform 4 [Homo sapiens]	68509932	160	3	1	1	1	1	1	1	1	1	1	1	1	0	0	0	0	0	0	0	7	10	111111111110000000
NP_002753	TRUE	protamine-2 [Homo sapiens]	68989267	102	3	1	1	1	1	0	0	0	0	0	0	0	0	0	0	0	0	0	0	14	3	111100000000000000
NP_005488	TRUE	gap junction gamma-1 protein [Homo sapiens]	69122473	396	6	1	1	1	1	1	1	1	1	1	1	1	1	1	0	0	0	0	0	5	12	111111111111100000
NP_001012745	TRUE	1-acyl-sn-glycerol-3-phosphate acyltransferase beta isoform b [Homo sapiens]	69122971	246	7	1	1	1	1	1	1	1	1	1	1	1	0	1	1	1	1	1	1	1	16	111111111110111111
NP_060334	TRUE	integrator complex subunit 8 [Homo sapiens]	70608109	995	9	1	1	1	1	1	1	1	1	1	1	1	1	1	1	1	0	1	1	1	16	111111111111111011
NP_001020437	TRUE	hypothetical protein LOC285382 [Homo sapiens]	70608185	250	6	1	1	1	1	1	1	1	1	1	1	1	1	1	0	0	0	0	0	5	12	111111111111100000
NP_003622	TRUE	poly(ADP-ribose) glycohydrolase [Homo sapiens]	70610136	976	5	1	1	1	1	1	1	0	1	1	1	1	1	1	1	1	1	1	1	1	16	111111011111111111
NP_006027	TRUE	prolyl endopeptidase-like isoform 1 [Homo sapiens]	70778815	727	1	1	1	1	1	1	1	1	1	1	1	1	1	1	1	1	1	0	1	1	16	111111111111111101
NP_001020607	TRUE	sperm-associated antigen 16 protein isoform 2 [Homo sapiens]	70887780	183	9	1	1	1	1	1	1	1	1	1	1	1	1	1	1	1	0	1	1	1	16	111111111111111011
NP_009146	TRUE	DNA polymerase subunit gamma-2, mitochondrial precursor [Homo sapiens]	70887790	485	1	1	1	1	1	1	1	1	1	1	1	1	1	1	1	1	1	0	1	1	16	111111111111111101
NP_003568	TRUE	undifferentiated embryonic cell transcription factor 1 [Homo sapiens]	71043876	341	2	1	1	1	1	1	1	1	1	1	1	1	1	1	1	1	1	1	0	1	16	111111111111111110
NP_001025011	TRUE	tolerance associated gene-1 isoform 2 [Homo sapiens]	71067089	70	7	1	1	1	1	1	1	1	1	1	1	1	0	1	1	1	1	1	1	1	16	111111111110111111
NP_001025010	TRUE	tolerance associated gene-1 isoform 2 [Homo sapiens]	71067098	70	7	1	1	1	1	1	1	1	1	1	1	1	0	1	1	1	1	1	1	1	16	111111111110111111
NP_001025006	TRUE	malcavernin isoform 1 [Homo sapiens]	71067341	465	8	1	1	1	1	1	1	1	1	1	1	1	1	1	1	1	1	0	0	2	15	111111111111111100
NP_001025062	TRUE	phosphoglycerate mutase 4 [Homo sapiens]	71274132	254	1	1	1	1	1	1	1	1	1	1	1	1	1	1	1	1	1	0	1	1	16	111111111111111101
NP_001025058	TRUE	hairy and enhancer of split-related protein HELT [Homo sapiens]	71274142	327	1	1	1	1	1	1	1	1	1	1	1	1	1	1	1	1	1	0	1	1	16	111111111111111101
NP_068595	TRUE	phosphopantothenoylcysteine decarboxylase [Homo sapiens]	71725351	204	5	1	0	1	1	1	1	1	1	1	1	1	1	1	1	1	1	1	1	1	16	101111111111111111
NP_001025169	TRUE	sodium/bile acid cotransporter 7 isoform b [Homo sapiens]	71725371	340	4	1	1	1	1	1	1	1	1	1	1	1	1	1	0	0	1	1	1	2	15	111111111111100111
NP_001025172	TRUE	40S ribosomal protein S29 isoform 2 [Homo sapiens]	71772583	67	7	1	1	1	1	1	1	1	1	1	1	1	1	0	1	1	1	1	1	1	16	111111111111011111
NP_000473	TRUE	apolipoprotein A-IV precursor [Homo sapiens]	71773110	396	4	1	1	1	1	1	1	1	1	1	1	1	1	1	0	1	1	1	1	1	16	111111111111101111
NP_001025189	TRUE	adenine phosphoribosyltransferase isoform b [Homo sapiens]	71773201	134	5	1	1	1	1	1	1	1	0	1	1	1	1	1	1	1	1	1	1	1	16	111111101111111111
NP_001025162	TRUE	methyltransferase-like protein 17, mitochondrial isoform 1 [Homo sapiens]	71999135	478	2	1	1	1	1	1	1	1	1	1	1	1	1	1	1	1	1	1	0	1	16	111111111111111110
NP_478113	TRUE	sperm-associated antigen 11B isoform B precursor [Homo sapiens]	71999151	50	3	1	1	1	1	0	0	0	0	0	0	0	0	0	0	0	0	0	0	14	3	111100000000000000
NP_001026866	TRUE	phospholipase D3 [Homo sapiens]	72534684	490	7	1	1	1	1	1	1	1	1	1	1	1	0	1	1	1	1	1	1	1	16	111111111110111111
NP_001026883	TRUE	coiled-coil domain-containing protein 90A, mitochondrial precursor [Homo sapiens]	72534716	359	4	1	1	1	1	1	1	1	1	1	1	1	1	1	1	0	1	1	1	1	16	111111111111110111
NP_001026892	TRUE	alpha-tubulin N-acetyltransferase isoform 1 [Homo sapiens]	72534730	409	5	1	1	1	1	1	1	1	1	0	1	1	1	1	1	1	1	1	1	1	16	111111110111111111
NP_001026913	TRUE	hypothetical protein LOC154313 [Homo sapiens]	72534780	622	1	1	1	1	1	1	1	1	1	1	1	1	1	1	1	1	1	0	1	1	16	111111111111111101
NP_001026977	TRUE	SKI family transcriptional corepressor 1 [Homo sapiens]	73476377	921	1	1	1	1	1	1	1	1	1	1	1	1	1	1	1	1	1	0	1	1	16	111111111111111101
NP_001026997	TRUE	BolA-like protein 2 [Homo sapiens]	73622130	152	5	1	1	1	1	1	1	1	0	1	1	1	1	1	1	1	1	1	1	1	16	111111101111111111
NP_060542	TRUE	HEAT repeat-containing protein 1 [Homo sapiens]	73695475	2144	5	1	1	1	1	1	1	0	1	1	1	1	1	1	1	1	1	1	1	1	16	111111011111111111
NP_072047	TRUE	vacuolar protein sorting-associated protein 52 homolog [Homo sapiens]	73747799	723	5	1	1	1	1	1	1	1	0	1	1	1	1	1	1	1	1	1	1	1	16	111111101111111111
NP_001027455	TRUE	thymopoietin isoform gamma [Homo sapiens]	73760401	345	4	1	1	1	1	1	1	1	1	1	1	1	1	1	0	0	1	1	1	2	15	111111111111100111
NP_001027454	TRUE	thymopoietin isoform beta [Homo sapiens]	73760405	454	4	1	1	1	1	1	1	1	1	1	1	1	1	1	0	0	1	1	1	2	15	111111111111100111
NP_001027549	TRUE	sulfotransferase 6B1 [Homo sapiens]	74024919	265	4	1	1	1	1	1	1	1	1	1	1	1	1	1	1	0	1	1	1	1	16	111111111111110111
NP_001027564	TRUE	plasminogen-related protein B precursor [Homo sapiens]	74048573	96	2	1	1	1	1	1	1	1	1	1	1	1	1	1	1	1	1	1	0	1	16	111111111111111110
NP_001028170	TRUE	kynureninase isoform b [Homo sapiens]	74101437	307	4	1	1	1	1	1	1	1	1	1	1	1	1	1	0	0	0	1	1	3	14	111111111111100011
NP_055969	TRUE	LDLR chaperone MESD [Homo sapiens]	74136552	234	5	1	1	1	1	1	1	1	1	0	1	1	1	1	1	1	1	1	1	1	16	111111110111111111
NP_001028191	TRUE	beta-defensin 134 precursor [Homo sapiens]	74136827	66	3	1	1	1	1	1	1	1	0	0	0	0	0	0	0	0	0	0	0	11	6	111111100000000000
NP_001028222	TRUE	mTERF domain-containing protein 3, mitochondrial precursor [Homo sapiens]	74271828	385	4	1	1	1	1	1	1	1	1	1	1	1	1	1	0	0	0	1	1	3	14	111111111111100011
NP_001028255	TRUE	phenazine biosynthesis-like domain-containing protein isoform b [Homo sapiens]	74316009	280	4	1	1	1	1	1	1	1	1	1	1	1	1	1	0	0	1	1	1	2	15	111111111111100111
NP_056359	TRUE	transmembrane protein 98 [Homo sapiens]	75677343	226	4	1	1	1	1	1	1	1	1	1	1	1	1	1	0	0	1	1	1	2	15	111111111111100111
NP_001028676	TRUE	transmembrane protein 98 [Homo sapiens]	75677345	226	4	1	1	1	1	1	1	1	1	1	1	1	1	1	0	0	1	1	1	2	15	111111111111100111
NP_057564	TRUE	polyadenylate-binding protein-interacting protein 2 [Homo sapiens]	75677349	127	1	1	1	1	1	1	1	1	1	1	1	1	1	1	1	1	1	0	1	1	16	111111111111111101
NP_071936	TRUE	sin3 histone deacetylase corepressor complex component SDS3 [Homo sapiens]	75677351	328	1	1	1	1	1	1	1	1	1	1	1	1	1	1	1	1	1	0	1	1	16	111111111111111101
NP_001028284	TRUE	polyadenylate-binding protein-interacting protein 2 [Homo sapiens]	75677355	127	1	1	1	1	1	1	1	1	1	1	1	1	1	1	1	1	1	0	1	1	16	111111111111111101
NP_690868	TRUE	cytospin-B NSP5b3a [Homo sapiens]	75750466	790	2	1	1	1	1	1	1	1	1	1	1	1	1	1	1	1	1	1	0	1	16	111111111111111110
NP_001028726	TRUE	cytospin-B NSP5a3a [Homo sapiens]	75750468	709	2	1	1	1	1	1	1	1	1	1	1	1	1	1	1	1	1	1	0	1	16	111111111111111110
NP_848612	TRUE	phosphatidylinositol-glycan biosynthesis class W protein [Homo sapiens]	75750492	504	5	1	1	1	1	1	1	1	1	1	0	1	1	1	1	1	1	1	1	1	16	111111111011111111
NP_001028839	TRUE	T-lymphocyte surface antigen Ly-9 isoform b [Homo sapiens]	75991709	193	4	1	1	1	1	1	1	1	1	1	1	1	1	1	0	0	1	1	1	2	15	111111111111100111
NP_001029027	TRUE	protein artemis isoform a [Homo sapiens]	76496497	692	5	1	1	1	1	1	1	1	1	0	1	1	1	1	1	1	1	1	1	1	16	111111110111111111
NP_001020537	TRUE	vascular endothelial growth factor A isoform a [Homo sapiens]	76781480	412	1	1	1	1	1	1	1	1	1	1	1	1	1	1	1	1	1	0	1	1	16	111111111111111101
NP_003367	TRUE	vascular endothelial growth factor A isoform b [Homo sapiens]	76781481	395	8	1	1	1	1	1	1	1	1	1	1	1	1	1	1	1	1	0	0	2	15	111111111111111100
NP_001020538	TRUE	vascular endothelial growth factor A isoform c [Homo sapiens]	76781482	389	1	1	1	1	1	1	1	1	1	1	1	1	1	1	1	1	1	0	1	1	16	111111111111111101
NP_001020539	TRUE	vascular endothelial growth factor A isoform d [Homo sapiens]	76781483	371	1	1	1	1	1	1	1	1	1	1	1	1	1	1	1	1	1	0	1	1	16	111111111111111101
NP_001020540	TRUE	vascular endothelial growth factor A isoform e [Homo sapiens]	76781484	354	1	1	1	1	1	1	1	1	1	1	1	1	1	1	1	1	1	0	1	1	16	111111111111111101
NP_001020541	TRUE	vascular endothelial growth factor A isoform f [Homo sapiens]	76781485	327	8	1	1	1	1	1	1	1	1	1	1	1	1	1	1	1	1	0	0	2	15	111111111111111100
NP_001028928	TRUE	vascular endothelial growth factor A isoform g [Homo sapiens]	76781487	371	1	1	1	1	1	1	1	1	1	1	1	1	1	1	1	1	1	0	1	1	16	111111111111111101
NP_001029125	TRUE	calcitonin gene-related peptide 1 preproprotein [Homo sapiens]	76880478	128	3	1	1	1	1	1	1	1	1	1	1	1	0	0	0	0	0	0	0	7	10	111111111110000000
NP_002598	TRUE	platelet-derived growth factor subunit A isoform 1 preproprotein [Homo sapiens]	77695917	211	2	1	1	1	1	1	1	1	1	1	1	1	1	1	1	1	1	1	0	1	16	111111111111111110
NP_061989	TRUE	ubiquitin domain-containing protein UBFD1 [Homo sapiens]	77917604	309	1	1	1	1	1	1	1	1	1	1	1	1	1	1	1	1	1	0	1	1	16	111111111111111101
NP_001029195	TRUE	DNA methyltransferase 1-associated protein 1 [Homo sapiens]	78000211	467	5	1	1	1	1	1	1	1	1	0	1	1	1	1	1	1	1	1	1	1	16	111111110111111111
NP_001029196	TRUE	DNA methyltransferase 1-associated protein 1 [Homo sapiens]	78000213	467	5	1	1	1	1	1	1	1	1	0	1	1	1	1	1	1	1	1	1	1	16	111111110111111111
NP_001030331	TRUE	early estrogen-induced gene 1 protein isoform a [Homo sapiens]	78191787	384	7	1	1	1	1	1	1	1	1	1	1	1	1	0	1	1	1	1	1	1	16	111111111111011111
NP_997717	TRUE	bolA-like protein 3 isoform 1 [Homo sapiens]	78486586	107	5	1	1	1	1	1	1	1	0	1	1	1	1	1	1	1	1	1	1	1	16	111111101111111111
NP_001030611	TRUE	niban-like protein 1 isoform 2 [Homo sapiens]	79750824	733	9	1	1	1	1	1	1	1	1	1	1	1	1	1	1	1	0	1	1	1	16	111111111111111011
NP_001030333	TRUE	pro-opiomelanocortin preproprotein [Homo sapiens]	80861463	267	6	1	1	1	1	1	1	1	1	1	1	1	1	0	0	0	0	0	0	6	11	111111111111000000
NP_001032238	TRUE	acyl-coenzyme A thioesterase 1 [Homo sapiens]	81230485	421	4	1	1	1	1	1	1	1	1	1	1	1	1	1	0	0	0	1	1	3	14	111111111111100011
NP_001032239	TRUE	putative acyl-coenzyme A thioesterase 6 [Homo sapiens]	81230487	207	4	1	1	1	1	1	1	1	1	1	1	1	1	1	0	0	0	1	1	3	14	111111111111100011
NP_036469	TRUE	coiled-coil domain-containing protein 19, mitochondrial precursor [Homo sapiens]	81295816	551	1	1	1	1	1	1	1	1	1	1	1	1	1	1	1	1	1	0	1	1	16	111111111111111101
NP_068579	TRUE	exocyst complex component 4 isoform a [Homo sapiens]	82546830	974	2	1	1	1	1	1	1	1	1	1	1	1	1	1	1	1	1	1	0	1	16	111111111111111110
NP_001032203	TRUE	exocyst complex component 4 isoform b [Homo sapiens]	82546832	473	2	1	1	1	1	1	1	1	1	1	1	1	1	1	1	1	1	1	0	1	16	111111111111111110
NP_079325	TRUE	ATP-dependent DNA helicase PIF1 [Homo sapiens]	82546872	641	5	1	1	1	1	1	1	0	1	1	1	1	1	1	1	1	1	1	1	1	16	111111011111111111
NP_001032408	TRUE	putative uncharacterized protein C18orf62 [Homo sapiens]	82617540	101	3	1	1	0	0	0	0	0	0	0	0	0	0	0	0	0	0	0	0	16	1	110000000000000000
NP_001032587	TRUE	beta-defensin 112 precursor [Homo sapiens]	82734217	113	3	1	1	1	1	1	0	0	0	0	0	0	0	0	0	0	0	0	0	13	4	111110000000000000
NP_001032622	TRUE	GON-4-like protein isoform a [Homo sapiens]	82830424	2240	5	1	1	1	1	1	1	1	1	1	0	1	1	1	1	1	1	1	1	1	16	111111111011111111
NP_006737	TRUE	sex comb on midleg-like protein 1 isoform b [Homo sapiens]	82830426	302	1	1	1	1	1	1	1	1	1	1	1	1	1	1	1	1	1	0	1	1	16	111111111111111101
NP_115668	TRUE	GON-4-like protein isoform b [Homo sapiens]	82830428	1529	5	1	1	1	1	1	1	1	1	1	0	1	1	1	1	1	1	1	1	1	16	111111111011111111
NP_001032629	TRUE	sex comb on midleg-like protein 1 isoform a [Homo sapiens]	82830432	329	1	1	1	1	1	1	1	1	1	1	1	1	1	1	1	1	1	0	1	1	16	111111111111111101
NP_060663	TRUE	Fanconi anemia group I protein isoform 2 [Homo sapiens]	82830440	1268	5	1	1	1	1	1	1	1	1	0	1	1	1	1	1	1	1	1	1	1	16	111111110111111111
NP_001025125	TRUE	cerebral dopamine neurotrophic factor precursor [Homo sapiens]	82880674	187	5	1	1	1	1	1	1	1	0	1	1	1	1	1	1	1	1	1	1	1	16	111111101111111111
NP_060612	TRUE	integrator complex subunit 10 [Homo sapiens]	83582809	710	1	1	1	1	1	1	1	1	1	1	1	1	1	1	1	1	1	0	1	1	16	111111111111111101
NP_005995	TRUE	cytochrome b-c1 complex subunit 6, mitochondrial [Homo sapiens]	83627705	91	5	1	1	1	1	1	1	0	1	1	1	1	1	1	1	1	1	1	1	1	16	111111011111111111
NP_001032893	TRUE	beta-defensin 130 precursor [Homo sapiens]	83699414	79	3	1	1	1	1	1	0	0	0	0	0	0	0	0	0	0	0	0	0	13	4	111110000000000000
NP_001008392	TRUE	coiled-coil domain-containing protein 73 [Homo sapiens]	83715968	1079	9	1	1	1	1	1	1	1	1	1	1	1	1	1	1	1	0	1	1	1	16	111111111111111011
NP_076982	TRUE	selenocysteine insertion sequence-binding protein 2 [Homo sapiens]	83779010	854	5	1	1	1	1	1	1	0	1	1	1	1	1	1	1	1	1	1	1	1	16	111111011111111111
NP_001033582	TRUE	homeobox protein DLX-1 isoform 2 [Homo sapiens]	84043956	129	3	1	1	1	1	1	1	1	1	1	1	1	0	0	0	0	0	0	0	7	10	111111111110000000
NP_001033794	TRUE	probable G-protein coupled receptor 149 [Homo sapiens]	84662753	731	7	1	1	1	1	1	1	1	1	1	1	1	0	1	1	1	1	1	1	1	16	111111111110111111
NP_001033791	TRUE	CDC42 small effector protein 2 [Homo sapiens]	84697026	84	1	1	1	1	1	1	1	1	1	1	1	1	1	1	1	1	1	0	1	1	16	111111111111111101
NP_001033796	TRUE	CDC42 small effector protein 1 [Homo sapiens]	84798620	79	1	1	1	1	1	1	1	1	1	1	1	1	1	1	1	1	1	0	1	1	16	111111111111111101
NP_001034271	TRUE	bolA-like protein 2 [Homo sapiens]	85797673	152	5	1	1	1	1	1	1	1	0	1	1	1	1	1	1	1	1	1	1	1	16	111111101111111111
NP_877426	TRUE	hemK methyltransferase family member 2 isoform 2 [Homo sapiens]	87159831	186	9	1	1	1	1	1	1	1	1	1	1	1	1	1	1	1	0	1	1	1	16	111111111111111011
NP_002016	TRUE	AF4/FMR2 family member 2 isoform 1 [Homo sapiens]	87162461	1311	1	1	1	1	1	1	1	1	1	1	1	1	1	1	1	1	1	0	1	1	16	111111111111111101
NP_005948	TRUE	methylenetetrahydrofolate reductase [Homo sapiens]	87240000	656	5	1	1	1	1	1	1	1	1	1	0	1	1	1	1	1	1	1	1	1	16	111111111011111111
NP_001034570	TRUE	ethanolamine kinase 1 isoform B [Homo sapiens]	87298843	258	9	1	1	1	1	1	1	1	1	1	1	1	1	1	1	1	0	1	1	1	16	111111111111111011
NP_001034627	TRUE	microtubule-associated protein 2 isoform 5 [Homo sapiens]	87578394	559	2	1	1	1	1	1	1	1	1	1	1	1	1	1	1	1	1	1	0	1	16	111111111111111110
NP_001034669	TRUE	microtubule-associated protein 9 [Homo sapiens]	88759339	647	2	1	1	1	1	1	1	1	1	1	1	1	1	1	1	1	1	1	0	1	16	111111111111111110
NP_001034702	TRUE	isoamyl acetate-hydrolyzing esterase 1 homolog [Homo sapiens]	88853865	248	1	1	1	1	1	1	1	1	1	1	1	1	1	1	1	1	1	0	1	1	16	111111111111111101
NP_001034705	TRUE	sprouty-related, EVH1 domain-containing protein 3 isoform b [Homo sapiens]	88853871	152	1	1	1	1	1	1	1	1	1	1	1	1	1	1	1	1	1	0	1	1	16	111111111111111101
NP_001034708	TRUE	protein arginine N-methyltransferase 5 isoform b [Homo sapiens]	88900507	620	5	1	1	1	1	1	1	1	0	1	1	1	1	1	1	1	1	1	1	1	16	111111101111111111
NP_009152	TRUE	polyamine-modulated factor 1 isoform 2 [Homo sapiens]	88900509	205	4	1	1	1	1	1	1	1	1	1	1	1	1	1	0	0	1	1	1	2	15	111111111111100111
NP_001034739	TRUE	zinc finger MYM-type protein 5 isoform 1 [Homo sapiens]	89001100	382	7	1	1	1	1	1	1	1	1	1	1	1	1	0	1	1	1	1	1	1	16	111111111111011111
XP_933946	TRUE	PREDICTED: putative protein FAM90A12 [Homo sapiens]	89027871	464	3	1	1	1	1	1	1	1	0	0	0	1	0	0	0	0	0	0	0	10	7	111111100010000000
XP_934053	TRUE	PREDICTED: protein AMAC1L1 [Homo sapiens]	89044650	338	6	1	1	1	1	1	1	1	1	1	1	1	1	0	0	0	0	0	0	6	11	111111111111000000
XP_946688	TRUE	PREDICTED: ER lumen protein retaining receptor-like [Homo sapiens]	89062505	219	9	1	1	1	1	1	1	1	1	1	1	1	1	1	1	1	0	1	1	1	16	111111111111111011
XP_947242	TRUE	PREDICTED: BOLA class I histocompatibility antigen, alpha chain BL3-7-like [Homo sapiens]	89063265	366	6	1	1	1	1	1	1	1	1	1	1	1	1	1	0	0	0	0	0	5	12	111111111111100000
NP_001034750	TRUE	toll/interleukin-1 receptor domain-containing adapter protein isoform a [Homo sapiens]	89111122	221	1	1	1	1	1	1	1	1	1	1	1	1	1	1	1	1	1	0	1	1	16	111111111111111101
NP_443139	TRUE	transmembrane protein 132B [Homo sapiens]	89111953	1078	7	1	1	1	1	1	1	1	1	1	1	1	0	1	1	1	1	1	1	1	16	111111111110111111
NP_001034753	TRUE	tumor necrosis factor receptor superfamily member 25 isoform 12 precursor [Homo sapiens]	89142745	181	4	1	1	1	1	1	1	1	1	1	1	1	1	1	0	0	1	1	1	2	15	111111111111100111
NP_001034760	TRUE	protein YIF1B isoform 3 [Homo sapiens]	89191845	299	5	1	1	1	1	1	1	1	0	0	1	1	1	1	1	1	1	1	1	2	15	111111100111111111
NP_001034761	TRUE	protein YIF1B isoform 5 [Homo sapiens]	89191848	314	5	1	1	1	1	1	1	1	0	0	1	1	1	1	1	1	1	1	1	2	15	111111100111111111
NP_001034762	TRUE	protein YIF1B isoform 4 [Homo sapiens]	89191850	311	5	1	1	1	1	1	1	1	0	0	1	1	1	1	1	1	1	1	1	2	15	111111100111111111
NP_037458	TRUE	colon cancer-associated protein Mic1 [Homo sapiens]	89242141	657	5	1	1	1	1	1	1	0	1	1	1	1	1	1	1	1	1	1	1	1	16	111111011111111111
NP_060342	TRUE	probable tRNA(His) guanylyltransferase [Homo sapiens]	89242148	298	1	1	1	1	1	1	1	1	1	1	1	1	1	1	1	1	1	0	1	1	16	111111111111111101
NP_940966	TRUE	dynein heavy chain 12, axonemal isoform 2 [Homo sapiens]	89274173	457	1	1	1	1	1	1	1	1	1	1	1	1	1	1	1	1	1	0	1	1	16	111111111111111101
NP_006634	TRUE	serologically defined colon cancer antigen 3 isoform 2 [Homo sapiens]	89353278	412	7	1	1	1	1	1	1	1	1	1	1	1	1	0	1	1	1	1	1	1	16	111111111111011111
NP_001034797	TRUE	serologically defined colon cancer antigen 3 isoform 3 [Homo sapiens]	89353283	362	7	1	1	1	1	1	1	1	1	1	1	1	1	0	1	1	1	1	1	1	16	111111111111011111
NP_001034860	TRUE	cerebellin-3 precursor [Homo sapiens]	89886217	205	6	1	1	1	1	1	1	1	1	1	1	1	1	1	0	0	0	0	0	5	12	111111111111100000
NP_001034974	TRUE	fukutin-related protein [Homo sapiens]	89941475	495	1	1	1	1	1	1	1	1	1	1	1	1	1	1	1	1	1	0	1	1	16	111111111111111101
NP_001035026	TRUE	integrator complex subunit 6 isoform b [Homo sapiens]	90193622	874	7	1	1	1	1	1	1	1	1	1	1	1	1	0	1	1	1	1	1	1	16	111111111111011111
NP_031361	TRUE	deleted in lung and esophageal cancer protein 1 isoform DLEC1-N1 [Homo sapiens]	90669194	1755	4	1	1	1	1	1	1	1	1	1	1	1	1	1	0	0	1	1	1	2	15	111111111111100111
NP_031363	TRUE	deleted in lung and esophageal cancer protein 1 isoform DLEC1-S3 [Homo sapiens]	90669228	1778	4	1	1	1	1	1	1	1	1	1	1	1	1	1	0	0	1	1	1	2	15	111111111111100111
NP_116121	TRUE	interleukin-17 receptor C isoform 3 precursor [Homo sapiens]	90669934	705	3	1	1	1	1	1	1	1	1	1	1	1	0	0	0	0	0	0	0	7	10	111111111110000000
NP_689845	TRUE	hypothetical protein LOC170063 [Homo sapiens]	90963001	976	4	1	1	1	1	1	1	1	1	1	1	1	1	1	0	0	1	1	1	2	15	111111111111100111
NP_001035096	TRUE	R-spondin-4 isoform 2 precursor [Homo sapiens]	90970328	172	1	1	1	1	1	1	1	1	1	1	1	1	1	1	1	1	1	0	1	1	16	111111111111111101
NP_001035110	TRUE	monocyte differentiation antigen CD14 precursor [Homo sapiens]	91105159	375	1	1	1	1	1	1	1	1	1	1	1	1	1	1	1	1	1	0	1	1	16	111111111111111101
NP_006436	TRUE	pre-mRNA-processing-splicing factor 8 [Homo sapiens]	91208426	2335	5	1	1	1	1	1	1	1	1	1	0	1	1	1	1	1	1	1	1	1	16	111111111011111111
NP_001035109	TRUE	family with sequence similarity 3, member C precursor [Homo sapiens]	91807125	227	4	1	1	1	1	1	1	1	1	1	1	1	1	1	0	0	0	1	1	3	14	111111111111100011
NP_001035198	TRUE	prepromotilin isoform 2 [Homo sapiens]	92091580	114	3	1	1	1	1	1	1	1	1	1	1	1	0	0	0	0	0	0	0	7	10	111111111110000000
NP_001035215	TRUE	PQ-loop repeat-containing protein 2 isoform 2 [Homo sapiens]	92110023	226	2	1	1	1	1	1	1	1	1	1	1	1	1	1	1	1	1	1	0	1	16	111111111111111110
NP_060897	TRUE	RNA polymerase I-specific transcription initiation factor RRN3 [Homo sapiens]	93102377	651	5	1	1	1	1	1	1	1	0	1	1	1	1	1	1	1	1	1	1	1	16	111111101111111111
NP_001035247	TRUE	HBV PreS1-transactivated protein 3 isoform a [Homo sapiens]	93102389	390	4	1	1	1	1	1	1	1	1	1	1	1	1	1	1	0	1	1	1	1	16	111111111111110111
NP_115598	TRUE	hypothetical protein LOC84182 [Homo sapiens]	93102405	757	1	1	1	1	1	1	1	1	1	1	1	1	1	1	1	1	1	0	1	1	16	111111111111111101
NP_001035188	TRUE	motile sperm domain-containing protein 3 isoform b [Homo sapiens]	93141016	225	4	1	1	1	1	1	1	1	1	1	1	1	1	1	0	0	1	1	1	2	15	111111111111100111
NP_001035228	TRUE	chemokine-like factor isoform e [Homo sapiens]	93141024	113	3	1	1	1	1	1	1	1	1	1	1	1	0	0	0	0	0	0	0	7	10	111111111110000000
NP_005002	TRUE	nuclear respiratory factor 1 [Homo sapiens]	93141037	503	1	1	1	1	1	1	1	1	1	1	1	1	1	1	1	1	1	0	1	1	16	111111111111111101
NP_001035199	TRUE	nuclear respiratory factor 1 [Homo sapiens]	93141039	503	1	1	1	1	1	1	1	1	1	1	1	1	1	1	1	1	1	0	1	1	16	111111111111111101
NP_060269	TRUE	hypothetical protein LOC54916 [Homo sapiens]	93277080	707	6	1	1	1	1	1	1	1	1	1	1	1	1	0	0	0	0	0	0	6	11	111111111111000000
NP_443728	TRUE	mediator of RNA polymerase II transcription subunit 12-like protein [Homo sapiens]	93277088	2145	5	1	1	1	1	1	1	0	1	1	1	1	1	1	1	1	1	1	1	1	16	111111011111111111
NP_001035241	TRUE	sodium channel subunit beta-3 precursor [Homo sapiens]	93587332	215	1	1	1	1	1	1	1	1	1	1	1	1	1	1	1	1	1	0	1	1	16	111111111111111101
NP_064618	TRUE	manganese-dependent ADP-ribose/CDP-alcohol diphosphatase [Homo sapiens]	94158594	342	7	1	1	1	1	1	1	1	1	1	1	1	0	1	1	1	1	1	1	1	16	111111111110111111
NP_001035370	TRUE	CD83 antigen isoform b [Homo sapiens]	94421024	204	9	1	1	1	1	1	1	1	1	1	1	1	1	1	1	1	0	1	1	1	16	111111111111111011
NP_055883	TRUE	retrotransposon-derived protein PEG10 isoform 1 [Homo sapiens]	94421475	708	4	1	1	1	1	1	1	1	1	1	1	1	1	1	0	0	1	1	1	2	15	111111111111100111
NP_872346	TRUE	protein DDX26B [Homo sapiens]	94536743	861	7	1	1	1	1	1	1	1	1	1	1	1	1	0	1	1	1	1	1	1	16	111111111111011111
NP_001035522	TRUE	zinc finger CW-type PWWP domain protein 2 [Homo sapiens]	94536776	356	1	1	1	1	1	1	1	1	1	1	1	1	1	1	1	1	1	0	1	1	16	111111111111111101
NP_001035492	TRUE	DCN1-like protein 4 isoform 1 [Homo sapiens]	94536778	292	2	1	1	1	1	1	1	1	1	1	1	1	1	1	1	1	1	1	0	1	16	111111111111111110
NP_078937	TRUE	coiled-coil domain-containing protein 51 [Homo sapiens]	94536784	411	4	1	1	1	1	1	1	1	1	1	1	1	1	1	0	0	1	1	1	2	15	111111111111100111
NP_078948	TRUE	THAP domain-containing protein 9 [Homo sapiens]	94536788	903	1	1	1	1	1	1	1	1	1	1	1	1	1	1	1	1	1	0	1	1	16	111111111111111101
NP_112578	TRUE	INO80 complex subunit B [Homo sapiens]	94536798	356	7	1	1	1	1	1	1	1	1	1	1	1	0	1	1	1	1	1	1	1	16	111111111110111111
NP_060703	TRUE	2-oxoglutarate and iron-dependent oxygenase domain-containing protein 1 [Homo sapiens]	94536836	542	4	1	1	1	1	1	1	1	1	1	1	1	1	1	1	0	1	1	1	1	16	111111111111110111
NP_064599	TRUE	poly [ADP-ribose] polymerase 6 [Homo sapiens]	94536838	630	1	1	1	1	1	1	1	1	1	1	1	1	1	1	1	1	1	0	1	1	16	111111111111111101
NP_060888	TRUE	spermatogenesis-associated protein 7 isoform 1 [Homo sapiens]	94536848	599	1	1	1	1	1	1	1	1	1	1	1	1	1	1	1	1	1	0	1	1	16	111111111111111101
NP_037433	TRUE	coiled-coil domain-containing protein 106 [Homo sapiens]	94536856	280	6	1	1	1	1	1	1	1	1	1	1	1	1	1	0	0	0	0	0	5	12	111111111111100000
NP_001035500	TRUE	hypothetical protein LOC138724 isoform B [Homo sapiens]	94536860	1044	3	1	1	1	1	1	1	1	0	0	0	1	0	0	0	0	0	0	0	10	7	111111100010000000
NP_001035501	TRUE	hypothetical protein LOC138724 isoform C [Homo sapiens]	94536862	1006	3	1	1	1	1	1	1	1	0	0	0	0	0	0	0	0	0	0	0	11	6	111111100000000000
NP_001035502	TRUE	hypothetical protein LOC138724 isoform D [Homo sapiens]	94536864	1031	3	1	1	1	1	1	1	1	0	0	0	0	0	0	0	0	0	0	0	11	6	111111100000000000
NP_543006	TRUE	signal-regulatory protein gamma isoform 2 precursor [Homo sapiens]	94538337	170	1	1	1	1	1	1	1	1	1	1	1	1	1	1	1	1	1	0	1	1	16	111111111111111101
NP_001035530	TRUE	coiled-coil domain-containing protein 112 isoform 1 [Homo sapiens]	94680976	529	5	1	1	1	1	1	1	1	1	0	1	1	1	1	1	1	1	1	1	1	16	111111110111111111
NP_078841	TRUE	cyclin-J-like protein [Homo sapiens]	94680985	435	1	1	1	1	1	1	1	1	1	1	1	1	1	1	1	1	1	0	1	1	16	111111111111111101
NP_620145	TRUE	phospholipase D4 [Homo sapiens]	94681038	506	7	1	1	1	1	1	1	1	1	1	1	1	0	1	1	1	1	1	1	1	16	111111111110111111
NP_064569	TRUE	metal transporter CNNM4 [Homo sapiens]	94681046	775	4	1	1	1	1	1	1	1	1	1	1	1	1	1	1	0	1	1	1	1	16	111111111111110111
NP_001035526	TRUE	tyrosyl-tRNA synthetase, mitochondrial precursor [Homo sapiens]	94681057	477	1	1	1	1	1	1	1	1	1	1	1	1	1	1	1	1	1	0	1	1	16	111111111111111101
NP_976044	TRUE	hypothetical protein LOC138724 isoform A [Homo sapiens]	94681096	1079	3	1	1	1	1	1	1	1	0	0	0	1	0	0	0	0	0	0	0	10	7	111111100010000000
NP_001035532	TRUE	gastrotropin isoform 1 [Homo sapiens]	94721243	177	2	1	1	1	1	1	1	1	1	1	1	1	1	1	1	1	1	1	0	1	16	111111111111111110
NP_149124	TRUE	2',3'-cyclic-nucleotide 3'-phosphodiesterase [Homo sapiens]	94721261	421	9	1	1	1	1	1	1	1	1	1	1	1	1	1	1	1	0	1	1	1	16	111111111111111011
NP_631906	TRUE	zeta-sarcoglycan [Homo sapiens]	94721265	312	7	1	1	1	1	1	1	1	1	1	1	1	0	1	1	1	1	1	1	1	16	111111111110111111
NP_060454	TRUE	zinc finger CW-type PWWP domain protein 1 [Homo sapiens]	94721344	648	1	1	1	1	1	1	1	1	1	1	1	1	1	1	1	1	1	0	1	1	16	111111111111111101
NP_006656	TRUE	heparanase isoform 1 precursor [Homo sapiens]	94721347	543	5	1	1	1	1	1	1	0	1	1	1	1	1	1	1	1	1	1	1	1	16	111111011111111111
NP_001035546	TRUE	rhomboid domain-containing protein 2 isoform a [Homo sapiens]	94818790	364	8	1	1	1	1	1	1	1	1	1	1	1	1	1	1	1	1	0	0	2	15	111111111111111100
NP_963925	TRUE	protein-glutamine gamma-glutamyltransferase 5 isoform 1 [Homo sapiens]	94981556	720	1	1	1	1	1	1	1	1	1	1	1	1	1	1	1	1	1	0	1	1	16	111111111111111101
NP_997464	TRUE	dual oxidase maturation factor 2 [Homo sapiens]	98986325	320	2	1	1	1	1	1	1	1	1	1	1	1	1	1	1	1	1	1	0	1	16	111111111111111110
NP_056265	TRUE	protection of telomeres protein 1 isoform 1 [Homo sapiens]	98991776	634	4	1	1	1	1	1	1	1	1	1	1	1	1	1	0	0	0	1	1	3	14	111111111111100011
NP_001035755	TRUE	metalloreductase STEAP2 isoform a [Homo sapiens]	100913194	490	3	1	1	1	1	1	1	1	1	1	1	1	0	0	0	0	0	0	0	7	10	111111111110000000
NP_694544	TRUE	metalloreductase STEAP2 isoform a [Homo sapiens]	100913196	490	3	1	1	1	1	1	1	1	1	1	1	1	0	0	0	0	0	0	0	7	10	111111111110000000
NP_001035756	TRUE	metalloreductase STEAP2 isoform b [Homo sapiens]	100913198	454	3	1	1	1	1	1	1	1	1	1	1	1	0	0	0	0	0	0	0	7	10	111111111110000000
NP_060421	TRUE	sphingomyelin phosphodiesterase 4 isoform 2 [Homo sapiens]	102467481	866	5	1	0	1	1	1	1	1	1	1	1	1	1	1	1	1	1	1	1	1	16	101111111111111111
NP_060221	TRUE	sphingomyelin phosphodiesterase 4 isoform 1 [Homo sapiens]	102467484	837	5	1	0	1	1	1	1	1	1	1	1	1	1	1	1	1	1	1	1	1	16	101111111111111111
NP_002299	TRUE	galectin-9 isoform short [Homo sapiens]	102469694	323	2	1	1	1	1	1	1	1	1	1	1	1	1	1	1	1	1	1	0	1	16	111111111111111110
NP_057132	TRUE	isochorismatase domain-containing protein 1 [Homo sapiens]	103471987	298	5	1	1	1	1	1	1	1	1	0	1	1	1	1	1	1	1	1	1	1	16	111111110111111111
NP_787074	TRUE	XK-related protein 3 [Homo sapiens]	103471991	459	4	1	1	1	1	1	1	1	1	1	1	1	1	1	0	0	1	1	1	2	15	111111111111100111
NP_004992	TRUE	NADH dehydrogenase [ubiquinone] 1 alpha subcomplex subunit 7 [Homo sapiens]	103472001	113	5	1	1	1	1	1	1	1	1	0	1	1	1	1	1	1	1	1	1	1	16	111111110111111111
NP_001035794	TRUE	beta-defensin 106 precursor [Homo sapiens]	103485143	65	6	1	1	1	1	1	1	1	1	1	1	1	1	0	0	0	0	0	0	6	11	111111111111000000
NP_001032757	TRUE	beta-defensin 107 precursor [Homo sapiens]	103485145	70	3	1	1	1	1	1	0	0	0	0	0	0	0	0	0	0	0	0	0	13	4	111110000000000000
NP_001035795	TRUE	beta-defensin 107 precursor [Homo sapiens]	103485147	70	3	1	1	1	1	1	0	0	0	0	0	0	0	0	0	0	0	0	0	13	4	111110000000000000
NP_006064	TRUE	triadin [Homo sapiens]	104526627	729	1	1	1	1	1	1	1	1	1	1	1	1	1	1	1	1	1	0	1	1	16	111111111111111101
NP_001035799	TRUE	synaptophysin-like protein 2 [Homo sapiens]	105554421	272	9	1	1	1	1	1	1	1	1	1	1	1	1	1	1	1	0	1	1	1	16	111111111111111011
NP_001035805	TRUE	hypothetical protein LOC653319 [Homo sapiens]	106507204	471	4	1	1	1	1	1	1	1	1	1	1	1	1	1	0	0	0	1	1	3	14	111111111111100011
NP_005387	TRUE	pancreatic lipase-related protein 2 [Homo sapiens]	106507261	470	1	1	1	1	1	1	1	1	1	1	1	1	1	1	1	1	1	0	1	1	16	111111111111111101
NP_000161	TRUE	glycine dehydrogenase [decarboxylating], mitochondrial precursor [Homo sapiens]	108773801	1020	9	1	1	1	1	1	1	1	1	1	1	1	1	1	1	1	0	1	1	1	16	111111111111111011
NP_057558	TRUE	hypothetical protein LOC51244 [Homo sapiens]	108773808	467	9	1	1	1	1	1	1	1	1	1	1	1	1	1	1	1	0	1	1	1	16	111111111111111011
NP_001035826	TRUE	hypothetical protein LOC283677 [Homo sapiens]	108796649	266	6	1	1	1	1	1	1	1	1	1	1	1	1	0	0	0	0	0	0	6	11	111111111111000000
NP_001012986	TRUE	spindlin-4 [Homo sapiens]	108796661	249	3	1	1	1	1	1	1	1	1	1	1	1	0	0	0	0	0	0	0	7	10	111111111110000000
NP_001035824	TRUE	protein tyrosine phosphatase, non-receptor type 20 isoform 10 [Homo sapiens]	108802621	64	3	1	1	1	1	0	0	0	0	0	0	0	0	0	0	0	0	0	0	14	3	111100000000000000
NP_001035844	TRUE	prolyl endopeptidase-like isoform 2 [Homo sapiens]	108860686	665	1	1	1	1	1	1	1	1	1	1	1	1	1	1	1	1	1	0	1	1	16	111111111111111101
NP_001035845	TRUE	prolyl endopeptidase-like isoform 3 [Homo sapiens]	108860692	661	1	1	1	1	1	1	1	1	1	1	1	1	1	1	1	1	1	0	1	1	16	111111111111111101
NP_115581	TRUE	PHD finger protein 20-like protein 1 isoform 2 [Homo sapiens]	109134330	573	1	1	1	1	1	1	1	1	1	1	1	1	1	1	1	1	1	0	1	1	16	111111111111111101
NP_060325	TRUE	odontogenic ameloblast-associated protein precursor [Homo sapiens]	109134338	279	3	1	1	1	1	1	0	0	0	0	0	0	0	0	0	0	0	0	0	13	4	111110000000000000
NP_001018009	TRUE	SH3 domain-binding protein 5 isoform b [Homo sapiens]	109134344	298	2	1	1	1	1	1	1	1	1	1	1	1	1	1	1	1	1	1	0	1	16	111111111111111110
NP_001035856	TRUE	tyrosine-protein phosphatase non-receptor type 20 isoform 10 [Homo sapiens]	109138575	64	3	1	1	1	1	0	0	0	0	0	0	0	0	0	0	0	0	0	0	14	3	111100000000000000
NP_060140	TRUE	ubiquitin thioesterase OTUB1 [Homo sapiens]	109148508	271	5	1	1	1	1	1	1	1	1	0	1	1	1	1	1	1	1	1	1	1	16	111111110111111111
NP_620775	TRUE	BRCA1-A complex subunit Abraxas [Homo sapiens]	109148531	409	1	1	1	1	1	1	1	1	1	1	1	1	1	1	1	1	1	0	1	1	16	111111111111111101
NP_001035861	TRUE	N-acylethanolamine-hydrolyzing acid amidase isoform 2 precursor [Homo sapiens]	109148548	323	4	1	1	1	1	1	1	1	1	1	1	1	1	1	0	0	0	1	1	3	14	111111111111100011
NP_055250	TRUE	N-acylethanolamine-hydrolyzing acid amidase isoform 1 precursor [Homo sapiens]	109148550	359	4	1	1	1	1	1	1	1	1	1	1	1	1	1	0	0	0	1	1	3	14	111111111111100011
NP_001035882	TRUE	RUN and FYVE domain-containing protein 2 isoform b [Homo sapiens]	109240552	403	1	1	1	1	1	1	1	1	1	1	1	1	1	1	1	1	1	0	1	1	16	111111111111111101
NP_079390	TRUE	centrosomal protein of 290 kDa [Homo sapiens]	109255234	2479	1	1	1	1	1	1	1	1	1	1	1	1	1	1	1	1	1	0	1	1	16	111111111111111101
NP_001035894	TRUE	family with sequence similarity 98, member B isoform 2 [Homo sapiens]	109452589	330	5	1	1	1	1	1	1	1	1	0	1	1	1	1	1	1	1	1	1	1	16	111111110111111111
NP_001035905	TRUE	calpastatin isoform f [Homo sapiens]	109637759	750	6	1	1	1	1	1	1	1	1	1	1	1	1	0	0	0	0	0	0	6	11	111111111111000000
NP_777600	TRUE	transmembrane protein 80 isoform 1 [Homo sapiens]	109689697	160	9	1	1	1	1	1	1	1	1	1	1	1	1	1	1	1	0	1	1	1	16	111111111111111011
NP_001035928	TRUE	transmembrane protein 80 isoform 2 [Homo sapiens]	109689699	168	9	1	1	1	1	1	1	1	1	1	1	1	1	1	1	1	0	1	1	1	16	111111111111111011
NP_005530	TRUE	type I inositol-1,4,5-trisphosphate 5-phosphatase [Homo sapiens]	109702906	412	4	1	1	1	1	1	1	1	1	1	1	1	1	1	1	0	1	1	1	1	16	111111111111110111
NP_071353	TRUE	HEAT repeat-containing protein 6 [Homo sapiens]	109715835	1181	5	1	1	1	1	1	1	1	1	0	1	1	1	1	1	1	1	1	1	1	16	111111110111111111
NP_001035955	TRUE	general transcription factor IIH subunit 2-like protein [Homo sapiens]	109809737	395	5	1	1	1	1	1	1	1	1	0	1	1	1	1	1	1	1	1	1	1	16	111111110111111111
NP_001035932	TRUE	melanophilin isoform 2 [Homo sapiens]	109826351	572	1	1	1	1	1	1	1	1	1	1	1	1	1	1	1	1	1	0	1	1	16	111111111111111101
NP_001035972	TRUE	galectin-7 [Homo sapiens]	109948279	136	2	1	1	1	1	1	1	1	1	1	1	1	1	1	1	1	1	1	0	1	16	111111111111111110
NP_065905	TRUE	hypothetical protein LOC57614 [Homo sapiens]	109948292	1216	4	1	1	1	1	1	1	1	1	1	1	1	1	1	1	0	1	1	1	1	16	111111111111110111
NP_001035994	TRUE	bifunctional coenzyme A synthase isoform a [Homo sapiens]	110227601	564	5	1	1	1	1	1	1	1	1	0	1	1	1	1	1	1	1	1	1	1	16	111111110111111111
NP_079509	TRUE	bifunctional coenzyme A synthase isoform a [Homo sapiens]	110227603	564	5	1	1	1	1	1	1	1	1	0	1	1	1	1	1	1	1	1	1	1	16	111111110111111111
NP_001035995	TRUE	bifunctional coenzyme A synthase isoform a [Homo sapiens]	110227605	564	5	1	1	1	1	1	1	1	1	0	1	1	1	1	1	1	1	1	1	1	16	111111110111111111
NP_001035996	TRUE	bifunctional coenzyme A synthase isoform b [Homo sapiens]	110227607	269	5	1	1	1	1	1	1	1	1	0	1	1	1	1	1	1	1	1	1	1	16	111111110111111111
NP_001035998	TRUE	MYC-induced nuclear antigen isoform a [Homo sapiens]	110227619	465	5	1	1	1	1	1	1	1	1	0	1	1	1	1	1	1	1	1	1	1	16	111111110111111111
NP_694822	TRUE	MYC-induced nuclear antigen isoform a [Homo sapiens]	110227621	465	5	1	1	1	1	1	1	1	1	0	1	1	1	1	1	1	1	1	1	1	16	111111110111111111
NP_001036005	TRUE	nuclear cap-binding protein subunit 2 isoform 2 [Homo sapiens]	110349727	103	5	1	1	1	1	1	1	0	1	1	1	1	1	1	1	1	1	1	1	1	16	111111011111111111
NP_001036014	TRUE	kinetochore-associated protein NSL1 homolog isoform 2 [Homo sapiens]	110349761	213	6	1	1	1	1	1	1	1	1	1	1	1	1	1	0	0	0	0	0	5	12	111111111111100000
NP_073582	TRUE	ATP synthase mitochondrial F1 complex assembly factor 1 isoform 1 precursor [Homo sapiens]	110349780	328	1	1	1	1	1	1	1	1	1	1	1	1	1	1	1	1	1	0	1	1	16	111111111111111101
NP_001036011	TRUE	ATP synthase mitochondrial F1 complex assembly factor 1 isoform 2 precursor [Homo sapiens]	110349782	260	1	1	1	1	1	1	1	1	1	1	1	1	1	1	1	1	1	0	1	1	16	111111111111111101
NP_001036054	TRUE	transmembrane protein 8B isoform a [Homo sapiens]	110556642	472	2	1	1	1	1	1	1	1	1	1	1	1	1	1	1	1	1	1	0	1	16	111111111111111110
NP_001036055	TRUE	transmembrane protein 8B isoform a [Homo sapiens]	110556646	472	2	1	1	1	1	1	1	1	1	1	1	1	1	1	1	1	1	1	0	1	16	111111111111111110
NP_113636	TRUE	hypothetical protein LOC83636 isoform 2 [Homo sapiens]	110611186	141	1	1	1	1	1	1	1	1	1	1	1	1	1	1	1	1	1	0	1	1	16	111111111111111101
NP_001026896	TRUE	hypothetical protein LOC83636 isoform 1 [Homo sapiens]	110611188	152	1	1	1	1	1	1	1	1	1	1	1	1	1	1	1	1	1	0	1	1	16	111111111111111101
NP_001036041	TRUE	ribosome-binding protein 1 [Homo sapiens]	110611218	977	2	1	1	1	1	1	1	1	1	1	1	1	1	1	1	1	1	1	0	1	16	111111111111111110
NP_004578	TRUE	ribosome-binding protein 1 [Homo sapiens]	110611220	977	2	1	1	1	1	1	1	1	1	1	1	1	1	1	1	1	1	1	0	1	16	111111111111111110
NP_001276	TRUE	calcium-activated chloride channel regulator 1 precursor [Homo sapiens]	110611231	914	4	1	1	1	1	1	1	1	1	1	1	1	1	1	0	0	1	1	1	2	15	111111111111100111
NP_006415	TRUE	sodium-dependent phosphate transport protein 2B isoform a [Homo sapiens]	110611906	690	4	1	1	1	1	1	1	1	1	1	1	1	1	1	0	0	0	1	1	3	14	111111111111100011
NP_006789	TRUE	UDP-glucuronosyltransferase 2A1 precursor [Homo sapiens]	110611919	527	7	1	1	1	1	1	1	1	1	1	1	1	0	1	1	1	1	1	1	1	16	111111111110111111
NP_001036048	TRUE	T-cell surface glycoprotein CD1e, membrane-associated isoform b precursor [Homo sapiens]	110618230	376	3	1	1	1	1	1	1	1	1	1	1	1	0	0	0	0	0	0	0	7	10	111111111110000000
NP_001036049	TRUE	T-cell surface glycoprotein CD1e, membrane-associated isoform c precursor [Homo sapiens]	110618232	290	3	1	1	1	1	1	1	1	1	1	1	1	0	0	0	0	0	0	0	7	10	111111111110000000
NP_001036050	TRUE	T-cell surface glycoprotein CD1e, membrane-associated isoform d precursor [Homo sapiens]	110618234	321	3	1	1	1	1	1	1	1	1	1	1	1	0	0	0	0	0	0	0	7	10	111111111110000000
NP_112155	TRUE	T-cell surface glycoprotein CD1e, membrane-associated isoform a precursor [Homo sapiens]	110618240	388	3	1	1	1	1	1	1	1	1	1	1	1	0	0	0	0	0	0	0	7	10	111111111110000000
NP_741997	TRUE	transmembrane epididymal protein 1 [Homo sapiens]	110624783	273	6	1	1	1	1	1	1	1	1	1	1	1	1	1	0	0	0	0	0	5	12	111111111111100000
NP_001036059	TRUE	protection of telomeres protein 1 isoform 4 [Homo sapiens]	110671314	503	4	1	1	1	1	1	1	1	1	1	1	1	1	1	0	0	0	1	1	3	14	111111111111100011
[truncated: 1,789 more rows]

## Sheet: Human cluster stats
						Center of Mass
cluster	# of proteins	Mean Hamming Dis	Max Hamming Dis	# of different patterns	# of proteins in the MAP	MAP	Chimp	Mouse	Rat	Cow	Opossum	Platypus	Chicken	Zebra Finch	Lizard	Zebra Fish	Ciona	Sea Urchin	D. yakuba	Bee	Worm	Sea Anemone	D. melanogaster
1	862	0	0	1	862	1 1 1 1 1 1 1 1 1 1 1 1 1 1 0 1 1	1	1	1	1	1	1	1	1	1	1	1	1	1	1	0	1	1
2	296	0	0	1	296	1 1 1 1 1 1 1 1 1 1 1 1 1 1 1 0 1	1	1	1	1	1	1	1	1	1	1	1	1	1	1	1	0	1
3	447	0.176142	0.529412	8	287	1 1 1 1 1 1 1 1 1 1 0 0 0 0 0 0 0	1	0.897092	0.897092	0.861298	0.807606	0.780761	0.691275	0.691275	0.691275	0.66443	0	0	0	0	0	0	0
4	576	0.05487	0.117647	4	224	1 1 1 1 1 1 1 1 1 1 1 1 0 1 1 1 0	1	1	1	1	1	1	1	1	1	1	1	1	0.0902778	0.710069	1	1	0.230903
5	648	0.0975776	0.235294	11	187	1 1 1 1 1 1 1 0 1 1 1 1 1 1 1 1 1	0.96142	1	0.989198	0.981481	0.972222	0.787037	0.760802	0.597222	0.828704	0.996914	1	1	1	1	1	1	1
6	200	0.028256	0.0588235	2	121	1 1 1 1 1 1 1 1 1 1 1 0 0 0 0 0 0	1	1	1	1	1	1	1	1	1	1	1	0.395	0	0	0	0	0
7	372	0.0567726	0.117647	2	222	1 1 1 1 1 1 1 1 1 1 0 1 1 1 1 1 1	1	1	1	1	1	1	1	1	1	1	0.403226	0.596774	1	1	1	1	1
8	121	0	0	1	121	1 1 1 1 1 1 1 1 1 1 1 1 1 1 0 0 1	1	1	1	1	1	1	1	1	1	1	1	1	1	1	0	0	1
9	266	0	0	1	266	1 1 1 1 1 1 1 1 1 1 1 1 1 0 1 1 1	1	1	1	1	1	1	1	1	1	1	1	1	1	0	1	1	1

## Sheet: Fly data
Accession	TOL_Consistent	Description	GI	Length	Cluster	Human	Chimp	Mouse	Rat	Cow	Opossum	Platypus	Chicken	Zebra Finch	Lizard	Zebrafish	Ciona	Sea Urchin	D. melanogaster	D. Yakuba	Bee	Worm	Sea Anemone	Zeros	Homologues	vector
NP_524456	TRUE	odorant receptor 94b [Drosophila melanogaster]	17738135	383	9	0	0	0	0	0	0	0	0	0	0	0	0	0	1	1	1	1	1	13	4	000000000000011111
NP_608584	TRUE	CG5126 [Drosophila melanogaster]	19920508	455	9	0	0	0	0	0	0	0	0	0	0	0	0	0	1	1	1	1	1	13	4	000000000000011111
NP_652204	TRUE	CG11686 [Drosophila melanogaster]	21357949	70	9	0	0	0	0	0	0	0	0	0	0	0	0	1	1	1	1	1	1	12	5	000000000000111111
NP_724329	TRUE	gustatory receptor 39a, isoform B [Drosophila melanogaster]	24585641	372	9	0	0	0	0	0	0	0	0	0	0	0	0	0	1	1	1	1	1	13	4	000000000000011111
NP_610124	TRUE	CG11630 [Drosophila melanogaster]	24585728	631	9	0	0	0	0	0	0	0	0	0	0	0	0	1	1	1	1	1	1	12	5	000000000000111111
NP_511050	TRUE	Trehalose-sensitivity [Drosophila melanogaster]	24639922	444	9	0	0	0	0	0	0	0	0	0	0	0	0	0	1	1	1	1	1	13	4	000000000000011111
NP_572429	TRUE	CG15332, isoform A [Drosophila melanogaster]	24640464	571	9	0	0	0	0	0	0	0	0	0	0	0	0	0	1	1	1	1	1	13	4	000000000000011111
NP_649683	TRUE	Ccp84Aa [Drosophila melanogaster]	24644677	205	9	0	0	0	0	0	0	0	0	0	0	0	0	0	1	1	1	1	1	13	4	000000000000011111
NP_650130	TRUE	CG14731 [Drosophila melanogaster]	24646132	641	9	0	0	0	0	0	0	0	0	0	0	0	0	1	1	1	1	1	1	12	5	000000000000111111
NP_733194	TRUE	spatzle, isoform C [Drosophila melanogaster]	24650505	253	9	0	0	0	0	0	0	0	0	0	0	0	0	0	1	1	1	1	1	13	4	000000000000011111
NP_725079	TRUE	transport and golgi organization 3, isoform A [Drosophila melanogaster]	24652814	388	9	0	0	0	0	0	0	0	0	0	0	0	0	1	1	1	1	1	1	12	5	000000000000111111
NP_611192	TRUE	chitin deacetylase-like 9 [Drosophila melanogaster]	24654364	397	9	0	0	0	0	0	0	0	0	0	0	0	0	0	1	1	1	1	1	13	4	000000000000011111
NP_649191	TRUE	CG6933, isoform A [Drosophila melanogaster]	24667250	351	9	0	0	0	0	0	0	0	0	0	0	0	0	0	1	1	1	1	1	13	4	000000000000011111
NP_730494	TRUE	CG6933, isoform B [Drosophila melanogaster]	24667254	351	9	0	0	0	0	0	0	0	0	0	0	0	0	0	1	1	1	1	1	13	4	000000000000011111
NP_730495	TRUE	CG6933, isoform C [Drosophila melanogaster]	24667258	363	9	0	0	0	0	0	0	0	0	0	0	0	0	0	1	1	1	1	1	13	4	000000000000011111
NP_523650	TRUE	gustatory receptor 43a, isoform A [Drosophila melanogaster]	45549166	427	9	0	0	0	0	0	0	0	0	0	0	0	0	0	1	1	1	1	1	13	4	000000000000011111
NP_728924	TRUE	gustatory receptor 64f [Drosophila melanogaster]	45551511	469	9	0	0	0	0	0	0	0	0	0	0	0	0	0	1	1	1	1	1	13	4	000000000000011111
NP_996367	TRUE	CG15332, isoform B [Drosophila melanogaster]	45554381	557	9	0	0	0	0	0	0	0	0	0	0	0	0	0	1	1	1	1	1	13	4	000000000000011111
NP_610118	TRUE	CG2225, isoform C [Drosophila melanogaster]	62484245	710	9	0	0	0	0	0	0	0	0	0	0	0	0	0	1	1	1	1	1	13	4	000000000000011111
NP_001027106	TRUE	gustatory receptor 64e, isoform B [Drosophila melanogaster]	78706606	460	9	0	0	0	0	0	0	0	0	0	0	0	0	0	1	1	1	1	1	13	4	000000000000011111
NP_728923	TRUE	gustatory receptor 64e, isoform A [Drosophila melanogaster]	78711776	451	9	0	0	0	0	0	0	0	0	0	0	0	0	0	1	1	1	1	1	13	4	000000000000011111
NP_611165	TRUE	CG6435 [Drosophila melanogaster]	85726436	163	9	0	0	0	0	0	0	0	0	0	0	0	0	1	1	1	1	1	1	12	5	000000000000111111
NP_649698	TRUE	CG14610 [Drosophila melanogaster]	320542504	147	9	0	0	0	0	0	0	0	0	0	0	0	0	0	1	1	1	1	1	13	4	000000000000011111
NP_511135	TRUE	twisted gastrulation [Drosophila melanogaster]	17530913	249	8	1	1	1	1	1	1	1	1	1	1	1	1	1	1	1	1	0	0	2	15	111111111111111100
NP_523723	TRUE	vestigial [Drosophila melanogaster]	17648101	453	8	1	1	1	1	1	1	1	1	1	1	1	1	1	1	1	1	0	0	2	15	111111111111111100
NP_609151	TRUE	Homocysteine-induced endoplasmic reticulum protein, isoform B [Drosophila melanogaster]	19920894	258	8	1	1	1	1	1	1	1	1	1	1	1	1	1	1	1	1	0	0	2	15	111111111111111100
NP_612103	TRUE	lethal (3) 02640 [Drosophila melanogaster]	20130425	652	8	1	1	1	1	1	1	1	1	1	1	1	1	1	1	1	1	0	0	2	15	111111111111111100
NP_650570	TRUE	CG10326 [Drosophila melanogaster]	21355475	197	8	1	1	1	1	1	1	1	1	1	1	1	1	1	1	1	1	0	0	2	15	111111111111111100
NP_608838	TRUE	CG15435 [Drosophila melanogaster]	24581660	503	8	1	1	1	1	1	1	1	1	1	1	1	1	1	1	1	1	0	0	2	15	111111111111111100
NP_723031	TRUE	lethal (2) 05714, isoform B [Drosophila melanogaster]	24581787	271	8	1	1	1	1	1	1	1	1	1	1	1	1	1	1	1	1	0	0	2	15	111111111111111100
NP_727642	TRUE	CG32647, isoform A [Drosophila melanogaster]	24641616	233	8	1	1	1	1	1	1	1	1	1	1	1	1	1	1	1	1	0	0	2	15	111111111111111100
NP_727643	TRUE	CG32647, isoform B [Drosophila melanogaster]	24641618	233	8	1	1	1	1	1	1	1	1	1	1	1	1	1	1	1	1	0	0	2	15	111111111111111100
NP_649758	TRUE	CG3223 [Drosophila melanogaster]	24644954	415	8	1	1	1	1	1	1	1	1	1	1	1	1	1	1	1	1	0	0	2	15	111111111111111100
NP_524385	TRUE	cellular repressor of E1A-stimulated genes, isoform A [Drosophila melanogaster]	24647665	211	8	1	1	1	1	1	1	1	1	1	1	1	1	1	1	1	1	0	0	2	15	111111111111111100
NP_732229	TRUE	cellular repressor of E1A-stimulated genes, isoform B [Drosophila melanogaster]	24647667	211	8	1	1	1	1	1	1	1	1	1	1	1	1	1	1	1	1	0	0	2	15	111111111111111100
NP_732230	TRUE	cellular repressor of E1A-stimulated genes, isoform C [Drosophila melanogaster]	24647669	173	8	1	1	1	1	1	1	1	1	1	1	1	1	1	1	1	1	0	0	2	15	111111111111111100
NP_650988	TRUE	CG6569, isoform A [Drosophila melanogaster]	24648828	426	8	1	1	1	1	1	1	1	1	1	1	1	1	1	1	1	1	0	0	2	15	111111111111111100
NP_732669	TRUE	CG6569, isoform B [Drosophila melanogaster]	24648830	409	8	1	1	1	1	1	1	1	1	1	1	1	1	1	1	1	1	0	0	2	15	111111111111111100
NP_651797	TRUE	ceramidase, isoform A [Drosophila melanogaster]	24651397	704	8	1	1	1	1	1	1	1	1	1	1	1	1	1	1	1	1	0	0	2	15	111111111111111100
NP_733367	TRUE	ceramidase, isoform B [Drosophila melanogaster]	24651399	704	8	1	1	1	1	1	1	1	1	1	1	1	1	1	1	1	1	0	0	2	15	111111111111111100
NP_733368	TRUE	ceramidase, isoform C [Drosophila melanogaster]	24651401	704	8	1	1	1	1	1	1	1	1	1	1	1	1	1	1	1	1	0	0	2	15	111111111111111100
NP_733369	TRUE	ceramidase, isoform D [Drosophila melanogaster]	24651403	704	8	1	1	1	1	1	1	1	1	1	1	1	1	1	1	1	1	0	0	2	15	111111111111111100
NP_733370	TRUE	ceramidase, isoform E [Drosophila melanogaster]	24651405	704	8	1	1	1	1	1	1	1	1	1	1	1	1	1	1	1	1	0	0	2	15	111111111111111100
NP_523727	TRUE	glial lazarillo [Drosophila melanogaster]	24653274	212	8	1	1	1	1	1	1	1	1	1	1	1	1	1	1	1	1	0	0	2	15	111111111111111100
NP_612005	TRUE	CG13875 [Drosophila melanogaster]	24654538	486	8	1	1	1	1	1	1	1	1	1	1	1	1	1	1	1	1	0	0	2	15	111111111111111100
NP_651996	TRUE	miple2 [Drosophila melanogaster]	24654675	279	8	1	1	1	1	1	1	1	1	1	1	1	1	1	1	1	1	0	0	2	15	111111111111111100
NP_728981	TRUE	CG32251 [Drosophila melanogaster]	24657526	1465	8	1	1	1	1	1	1	1	1	1	1	1	1	1	1	1	1	0	0	2	15	111111111111111100
NP_729398	TRUE	Z band alternatively spliced PDZ-motif protein 66, isoform A [Drosophila melanogaster]	24661058	239	8	1	1	1	1	1	1	1	1	1	1	1	1	1	1	1	1	0	0	2	15	111111111111111100
NP_648456	TRUE	scylla [Drosophila melanogaster]	24662626	280	8	1	1	1	1	1	1	1	1	1	1	1	1	1	1	1	1	0	0	2	15	111111111111111100
NP_648470	TRUE	charybde [Drosophila melanogaster]	24662700	299	8	1	1	1	1	1	1	1	1	1	1	1	1	1	1	1	1	0	0	2	15	111111111111111100
NP_648576	TRUE	CG10616 [Drosophila melanogaster]	24663300	492	8	1	1	1	1	1	1	1	1	1	1	1	1	1	1	1	1	0	0	2	15	111111111111111100
NP_729928	TRUE	CG32132 [Drosophila melanogaster]	24663924	231	8	1	1	1	1	1	1	1	1	1	1	1	1	1	1	1	1	0	0	2	15	111111111111111100
NP_730295	TRUE	Ccn, isoform A [Drosophila melanogaster]	24666057	374	8	1	1	1	1	1	1	1	1	1	1	1	1	1	1	1	1	0	0	2	15	111111111111111100
NP_524192	TRUE	Sex-lethal interactor, isoform A [Drosophila melanogaster]	24667829	486	8	1	1	1	1	1	1	1	1	1	1	1	1	1	1	1	1	0	0	2	15	111111111111111100
NP_788483	TRUE	Z band alternatively spliced PDZ-motif protein 66, isoform G [Drosophila melanogaster]	28574410	165	8	1	1	1	1	1	1	1	1	1	1	1	1	1	1	1	1	0	0	2	15	111111111111111100
NP_788482	TRUE	Z band alternatively spliced PDZ-motif protein 66, isoform H [Drosophila melanogaster]	28574412	135	8	1	1	1	1	1	1	1	1	1	1	1	1	1	1	1	1	0	0	2	15	111111111111111100
NP_729824	TRUE	CG10984, isoform C [Drosophila melanogaster]	28574508	640	8	1	1	1	1	1	1	1	1	1	1	1	1	1	1	1	1	0	0	2	15	111111111111111100
NP_648593	TRUE	CG10984, isoform A [Drosophila melanogaster]	28574509	640	8	1	1	1	1	1	1	1	1	1	1	1	1	1	1	1	1	0	0	2	15	111111111111111100
NP_729823	TRUE	CG10984, isoform B [Drosophila melanogaster]	28574510	658	8	1	1	1	1	1	1	1	1	1	1	1	1	1	1	1	1	0	0	2	15	111111111111111100
NP_788484	TRUE	Z band alternatively spliced PDZ-motif protein 66, isoform J [Drosophila melanogaster]	45552078	239	8	1	1	1	1	1	1	1	1	1	1	1	1	1	1	1	1	0	0	2	15	111111111111111100
NP_001033825	TRUE	CG3091, isoform B [Drosophila melanogaster]	85724786	135	8	1	1	1	1	1	1	1	1	1	1	1	1	1	1	1	1	0	0	2	15	111111111111111100
NP_001033828	TRUE	mitotic 15, isoform C [Drosophila melanogaster]	85724792	485	8	1	1	1	1	1	1	1	1	1	1	1	1	1	1	1	1	0	0	2	15	111111111111111100
NP_001033857	TRUE	Cp110, isoform D [Drosophila melanogaster]	85724848	666	8	1	1	1	1	1	1	1	1	1	1	1	1	1	1	1	1	0	0	2	15	111111111111111100
NP_788949	TRUE	Cp110, isoform B [Drosophila melanogaster]	85816267	666	8	1	1	1	1	1	1	1	1	1	1	1	1	1	1	1	1	0	0	2	15	111111111111111100
NP_609381	TRUE	CG5375, isoform A [Drosophila melanogaster]	161076852	615	8	1	1	1	1	1	1	1	1	1	1	1	1	1	1	1	1	0	0	2	15	111111111111111100
NP_001097139	TRUE	CG5375, isoform B [Drosophila melanogaster]	161076854	616	8	1	1	1	1	1	1	1	1	1	1	1	1	1	1	1	1	0	0	2	15	111111111111111100
NP_611708	TRUE	CG30259, isoform A [Drosophila melanogaster]	161077407	540	8	1	1	1	1	1	1	1	1	1	1	1	1	1	1	1	1	0	0	2	15	111111111111111100
NP_651666	TRUE	CG11873 [Drosophila melanogaster]	161078732	2976	8	1	1	1	1	1	1	1	1	1	1	1	1	1	1	1	1	0	0	2	15	111111111111111100
NP_610394	TRUE	CG8736 [Drosophila melanogaster]	221330063	163	8	1	1	1	1	1	1	1	1	1	1	1	1	1	1	1	1	0	0	2	15	111111111111111100
NP_001137942	TRUE	sosondowah, isoform D [Drosophila melanogaster]	221331124	322	8	1	1	1	1	1	1	1	1	1	1	1	1	1	1	1	1	0	0	2	15	111111111111111100
NP_001163383	TRUE	Z band alternatively spliced PDZ-motif protein 66, isoform L [Drosophila melanogaster]	281365868	167	8	1	1	1	1	1	1	1	1	1	1	1	1	1	1	1	1	0	0	2	15	111111111111111100
NP_001163486	TRUE	Sex-lethal interactor, isoform B [Drosophila melanogaster]	281366547	383	8	1	1	1	1	1	1	1	1	1	1	1	1	1	1	1	1	0	0	2	15	111111111111111100
NP_001015266	TRUE	CG41087 [Drosophila melanogaster]	281366664	189	8	1	1	1	1	1	1	1	1	1	1	1	1	1	1	1	1	0	0	2	15	111111111111111100
NP_001097585	TRUE	CG7512 [Drosophila melanogaster]	320545776	598	8	1	1	1	1	1	1	1	1	1	1	1	1	1	1	1	1	0	0	2	15	111111111111111100
NP_477054	TRUE	ribosomal protein L11 [Drosophila melanogaster]	17137026	184	7	1	1	1	1	1	1	1	1	1	1	1	0	1	1	1	1	1	1	1	16	111111111110111111
NP_477266	TRUE	vacuolar H[+] ATPase 44kD C subunit, isoform A [Drosophila melanogaster]	17137392	388	7	1	1	1	1	1	1	1	1	1	1	1	0	1	1	1	1	1	1	1	16	111111111110111111
NP_477305	TRUE	visceral mesodermal armadillo-repeats, isoform B [Drosophila melanogaster]	17137458	634	7	1	1	1	1	1	1	1	1	1	1	1	0	1	1	1	1	1	1	1	16	111111111110111111
NP_477468	TRUE	Ercc1 [Drosophila melanogaster]	17137732	259	7	1	1	1	1	1	1	1	1	1	1	1	0	1	1	1	1	1	1	1	16	111111111110111111
NP_523893	TRUE	mitochondrial ribosomal protein S35 [Drosophila melanogaster]	17647689	326	7	1	1	1	1	1	1	1	1	1	1	1	0	1	1	1	1	1	1	1	16	111111111110111111
NP_523510	TRUE	sarcoglycan alpha [Drosophila melanogaster]	17647921	443	7	1	1	1	1	1	1	1	1	1	1	1	0	1	1	1	1	1	1	1	16	111111111110111111
NP_523607	TRUE	UDP-glycosyltransferase 37a1 [Drosophila melanogaster]	17648097	480	7	1	1	1	1	1	1	1	1	1	1	1	0	1	1	1	1	1	1	1	16	111111111110111111
NP_523728	TRUE	aquaporin, isoform A [Drosophila melanogaster]	17736985	276	7	1	1	1	1	1	1	1	1	1	1	1	0	1	1	1	1	1	1	1	16	111111111110111111
NP_523492	TRUE	eyes absent, isoform B [Drosophila melanogaster]	17737399	760	7	1	1	1	1	1	1	1	1	1	1	1	0	1	1	1	1	1	1	1	16	111111111110111111
NP_524153	TRUE	accessory gland-specific peptide 76A [Drosophila melanogaster]	17737629	388	7	1	1	1	1	1	1	1	1	1	1	1	0	1	1	1	1	1	1	1	16	111111111110111111
NP_524380	TRUE	mitochondrial ribosomal protein S33 [Drosophila melanogaster]	17738005	113	7	1	1	1	1	1	1	1	1	1	1	1	0	1	1	1	1	1	1	1	16	111111111110111111
NP_524578	TRUE	ocnus [Drosophila melanogaster]	17864098	148	7	1	1	1	1	1	1	1	1	1	1	1	0	1	1	1	1	1	1	1	16	111111111110111111
NP_524606	TRUE	mitochondrial ribosomal protein L32 [Drosophila melanogaster]	17864144	195	7	1	1	1	1	1	1	1	1	1	1	1	0	1	1	1	1	1	1	1	16	111111111110111111
NP_525007	TRUE	UDP-glycosyltransferase 37c1 [Drosophila melanogaster]	17864686	485	7	1	1	1	1	1	1	1	1	1	1	1	0	1	1	1	1	1	1	1	16	111111111110111111
NP_525039	TRUE	sarcoglycan delta, isoform A [Drosophila melanogaster]	17933512	404	7	1	1	1	1	1	1	1	1	1	1	1	0	1	1	1	1	1	1	1	16	111111111110111111
NP_542440	TRUE	bride of sevenless [Drosophila melanogaster]	18109958	896	7	1	1	1	1	1	1	1	1	1	1	1	0	1	1	1	1	1	1	1	16	111111111110111111
NP_569999	TRUE	CG2854 [Drosophila melanogaster]	18543287	491	7	1	1	1	1	1	1	1	1	1	1	1	0	1	1	1	1	1	1	1	16	111111111110111111
NP_599140	TRUE	vacuolar H[+] ATPase 44kD C subunit, isoform B [Drosophila melanogaster]	19549828	388	7	1	1	1	1	1	1	1	1	1	1	1	0	1	1	1	1	1	1	1	16	111111111110111111
NP_608904	TRUE	CG31918 [Drosophila melanogaster]	19920726	629	7	1	1	1	1	1	1	1	1	1	1	1	0	1	1	1	1	1	1	1	16	111111111110111111
NP_608929	TRUE	CG7382 [Drosophila melanogaster]	19920754	236	7	1	1	1	1	1	1	1	1	1	1	1	0	1	1	1	1	1	1	1	16	111111111110111111
NP_609843	TRUE	CG5110 [Drosophila melanogaster]	19921462	124	7	1	1	1	1	1	1	1	1	1	1	1	0	1	1	1	1	1	1	1	16	111111111110111111
NP_609909	TRUE	CG17324 [Drosophila melanogaster]	19921500	525	7	1	1	1	1	1	1	1	1	1	1	1	0	1	1	1	1	1	1	1	16	111111111110111111
NP_609910	TRUE	CG17323 [Drosophila melanogaster]	19921502	519	7	1	1	1	1	1	1	1	1	1	1	1	0	1	1	1	1	1	1	1	16	111111111110111111
NP_609911	TRUE	CG17322, isoform D [Drosophila melanogaster]	19921504	517	7	1	1	1	1	1	1	1	1	1	1	1	0	1	1	1	1	1	1	1	16	111111111110111111
NP_610096	TRUE	CG9243, isoform A [Drosophila melanogaster]	19921618	493	7	1	1	1	1	1	1	1	1	1	1	1	0	1	1	1	1	1	1	1	16	111111111110111111
NP_610901	TRUE	cuticular protein 50Cb [Drosophila melanogaster]	19922188	178	7	1	1	1	1	1	1	1	1	1	1	1	0	1	1	1	1	1	1	1	16	111111111110111111
NP_611175	TRUE	prenyl protease type I [Drosophila melanogaster]	19922414	451	7	1	1	1	1	1	1	1	1	1	1	1	0	1	1	1	1	1	1	1	16	111111111110111111
NP_611563	TRUE	CG4302 [Drosophila melanogaster]	19922680	532	7	1	1	1	1	1	1	1	1	1	1	1	0	1	1	1	1	1	1	1	16	111111111110111111
NP_611846	TRUE	CG5339 [Drosophila melanogaster]	19922854	305	7	1	1	1	1	1	1	1	1	1	1	1	0	1	1	1	1	1	1	1	16	111111111110111111
NP_609753	TRUE	CG4161 [Drosophila melanogaster]	20129541	484	7	1	1	1	1	1	1	1	1	1	1	1	0	1	1	1	1	1	1	1	16	111111111110111111
NP_610093	TRUE	CG9248, isoform B [Drosophila melanogaster]	20129681	494	7	1	1	1	1	1	1	1	1	1	1	1	0	1	1	1	1	1	1	1	16	111111111110111111
NP_610953	TRUE	CG8613 [Drosophila melanogaster]	20129985	808	7	1	1	1	1	1	1	1	1	1	1	1	0	1	1	1	1	1	1	1	16	111111111110111111
NP_611635	TRUE	CG2921 [Drosophila melanogaster]	20130225	478	7	1	1	1	1	1	1	1	1	1	1	1	0	1	1	1	1	1	1	1	16	111111111110111111
NP_650460	TRUE	CG6136, isoform C [Drosophila melanogaster]	21355415	263	7	1	1	1	1	1	1	1	1	1	1	1	0	1	1	1	1	1	1	1	16	111111111110111111
NP_651092	TRUE	CG4771 [Drosophila melanogaster]	21355719	691	7	1	1	1	1	1	1	1	1	1	1	1	0	1	1	1	1	1	1	1	16	111111111110111111
NP_647868	TRUE	VhaM9.7-1 [Drosophila melanogaster]	21355921	84	7	1	1	1	1	1	1	1	1	1	1	1	0	1	1	1	1	1	1	1	16	111111111110111111
NP_652035	TRUE	lethal (2) 06225, isoform A [Drosophila melanogaster]	21356001	99	7	1	1	1	1	1	1	1	1	1	1	1	0	1	1	1	1	1	1	1	16	111111111110111111
NP_648113	TRUE	akirin, isoform A [Drosophila melanogaster]	21356727	201	7	1	1	1	1	1	1	1	1	1	1	1	0	1	1	1	1	1	1	1	16	111111111110111111
NP_650774	TRUE	NP15.6 [Drosophila melanogaster]	21356773	150	7	1	1	1	1	1	1	1	1	1	1	1	0	1	1	1	1	1	1	1	16	111111111110111111
NP_650672	TRUE	deoxyribonuclease II [Drosophila melanogaster]	21357117	366	7	1	1	1	1	1	1	1	1	1	1	1	0	1	1	1	1	1	1	1	16	111111111110111111
NP_650689	TRUE	CG7985 [Drosophila melanogaster]	21357133	708	7	1	1	1	1	1	1	1	1	1	1	1	0	1	1	1	1	1	1	1	16	111111111110111111
NP_652629	TRUE	Ugt36Ba [Drosophila melanogaster]	21357689	523	7	1	1	1	1	1	1	1	1	1	1	1	0	1	1	1	1	1	1	1	16	111111111110111111
NP_652626	TRUE	Ugt86Da [Drosophila melanogaster]	21357701	528	7	1	1	1	1	1	1	1	1	1	1	1	0	1	1	1	1	1	1	1	16	111111111110111111
NP_649085	TRUE	CG3797 [Drosophila melanogaster]	21357769	636	7	1	1	1	1	1	1	1	1	1	1	1	0	1	1	1	1	1	1	1	16	111111111110111111
NP_649064	TRUE	dysbindin [Drosophila melanogaster]	21357903	288	7	1	1	1	1	1	1	1	1	1	1	1	0	1	1	1	1	1	1	1	16	111111111110111111
NP_649048	TRUE	aurora borealis [Drosophila melanogaster]	21358019	539	7	1	1	1	1	1	1	1	1	1	1	1	0	1	1	1	1	1	1	1	16	111111111110111111
NP_649038	TRUE	CG4306 [Drosophila melanogaster]	21358157	220	7	1	1	1	1	1	1	1	1	1	1	1	0	1	1	1	1	1	1	1	16	111111111110111111
NP_611694	TRUE	Ugt58Fa [Drosophila melanogaster]	22024248	529	7	1	1	1	1	1	1	1	1	1	1	1	0	1	1	1	1	1	1	1	16	111111111110111111
NP_722734	TRUE	CG31933 [Drosophila melanogaster]	24580945	673	7	1	1	1	1	1	1	1	1	1	1	1	0	1	1	1	1	1	1	1	16	111111111110111111
NP_608628	TRUE	CG7295 [Drosophila melanogaster]	24580955	305	7	1	1	1	1	1	1	1	1	1	1	1	0	1	1	1	1	1	1	1	16	111111111110111111
NP_608839	TRUE	CG15443 [Drosophila melanogaster]	24581662	358	7	1	1	1	1	1	1	1	1	1	1	1	0	1	1	1	1	1	1	1	16	111111111110111111
NP_608966	TRUE	CG9029 [Drosophila melanogaster]	24582041	116	7	1	1	1	1	1	1	1	1	1	1	1	0	1	1	1	1	1	1	1	16	111111111110111111
NP_525008	TRUE	UDP-glycosyltransferase 37b1 [Drosophila melanogaster]	24582174	537	7	1	1	1	1	1	1	1	1	1	1	1	0	1	1	1	1	1	1	1	16	111111111110111111
NP_723188	TRUE	eyes absent, isoform A [Drosophila melanogaster]	24582246	766	7	1	1	1	1	1	1	1	1	1	1	1	0	1	1	1	1	1	1	1	16	111111111110111111
NP_609142	TRUE	CG7211 [Drosophila melanogaster]	24582589	107	7	1	1	1	1	1	1	1	1	1	1	1	0	1	1	1	1	1	1	1	16	111111111110111111
NP_652561	TRUE	CG18662 [Drosophila melanogaster]	24582967	146	7	1	1	1	1	1	1	1	1	1	1	1	0	1	1	1	1	1	1	1	16	111111111110111111
NP_609318	TRUE	CG5924 [Drosophila melanogaster]	24583154	613	7	1	1	1	1	1	1	1	1	1	1	1	0	1	1	1	1	1	1	1	16	111111111110111111
NP_523531	TRUE	ribosomal protein L7 [Drosophila melanogaster]	24583248	252	7	1	1	1	1	1	1	1	1	1	1	1	0	1	1	1	1	1	1	1	16	111111111110111111
NP_609363	TRUE	CG18619, isoform A [Drosophila melanogaster]	24583294	118	7	1	1	1	1	1	1	1	1	1	1	1	0	1	1	1	1	1	1	1	16	111111111110111111
NP_723546	TRUE	CG18619, isoform B [Drosophila melanogaster]	24583296	117	7	1	1	1	1	1	1	1	1	1	1	1	0	1	1	1	1	1	1	1	16	111111111110111111
NP_609391	TRUE	CG5056 [Drosophila melanogaster]	24583382	287	7	1	1	1	1	1	1	1	1	1	1	1	0	1	1	1	1	1	1	1	16	111111111110111111
NP_609543	TRUE	ribosomal protein L7-like, isoform A [Drosophila melanogaster]	24583814	257	7	1	1	1	1	1	1	1	1	1	1	1	0	1	1	1	1	1	1	1	16	111111111110111111
NP_609787	TRUE	CG5869 [Drosophila melanogaster]	24584577	138	7	1	1	1	1	1	1	1	1	1	1	1	0	1	1	1	1	1	1	1	16	111111111110111111
NP_609882	TRUE	CG10178 [Drosophila melanogaster]	24584982	530	7	1	1	1	1	1	1	1	1	1	1	1	0	1	1	1	1	1	1	1	16	111111111110111111
NP_724133	TRUE	CG17322, isoform A [Drosophila melanogaster]	24585043	517	7	1	1	1	1	1	1	1	1	1	1	1	0	1	1	1	1	1	1	1	16	111111111110111111
NP_724134	TRUE	CG17322, isoform B [Drosophila melanogaster]	24585045	517	7	1	1	1	1	1	1	1	1	1	1	1	0	1	1	1	1	1	1	1	16	111111111110111111
NP_724135	TRUE	CG17322, isoform C [Drosophila melanogaster]	24585047	517	7	1	1	1	1	1	1	1	1	1	1	1	0	1	1	1	1	1	1	1	16	111111111110111111
NP_724313	TRUE	CG9248, isoform A [Drosophila melanogaster]	24585591	494	7	1	1	1	1	1	1	1	1	1	1	1	0	1	1	1	1	1	1	1	16	111111111110111111
NP_724490	TRUE	CG9422, isoform A [Drosophila melanogaster]	24586046	206	7	1	1	1	1	1	1	1	1	1	1	1	0	1	1	1	1	1	1	1	16	111111111110111111
NP_610227	TRUE	CG9422, isoform C [Drosophila melanogaster]	24586048	206	7	1	1	1	1	1	1	1	1	1	1	1	0	1	1	1	1	1	1	1	16	111111111110111111
NP_610351	TRUE	CG11210 [Drosophila melanogaster]	24586498	760	7	1	1	1	1	1	1	1	1	1	1	1	0	1	1	1	1	1	1	1	16	111111111110111111
NP_525034	TRUE	modifier of rudimentary, isoform A [Drosophila melanogaster]	24638900	200	7	1	1	1	1	1	1	1	1	1	1	1	0	1	1	1	1	1	1	1	16	111111111110111111
NP_726679	TRUE	modifier of rudimentary, isoform C [Drosophila melanogaster]	24638902	200	7	1	1	1	1	1	1	1	1	1	1	1	0	1	1	1	1	1	1	1	16	111111111110111111
NP_726680	TRUE	modifier of rudimentary, isoform B [Drosophila melanogaster]	24638904	196	7	1	1	1	1	1	1	1	1	1	1	1	0	1	1	1	1	1	1	1	16	111111111110111111
NP_726681	TRUE	modifier of rudimentary, isoform D [Drosophila melanogaster]	24638906	196	7	1	1	1	1	1	1	1	1	1	1	1	0	1	1	1	1	1	1	1	16	111111111110111111
NP_572300	TRUE	CG14446 [Drosophila melanogaster]	24640068	1399	7	1	1	1	1	1	1	1	1	1	1	1	0	1	1	1	1	1	1	1	16	111111111110111111
NP_511072	TRUE	defective chorion 1, isoform A [Drosophila melanogaster]	24640413	1590	7	1	1	1	1	1	1	1	1	1	1	1	0	1	1	1	1	1	1	1	16	111111111110111111
NP_572503	TRUE	lethal (1) G0020 [Drosophila melanogaster]	24640662	1008	7	1	1	1	1	1	1	1	1	1	1	1	0	1	1	1	1	1	1	1	16	111111111110111111
NP_572516	TRUE	CG15365 [Drosophila melanogaster]	24640704	821	7	1	1	1	1	1	1	1	1	1	1	1	0	1	1	1	1	1	1	1	16	111111111110111111
NP_572688	TRUE	CG18292 [Drosophila melanogaster]	24641209	281	7	1	1	1	1	1	1	1	1	1	1	1	0	1	1	1	1	1	1	1	16	111111111110111111
NP_572765	TRUE	CG15738 [Drosophila melanogaster]	24641447	334	7	1	1	1	1	1	1	1	1	1	1	1	0	1	1	1	1	1	1	1	16	111111111110111111
NP_572809	TRUE	CG11138, isoform C [Drosophila melanogaster]	24641555	615	7	1	1	1	1	1	1	1	1	1	1	1	0	1	1	1	1	1	1	1	16	111111111110111111
NP_727620	TRUE	CG11138, isoform B [Drosophila melanogaster]	24641557	264	7	1	1	1	1	1	1	1	1	1	1	1	0	1	1	1	1	1	1	1	16	111111111110111111
NP_573104	TRUE	Tob, isoform A [Drosophila melanogaster]	24642400	564	7	1	1	1	1	1	1	1	1	1	1	1	0	1	1	1	1	1	1	1	16	111111111110111111
NP_573323	TRUE	CG6891, isoform A [Drosophila melanogaster]	24643106	163	7	1	1	1	1	1	1	1	1	1	1	1	0	1	1	1	1	1	1	1	16	111111111110111111
NP_728196	TRUE	CG6891, isoform B [Drosophila melanogaster]	24643108	146	7	1	1	1	1	1	1	1	1	1	1	1	0	1	1	1	1	1	1	1	16	111111111110111111
NP_728245	TRUE	mitochondrial ribosomal protein S14 [Drosophila melanogaster]	24643241	128	7	1	1	1	1	1	1	1	1	1	1	1	0	1	1	1	1	1	1	1	16	111111111110111111
NP_728294	TRUE	CG14235, isoform A [Drosophila melanogaster]	24643375	96	7	1	1	1	1	1	1	1	1	1	1	1	0	1	1	1	1	1	1	1	16	111111111110111111
NP_728295	TRUE	CG14235, isoform B [Drosophila melanogaster]	24643377	77	7	1	1	1	1	1	1	1	1	1	1	1	0	1	1	1	1	1	1	1	16	111111111110111111
NP_728296	TRUE	CG14235, isoform C [Drosophila melanogaster]	24643379	77	7	1	1	1	1	1	1	1	1	1	1	1	0	1	1	1	1	1	1	1	16	111111111110111111
NP_730941	TRUE	inositol 1,4,5,-tris-phosphate receptor, isoform B [Drosophila melanogaster]	24644259	2837	7	1	1	1	1	1	1	1	1	1	1	1	0	1	1	1	1	1	1	1	16	111111111110111111
NP_730942	TRUE	inositol 1,4,5,-tris-phosphate receptor, isoform A [Drosophila melanogaster]	24644261	2828	7	1	1	1	1	1	1	1	1	1	1	1	0	1	1	1	1	1	1	1	16	111111111110111111
NP_649755	TRUE	CG14463 [Drosophila melanogaster]	24644946	221	7	1	1	1	1	1	1	1	1	1	1	1	0	1	1	1	1	1	1	1	16	111111111110111111
NP_731237	TRUE	dipeptidyl aminopeptidase III, isoform C [Drosophila melanogaster]	24645047	786	7	1	1	1	1	1	1	1	1	1	1	1	0	1	1	1	1	1	1	1	16	111111111110111111
NP_731238	TRUE	dipeptidyl aminopeptidase III, isoform B [Drosophila melanogaster]	24645049	723	7	1	1	1	1	1	1	1	1	1	1	1	0	1	1	1	1	1	1	1	16	111111111110111111
NP_649918	TRUE	CG8312, isoform A [Drosophila melanogaster]	24645436	866	7	1	1	1	1	1	1	1	1	1	1	1	0	1	1	1	1	1	1	1	16	111111111110111111
NP_652620	TRUE	Ugt86Di [Drosophila melanogaster]	24645835	519	7	1	1	1	1	1	1	1	1	1	1	1	0	1	1	1	1	1	1	1	16	111111111110111111
NP_652625	TRUE	Ugt86Dc [Drosophila melanogaster]	24645837	521	7	1	1	1	1	1	1	1	1	1	1	1	0	1	1	1	1	1	1	1	16	111111111110111111
NP_652622	TRUE	Ugt86Dg [Drosophila melanogaster]	24645841	487	7	1	1	1	1	1	1	1	1	1	1	1	0	1	1	1	1	1	1	1	16	111111111110111111
NP_652623	TRUE	Ugt86De [Drosophila melanogaster]	24645843	527	7	1	1	1	1	1	1	1	1	1	1	1	0	1	1	1	1	1	1	1	16	111111111110111111
NP_524313	TRUE	UDP-glycosyltransferase 35b [Drosophila melanogaster]	24645845	516	7	1	1	1	1	1	1	1	1	1	1	1	0	1	1	1	1	1	1	1	16	111111111110111111
NP_652619	TRUE	Ugt86Dj [Drosophila melanogaster]	24645849	529	7	1	1	1	1	1	1	1	1	1	1	1	0	1	1	1	1	1	1	1	16	111111111110111111
NP_650228	TRUE	CG5724 [Drosophila melanogaster]	24646390	530	7	1	1	1	1	1	1	1	1	1	1	1	0	1	1	1	1	1	1	1	16	111111111110111111
NP_650547	TRUE	CG14883 [Drosophila melanogaster]	24647446	330	7	1	1	1	1	1	1	1	1	1	1	1	0	1	1	1	1	1	1	1	16	111111111110111111
NP_650578	TRUE	CG14909 [Drosophila melanogaster]	24647548	88	7	1	1	1	1	1	1	1	1	1	1	1	0	1	1	1	1	1	1	1	16	111111111110111111
NP_651152	TRUE	CG10170 [Drosophila melanogaster]	24649339	539	7	1	1	1	1	1	1	1	1	1	1	1	0	1	1	1	1	1	1	1	16	111111111110111111
NP_651153	TRUE	CG16732, isoform A [Drosophila melanogaster]	24649341	519	7	1	1	1	1	1	1	1	1	1	1	1	0	1	1	1	1	1	1	1	16	111111111110111111
NP_651154	TRUE	CG10168 [Drosophila melanogaster]	24649343	540	7	1	1	1	1	1	1	1	1	1	1	1	0	1	1	1	1	1	1	1	16	111111111110111111
NP_651359	TRUE	ribosomal protein S27 [Drosophila melanogaster]	24649976	84	7	1	1	1	1	1	1	1	1	1	1	1	0	1	1	1	1	1	1	1	16	111111111110111111
NP_733350	TRUE	CG31030, isoform A [Drosophila melanogaster]	24651315	384	7	1	1	1	1	1	1	1	1	1	1	1	0	1	1	1	1	1	1	1	16	111111111110111111
NP_651788	TRUE	CG15535 [Drosophila melanogaster]	24651371	118	7	1	1	1	1	1	1	1	1	1	1	1	0	1	1	1	1	1	1	1	16	111111111110111111
NP_652397	TRUE	CG2249, isoform A [Drosophila melanogaster]	24652290	66	7	1	1	1	1	1	1	1	1	1	1	1	0	1	1	1	1	1	1	1	16	111111111110111111
NP_610612	TRUE	CG12341 [Drosophila melanogaster]	24652545	128	7	1	1	1	1	1	1	1	1	1	1	1	0	1	1	1	1	1	1	1	16	111111111110111111
NP_610615	TRUE	Lsm10 [Drosophila melanogaster]	24652555	141	7	1	1	1	1	1	1	1	1	1	1	1	0	1	1	1	1	1	1	1	16	111111111110111111
NP_724982	TRUE	CG30016 [Drosophila melanogaster]	24652571	113	7	1	1	1	1	1	1	1	1	1	1	1	0	1	1	1	1	1	1	1	16	111111111110111111
NP_725245	TRUE	CG30487 [Drosophila melanogaster]	24653242	198	7	1	1	1	1	1	1	1	1	1	1	1	0	1	1	1	1	1	1	1	16	111111111110111111
NP_610923	TRUE	CG18371 [Drosophila melanogaster]	24653536	110	7	1	1	1	1	1	1	1	1	1	1	1	0	1	1	1	1	1	1	1	16	111111111110111111
NP_725564	TRUE	vacuolar H[+] ATPase 44kD C subunit, isoform C [Drosophila melanogaster]	24654128	442	7	1	1	1	1	1	1	1	1	1	1	1	0	1	1	1	1	1	1	1	16	111111111110111111
NP_611174	TRUE	ste24b prenyl protease type I [Drosophila melanogaster]	24654305	447	7	1	1	1	1	1	1	1	1	1	1	1	0	1	1	1	1	1	1	1	16	111111111110111111
NP_611267	TRUE	CG18635 [Drosophila melanogaster]	24654606	649	7	1	1	1	1	1	1	1	1	1	1	1	0	1	1	1	1	1	1	1	16	111111111110111111
NP_611348	TRUE	CG5493 [Drosophila melanogaster]	24655123	238	7	1	1	1	1	1	1	1	1	1	1	1	0	1	1	1	1	1	1	1	16	111111111110111111
NP_725854	TRUE	CG15118, isoform D [Drosophila melanogaster]	24655459	592	7	1	1	1	1	1	1	1	1	1	1	1	0	1	1	1	1	1	1	1	16	111111111110111111
NP_728808	TRUE	CG14955, isoform B [Drosophila melanogaster]	24656444	1035	7	1	1	1	1	1	1	1	1	1	1	1	0	1	1	1	1	1	1	1	16	111111111110111111
NP_647882	TRUE	CG1268, isoform A [Drosophila melanogaster]	24657427	85	7	1	1	1	1	1	1	1	1	1	1	1	0	1	1	1	1	1	1	1	16	111111111110111111
NP_611633	TRUE	CG11475 [Drosophila melanogaster]	24657542	464	7	1	1	1	1	1	1	1	1	1	1	1	0	1	1	1	1	1	1	1	16	111111111110111111
NP_726159	TRUE	verprolin 1, isoform F [Drosophila melanogaster]	24657616	708	7	1	1	1	1	1	1	1	1	1	1	1	0	1	1	1	1	1	1	1	16	111111111110111111
NP_726160	TRUE	verprolin 1, isoform A [Drosophila melanogaster]	24657624	751	7	1	1	1	1	1	1	1	1	1	1	1	0	1	1	1	1	1	1	1	16	111111111110111111
NP_726161	TRUE	verprolin 1, isoform B [Drosophila melanogaster]	24657631	751	7	1	1	1	1	1	1	1	1	1	1	1	0	1	1	1	1	1	1	1	16	111111111110111111
NP_726162	TRUE	verprolin 1, isoform C [Drosophila melanogaster]	24657638	751	7	1	1	1	1	1	1	1	1	1	1	1	0	1	1	1	1	1	1	1	16	111111111110111111
NP_726163	TRUE	verprolin 1, isoform D [Drosophila melanogaster]	24657645	751	7	1	1	1	1	1	1	1	1	1	1	1	0	1	1	1	1	1	1	1	16	111111111110111111
NP_729249	TRUE	akirin, isoform B [Drosophila melanogaster]	24660058	201	7	1	1	1	1	1	1	1	1	1	1	1	0	1	1	1	1	1	1	1	16	111111111110111111
NP_524085	TRUE	Ecdysone-induced protein 28/29kD, isoform A [Drosophila melanogaster]	24664627	246	7	1	1	1	1	1	1	1	1	1	1	1	0	1	1	1	1	1	1	1	16	111111111110111111
NP_730047	TRUE	Ecdysone-induced protein 28/29kD, isoform B [Drosophila melanogaster]	24664631	242	7	1	1	1	1	1	1	1	1	1	1	1	0	1	1	1	1	1	1	1	16	111111111110111111
NP_730244	TRUE	rogdi, isoform B [Drosophila melanogaster]	24665784	343	7	1	1	1	1	1	1	1	1	1	1	1	0	1	1	1	1	1	1	1	16	111111111110111111
NP_649095	TRUE	mitochondrial ribosomal protein L21 [Drosophila melanogaster]	24666641	201	7	1	1	1	1	1	1	1	1	1	1	1	0	1	1	1	1	1	1	1	16	111111111110111111
NP_649327	TRUE	VhaM9.7-2 [Drosophila melanogaster]	24668198	89	7	1	1	1	1	1	1	1	1	1	1	1	0	1	1	1	1	1	1	1	16	111111111110111111
NP_524209	TRUE	chitin synthase 2, isoform A [Drosophila melanogaster]	24668460	1416	7	1	1	1	1	1	1	1	1	1	1	1	0	1	1	1	1	1	1	1	16	111111111110111111
NP_572303	TRUE	CG3781 [Drosophila melanogaster]	28571113	221	7	1	1	1	1	1	1	1	1	1	1	1	0	1	1	1	1	1	1	1	16	111111111110111111
NP_724416	TRUE	CG30438, isoform A [Drosophila melanogaster]	28573269	435	7	1	1	1	1	1	1	1	1	1	1	1	0	1	1	1	1	1	1	1	16	111111111110111111
NP_788298	TRUE	CG2249, isoform B [Drosophila melanogaster]	28573322	66	7	1	1	1	1	1	1	1	1	1	1	1	0	1	1	1	1	1	1	1	16	111111111110111111
NP_611297	TRUE	CG10914 [Drosophila melanogaster]	28573544	624	7	1	1	1	1	1	1	1	1	1	1	1	0	1	1	1	1	1	1	1	16	111111111110111111
NP_788020	TRUE	CG4658, isoform A [Drosophila melanogaster]	28574109	526	7	1	1	1	1	1	1	1	1	1	1	1	0	1	1	1	1	1	1	1	16	111111111110111111
NP_788021	TRUE	CG4658, isoform B [Drosophila melanogaster]	28574111	526	7	1	1	1	1	1	1	1	1	1	1	1	0	1	1	1	1	1	1	1	16	111111111110111111
NP_788022	TRUE	CG4658, isoform C [Drosophila melanogaster]	28574113	526	7	1	1	1	1	1	1	1	1	1	1	1	0	1	1	1	1	1	1	1	16	111111111110111111
NP_648174	TRUE	CG7927 [Drosophila melanogaster]	28574391	702	7	1	1	1	1	1	1	1	1	1	1	1	0	1	1	1	1	1	1	1	16	111111111110111111
NP_647927	TRUE	CG12493 [Drosophila melanogaster]	28574978	296	7	1	1	1	1	1	1	1	1	1	1	1	0	1	1	1	1	1	1	1	16	111111111110111111
NP_611640	TRUE	verprolin 1, isoform E [Drosophila melanogaster]	45550486	761	7	1	1	1	1	1	1	1	1	1	1	1	0	1	1	1	1	1	1	1	16	111111111110111111
NP_724417	TRUE	CG30438, isoform B [Drosophila melanogaster]	45551017	524	7	1	1	1	1	1	1	1	1	1	1	1	0	1	1	1	1	1	1	1	16	111111111110111111
NP_724418	TRUE	CG30438, isoform C [Drosophila melanogaster]	45551018	524	7	1	1	1	1	1	1	1	1	1	1	1	0	1	1	1	1	1	1	1	16	111111111110111111
NP_724419	TRUE	CG30438, isoform D [Drosophila melanogaster]	45551019	524	7	1	1	1	1	1	1	1	1	1	1	1	0	1	1	1	1	1	1	1	16	111111111110111111
NP_730095	TRUE	notum, isoform B [Drosophila melanogaster]	45551563	693	7	1	1	1	1	1	1	1	1	1	1	1	0	1	1	1	1	1	1	1	16	111111111110111111
NP_730096	TRUE	notum, isoform A [Drosophila melanogaster]	45551565	671	7	1	1	1	1	1	1	1	1	1	1	1	0	1	1	1	1	1	1	1	16	111111111110111111
NP_995718	TRUE	CG33310 [Drosophila melanogaster]	45552391	702	7	1	1	1	1	1	1	1	1	1	1	1	0	1	1	1	1	1	1	1	16	111111111110111111
NP_995767	TRUE	visceral mesodermal armadillo-repeats, isoform C [Drosophila melanogaster]	45552489	635	7	1	1	1	1	1	1	1	1	1	1	1	0	1	1	1	1	1	1	1	16	111111111110111111
NP_996483	TRUE	Tob, isoform B [Drosophila melanogaster]	45555688	564	7	1	1	1	1	1	1	1	1	1	1	1	0	1	1	1	1	1	1	1	16	111111111110111111
NP_001027425	TRUE	Menl-2, isoform A [Drosophila melanogaster]	78707236	600	7	1	1	1	1	1	1	1	1	1	1	1	0	1	1	1	1	1	1	1	16	111111111110111111
NP_001027433	TRUE	ste24c prenyl protease type I, isoform B [Drosophila melanogaster]	78707252	456	7	1	1	1	1	1	1	1	1	1	1	1	0	1	1	1	1	1	1	1	16	111111111110111111
NP_001027434	TRUE	ste24c prenyl protease type I, isoform A [Drosophila melanogaster]	78707254	456	7	1	1	1	1	1	1	1	1	1	1	1	0	1	1	1	1	1	1	1	16	111111111110111111
NP_001033964	TRUE	CG34029 [Drosophila melanogaster]	85725056	114	7	1	1	1	1	1	1	1	1	1	1	1	0	1	1	1	1	1	1	1	16	111111111110111111
NP_001034030	TRUE	CG13380 [Drosophila melanogaster]	85725180	169	7	1	1	1	1	1	1	1	1	1	1	1	0	1	1	1	1	1	1	1	16	111111111110111111
NP_001036353	TRUE	lethal (2) 06225, isoform B [Drosophila melanogaster]	116007314	99	7	1	1	1	1	1	1	1	1	1	1	1	0	1	1	1	1	1	1	1	16	111111111110111111
NP_001036354	TRUE	lethal (2) 06225, isoform C [Drosophila melanogaster]	116007316	99	7	1	1	1	1	1	1	1	1	1	1	1	0	1	1	1	1	1	1	1	16	111111111110111111
NP_001036372	TRUE	CG9243, isoform B [Drosophila melanogaster]	116007352	574	7	1	1	1	1	1	1	1	1	1	1	1	0	1	1	1	1	1	1	1	16	111111111110111111
NP_001036565	TRUE	CG15661, isoform B [Drosophila melanogaster]	116007734	530	7	1	1	1	1	1	1	1	1	1	1	1	0	1	1	1	1	1	1	1	16	111111111110111111
NP_001036775	TRUE	CG31030, isoform B [Drosophila melanogaster]	116008126	423	7	1	1	1	1	1	1	1	1	1	1	1	0	1	1	1	1	1	1	1	16	111111111110111111
NP_611564	TRUE	CG15661, isoform A [Drosophila melanogaster]	116008354	530	7	1	1	1	1	1	1	1	1	1	1	1	0	1	1	1	1	1	1	1	16	111111111110111111
NP_001097143	TRUE	CG34161, isoform A [Drosophila melanogaster]	161076862	125	7	1	1	1	1	1	1	1	1	1	1	1	0	1	1	1	1	1	1	1	16	111111111110111111
NP_001097151	TRUE	ribosomal protein L7-like, isoform B [Drosophila melanogaster]	161076880	257	7	1	1	1	1	1	1	1	1	1	1	1	0	1	1	1	1	1	1	1	16	111111111110111111
NP_001097319	TRUE	CG34186 [Drosophila melanogaster]	161077092	57	7	1	1	1	1	1	1	1	1	1	1	1	0	1	1	1	1	1	1	1	16	111111111110111111
NP_001097406	TRUE	verprolin 1, isoform G [Drosophila melanogaster]	161077358	852	7	1	1	1	1	1	1	1	1	1	1	1	0	1	1	1	1	1	1	1	16	111111111110111111
NP_001097744	TRUE	Ugt86Dd [Drosophila melanogaster]	161078186	517	7	1	1	1	1	1	1	1	1	1	1	1	0	1	1	1	1	1	1	1	16	111111111110111111
NP_001097499	TRUE	CG1268, isoform B [Drosophila melanogaster]	161081408	85	7	1	1	1	1	1	1	1	1	1	1	1	0	1	1	1	1	1	1	1	16	111111111110111111
NP_001097500	TRUE	CG1268, isoform C [Drosophila melanogaster]	161081411	85	7	1	1	1	1	1	1	1	1	1	1	1	0	1	1	1	1	1	1	1	16	111111111110111111
NP_725565	TRUE	vacuolar H[+] ATPase 44kD C subunit, isoform E [Drosophila melanogaster]	221330318	836	7	1	1	1	1	1	1	1	1	1	1	1	0	1	1	1	1	1	1	1	16	111111111110111111
NP_001137679	TRUE	vacuolar H[+] ATPase 44kD C subunit, isoform F [Drosophila melanogaster]	221330320	836	7	1	1	1	1	1	1	1	1	1	1	1	0	1	1	1	1	1	1	1	16	111111111110111111
NP_524686	TRUE	dorothy [Drosophila melanogaster]	221330671	537	7	1	1	1	1	1	1	1	1	1	1	1	0	1	1	1	1	1	1	1	16	111111111110111111
NP_650437	TRUE	CG42404 [Drosophila melanogaster]	221379347	1128	7	1	1	1	1	1	1	1	1	1	1	1	0	1	1	1	1	1	1	1	16	111111111110111111
NP_609097	TRUE	CG11289 [Drosophila melanogaster]	221473359	502	7	1	1	1	1	1	1	1	1	1	1	1	0	1	1	1	1	1	1	1	16	111111111110111111
NP_652628	TRUE	Ugt36Bb [Drosophila melanogaster]	221475570	539	7	1	1	1	1	1	1	1	1	1	1	1	0	1	1	1	1	1	1	1	16	111111111110111111
NP_001137997	TRUE	chitin synthase 2, isoform B [Drosophila melanogaster]	221513547	1393	7	1	1	1	1	1	1	1	1	1	1	1	0	1	1	1	1	1	1	1	16	111111111110111111
NP_001162639	TRUE	sarcoglycan delta, isoform B [Drosophila melanogaster]	281359690	398	7	1	1	1	1	1	1	1	1	1	1	1	0	1	1	1	1	1	1	1	16	111111111110111111
NP_001162640	TRUE	sarcoglycan delta, isoform C [Drosophila melanogaster]	281359692	404	7	1	1	1	1	1	1	1	1	1	1	1	0	1	1	1	1	1	1	1	16	111111111110111111
NP_001162641	TRUE	sarcoglycan delta, isoform D [Drosophila melanogaster]	281359694	404	7	1	1	1	1	1	1	1	1	1	1	1	0	1	1	1	1	1	1	1	16	111111111110111111
NP_001162771	TRUE	Tob, isoform C [Drosophila melanogaster]	281360968	536	7	1	1	1	1	1	1	1	1	1	1	1	0	1	1	1	1	1	1	1	16	111111111110111111
NP_001162772	TRUE	Tob, isoform D [Drosophila melanogaster]	281360970	564	7	1	1	1	1	1	1	1	1	1	1	1	0	1	1	1	1	1	1	1	16	111111111110111111
NP_652499	TRUE	CG14199 [Drosophila melanogaster]	281361109	72	7	1	1	1	1	1	1	1	1	1	1	1	0	1	1	1	1	1	1	1	16	111111111110111111
NP_001163140	TRUE	aquaporin, isoform B [Drosophila melanogaster]	281363297	266	7	1	1	1	1	1	1	1	1	1	1	1	0	1	1	1	1	1	1	1	16	111111111110111111
NP_001163167	TRUE	Menl-2, isoform D [Drosophila melanogaster]	281363503	558	7	1	1	1	1	1	1	1	1	1	1	1	0	1	1	1	1	1	1	1	16	111111111110111111
NP_001027424	TRUE	Menl-2, isoform E [Drosophila melanogaster]	281363505	600	7	1	1	1	1	1	1	1	1	1	1	1	0	1	1	1	1	1	1	1	16	111111111110111111
NP_001163246	TRUE	verprolin 1, isoform H [Drosophila melanogaster]	281363997	718	7	1	1	1	1	1	1	1	1	1	1	1	0	1	1	1	1	1	1	1	16	111111111110111111
NP_001163247	TRUE	verprolin 1, isoform I [Drosophila melanogaster]	281363999	809	7	1	1	1	1	1	1	1	1	1	1	1	0	1	1	1	1	1	1	1	16	111111111110111111
NP_001163248	TRUE	verprolin 1, isoform J [Drosophila melanogaster]	281364001	809	7	1	1	1	1	1	1	1	1	1	1	1	0	1	1	1	1	1	1	1	16	111111111110111111
NP_001163249	TRUE	verprolin 1, isoform K [Drosophila melanogaster]	281364003	708	7	1	1	1	1	1	1	1	1	1	1	1	0	1	1	1	1	1	1	1	16	111111111110111111
NP_001162941	TRUE	CG34161, isoform C [Drosophila melanogaster]	281364801	125	7	1	1	1	1	1	1	1	1	1	1	1	0	1	1	1	1	1	1	1	16	111111111110111111
NP_648218	TRUE	CG7120 [Drosophila melanogaster]	281365839	686	7	1	1	1	1	1	1	1	1	1	1	1	0	1	1	1	1	1	1	1	16	111111111110111111
NP_650229	TRUE	CG5999 [Drosophila melanogaster]	320542692	530	7	1	1	1	1	1	1	1	1	1	1	1	0	1	1	1	1	1	1	1	16	111111111110111111
NP_001189224	TRUE	CG6136, isoform B [Drosophila melanogaster]	320542850	263	7	1	1	1	1	1	1	1	1	1	1	1	0	1	1	1	1	1	1	1	16	111111111110111111
NP_001188834	TRUE	CG42830 [Drosophila melanogaster]	320545185	187	7	1	1	1	1	1	1	1	1	1	1	1	0	1	1	1	1	1	1	1	16	111111111110111111
NP_001189058	TRUE	akirin, isoform C [Drosophila melanogaster]	320545641	201	7	1	1	1	1	1	1	1	1	1	1	1	0	1	1	1	1	1	1	1	16	111111111110111111
NP_001189059	TRUE	akirin, isoform D [Drosophila melanogaster]	320545643	201	7	1	1	1	1	1	1	1	1	1	1	1	0	1	1	1	1	1	1	1	16	111111111110111111
NP_001189060	TRUE	akirin, isoform E [Drosophila melanogaster]	320545645	201	7	1	1	1	1	1	1	1	1	1	1	1	0	1	1	1	1	1	1	1	16	111111111110111111
NP_996093	TRUE	Ecdysone-induced protein 28/29kD, isoform E [Drosophila melanogaster]	320545892	239	7	1	1	1	1	1	1	1	1	1	1	1	0	1	1	1	1	1	1	1	16	111111111110111111
NP_008277	TRUE	NADH dehydrogenase subunit 2 [Drosophila melanogaster]	5835234	341	6	1	1	1	1	1	1	1	1	1	1	1	1	1	1	1	0	1	1	1	16	111111111111111011
NP_008278	TRUE	cytochrome c oxidase subunit I [Drosophila melanogaster]	5835235	511	6	1	1	1	1	1	1	1	1	1	1	1	1	1	1	1	0	1	1	1	16	111111111111111011
NP_008283	TRUE	NADH dehydrogenase subunit 3 [Drosophila melanogaster]	5835240	117	6	1	1	1	1	1	1	1	1	1	1	1	1	1	1	1	0	1	1	1	16	111111111111111011
NP_008284	TRUE	NADH dehydrogenase subunit 5 [Drosophila melanogaster]	5835241	574	6	1	1	1	1	1	1	1	1	1	1	1	1	1	1	1	0	1	1	1	16	111111111111111011
NP_008285	TRUE	NADH dehydrogenase subunit 4 [Drosophila melanogaster]	5835242	446	6	1	1	1	1	1	1	1	1	1	1	1	1	1	1	1	0	1	1	1	16	111111111111111011
NP_476580	TRUE	Ecdysone-inducible gene E2 [Drosophila melanogaster]	17136224	466	6	1	1	1	1	1	1	1	1	1	1	1	1	1	1	1	0	1	1	1	16	111111111111111011
NP_476594	TRUE	infertile crescent [Drosophila melanogaster]	17136246	321	6	1	1	1	1	1	1	1	1	1	1	1	1	1	1	1	0	1	1	1	16	111111111111111011
NP_477006	TRUE	Cdc37 [Drosophila melanogaster]	17136940	389	6	1	1	1	1	1	1	1	1	1	1	1	1	1	1	1	0	1	1	1	16	111111111111111011
NP_477204	TRUE	angel [Drosophila melanogaster]	17137276	354	6	1	1	1	1	1	1	1	1	1	1	1	1	1	1	0	1	1	1	1	16	111111111111110111
NP_477291	TRUE	miranda, isoform A [Drosophila melanogaster]	17137434	829	6	1	1	1	1	1	1	1	1	1	1	1	1	1	1	0	1	1	1	1	16	111111111111110111
NP_477292	TRUE	miranda, isoform B [Drosophila melanogaster]	17137436	799	6	1	1	1	1	1	1	1	1	1	1	1	1	1	1	0	1	1	1	1	16	111111111111110111
NP_477296	TRUE	KDEL receptor, isoform A [Drosophila melanogaster]	17137442	212	6	1	1	1	1	1	1	1	1	1	1	1	1	1	1	1	0	1	1	1	16	111111111111111011
NP_477315	TRUE	ribonuclease H1, isoform A [Drosophila melanogaster]	17137476	333	6	1	1	1	1	1	1	1	1	1	1	1	1	1	1	0	1	1	1	1	16	111111111111110111
NP_477379	TRUE	intronic protein 259 [Drosophila melanogaster]	17137580	259	6	1	1	1	1	1	1	1	1	1	1	1	1	1	1	1	0	1	1	1	16	111111111111111011
NP_524214	TRUE	HEM-protein [Drosophila melanogaster]	17737737	1126	6	1	1	1	1	1	1	1	1	1	1	1	1	1	1	0	1	1	1	1	16	111111111111110111
NP_524749	TRUE	RNaseP protein p30 [Drosophila melanogaster]	17864352	297	6	1	1	1	1	1	1	1	1	1	1	1	1	1	1	1	0	1	1	1	16	111111111111111011
NP_524835	TRUE	suppressor of Under-Replication [Drosophila melanogaster]	17864478	962	6	1	1	1	1	1	1	1	1	1	1	1	1	1	1	1	0	1	1	1	16	111111111111111011
NP_524197	TRUE	pumpless [Drosophila melanogaster]	17865652	165	6	1	1	1	1	1	1	1	1	1	1	1	1	1	1	1	0	1	1	1	16	111111111111111011
NP_524427	TRUE	rudimentary-like [Drosophila melanogaster]	17933654	493	6	1	1	1	1	1	1	1	1	1	1	1	1	1	1	0	1	1	1	1	16	111111111111110111
NP_525041	TRUE	mitochondrial ribosomal protein L16 [Drosophila melanogaster]	18079268	243	6	1	1	1	1	1	1	1	1	1	1	1	1	1	1	0	1	1	1	1	16	111111111111110111
NP_570062	TRUE	CG10802 [Drosophila melanogaster]	18543305	436	6	1	1	1	1	1	1	1	1	1	1	1	1	1	1	1	0	1	1	1	16	111111111111111011
NP_572269	TRUE	CG15765 [Drosophila melanogaster]	18858041	873	6	1	1	1	1	1	1	1	1	1	1	1	1	1	1	1	0	1	1	1	16	111111111111111011
NP_572927	TRUE	CG11095 [Drosophila melanogaster]	18859683	283	6	1	1	1	1	1	1	1	1	1	1	1	1	1	1	1	0	1	1	1	16	111111111111111011
NP_573024	TRUE	CG11655 [Drosophila melanogaster]	18859699	455	6	1	1	1	1	1	1	1	1	1	1	1	1	1	1	1	0	1	1	1	16	111111111111111011
NP_608669	TRUE	CG9967, isoform A [Drosophila melanogaster]	19920570	298	6	1	1	1	1	1	1	1	1	1	1	1	1	1	1	1	0	1	1	1	16	111111111111111011
NP_610518	TRUE	CG1648, isoform A [Drosophila melanogaster]	19921938	230	6	1	1	1	1	1	1	1	1	1	1	1	1	1	1	1	0	1	1	1	16	111111111111111011
NP_610868	TRUE	CG10814 [Drosophila melanogaster]	19922166	402	6	1	1	1	1	1	1	1	1	1	1	1	1	1	1	1	0	1	1	1	16	111111111111111011
NP_611119	TRUE	CG7997, isoform A [Drosophila melanogaster]	19922382	417	6	1	1	1	1	1	1	1	1	1	1	1	1	1	1	1	0	1	1	1	16	111111111111111011
NP_608393	TRUE	CG11710, isoform B [Drosophila melanogaster]	20129087	513	6	1	1	1	1	1	1	1	1	1	1	1	1	1	1	1	0	1	1	1	16	111111111111111011
NP_611178	TRUE	CG6805 [Drosophila melanogaster]	20130065	357	6	1	1	1	1	1	1	1	1	1	1	1	1	1	1	0	1	1	1	1	16	111111111111110111
NP_649818	TRUE	CG8116, isoform A [Drosophila melanogaster]	21355379	136	6	1	1	1	1	1	1	1	1	1	1	1	1	1	1	1	0	1	1	1	16	111111111111111011
NP_648931	TRUE	limpet, isoform L [Drosophila melanogaster]	21355931	694	6	1	1	1	1	1	1	1	1	1	1	1	1	1	1	1	0	1	1	1	16	111111111111111011
NP_649970	TRUE	CG11722 [Drosophila melanogaster]	21356123	203	6	1	1	1	1	1	1	1	1	1	1	1	1	1	1	1	0	1	1	1	16	111111111111111011
NP_651885	TRUE	CG1890 [Drosophila melanogaster]	21357149	110	6	1	1	1	1	1	1	1	1	1	1	1	1	1	1	1	0	1	1	1	16	111111111111111011
NP_650215	TRUE	CG18616 [Drosophila melanogaster]	21357275	635	6	1	1	1	1	1	1	1	1	1	1	1	1	1	1	1	0	1	1	1	16	111111111111111011
NP_650252	TRUE	CG8031 [Drosophila melanogaster]	21357419	295	6	1	1	1	1	1	1	1	1	1	1	1	1	1	1	1	0	1	1	1	16	111111111111111011
NP_648698	TRUE	CG7924 [Drosophila melanogaster]	21357785	321	6	1	1	1	1	1	1	1	1	1	1	1	1	1	1	1	0	1	1	1	16	111111111111111011
NP_647730	TRUE	CG16985 [Drosophila melanogaster]	21357897	149	6	1	1	1	1	1	1	1	1	1	1	1	1	1	1	1	0	1	1	1	16	111111111111111011
NP_649058	TRUE	nufip [Drosophila melanogaster]	21357953	511	6	1	1	1	1	1	1	1	1	1	1	1	1	1	1	1	0	1	1	1	16	111111111111111011
NP_659573	TRUE	eIF6 [Drosophila melanogaster]	21492634	245	6	1	1	1	1	1	1	1	1	1	1	1	1	1	1	0	1	1	1	1	16	111111111111110111
NP_722617	TRUE	kismet, isoform B [Drosophila melanogaster]	24580589	2151	6	1	1	1	1	1	1	1	1	1	1	1	1	1	1	1	0	1	1	1	16	111111111111111011
NP_722858	TRUE	CG31694 [Drosophila melanogaster]	24581274	425	6	1	1	1	1	1	1	1	1	1	1	1	1	1	1	1	0	1	1	1	16	111111111111111011
NP_722933	TRUE	CG31777 [Drosophila melanogaster]	24581516	109	6	1	1	1	1	1	1	1	1	1	1	1	1	1	1	1	0	1	1	1	16	111111111111111011
NP_609038	TRUE	CG9548 [Drosophila melanogaster]	24582237	111	6	1	1	1	1	1	1	1	1	1	1	1	1	1	1	1	0	1	1	1	16	111111111111111011
NP_609061	TRUE	CG13771 [Drosophila melanogaster]	24582281	451	6	1	1	1	1	1	1	1	1	1	1	1	1	1	1	1	0	1	1	1	16	111111111111111011
NP_523512	TRUE	accessory gland-specific peptide 29AB [Drosophila melanogaster]	24582826	234	6	1	1	1	1	1	1	1	1	1	1	1	1	1	1	1	0	1	1	1	16	111111111111111011
NP_609354	TRUE	CG5731 [Drosophila melanogaster]	24583253	413	6	1	1	1	1	1	1	1	1	1	1	1	1	1	1	1	0	1	1	1	16	111111111111111011
NP_723586	TRUE	KDEL receptor, isoform B [Drosophila melanogaster]	24583423	212	6	1	1	1	1	1	1	1	1	1	1	1	1	1	1	1	0	1	1	1	16	111111111111111011
NP_723587	TRUE	KDEL receptor, isoform C [Drosophila melanogaster]	24583425	212	6	1	1	1	1	1	1	1	1	1	1	1	1	1	1	1	0	1	1	1	16	111111111111111011
NP_523544	TRUE	homogentisate 1,2-dioxygenase [Drosophila melanogaster]	24583650	439	6	1	1	1	1	1	1	1	1	1	1	1	1	1	1	1	0	1	1	1	16	111111111111111011
NP_609509	TRUE	CG31705, isoform A [Drosophila melanogaster]	24583703	682	6	1	1	1	1	1	1	1	1	1	1	1	1	1	1	1	0	1	1	1	16	111111111111111011
NP_609544	TRUE	rab3-GAP, isoform A [Drosophila melanogaster]	24583816	1341	6	1	1	1	1	1	1	1	1	1	1	1	1	1	1	1	0	1	1	1	16	111111111111111011
NP_723718	TRUE	rab3-GAP, isoform B [Drosophila melanogaster]	24583818	1296	6	1	1	1	1	1	1	1	1	1	1	1	1	1	1	1	0	1	1	1	16	111111111111111011
NP_523596	TRUE	bicoid stability factor [Drosophila melanogaster]	24584970	1412	6	1	1	1	1	1	1	1	1	1	1	1	1	1	1	1	0	1	1	1	16	111111111111111011
NP_610298	TRUE	CG30499 [Drosophila melanogaster]	24586301	221	6	1	1	1	1	1	1	1	1	1	1	1	1	1	1	1	0	1	1	1	16	111111111111111011
NP_651985	TRUE	CG14630 [Drosophila melanogaster]	24639015	406	6	1	1	1	1	1	1	1	1	1	1	1	1	1	1	1	0	1	1	1	16	111111111111111011
NP_569956	TRUE	CG14806 [Drosophila melanogaster]	24639195	176	6	1	1	1	1	1	1	1	1	1	1	1	1	1	1	1	0	1	1	1	16	111111111111111011
NP_569962	TRUE	CG3573 [Drosophila melanogaster]	24639220	850	6	1	1	1	1	1	1	1	1	1	1	1	1	1	1	0	1	1	1	1	16	111111111111110111
NP_476677	TRUE	Pre-intermoult gene 1 [Drosophila melanogaster]	24639466	172	6	1	1	1	1	1	1	1	1	1	1	1	1	1	1	1	0	1	1	1	16	111111111111111011
NP_572153	TRUE	CG15571 [Drosophila melanogaster]	24639641	152	6	1	1	1	1	1	1	1	1	1	1	1	1	1	1	1	0	1	1	1	16	111111111111111011
NP_727144	TRUE	CG32732 [Drosophila melanogaster]	24640264	537	6	1	1	1	1	1	1	1	1	1	1	1	1	1	1	1	0	1	1	1	16	111111111111111011
NP_572624	TRUE	Psf3 [Drosophila melanogaster]	24641012	212	6	1	1	1	1	1	1	1	1	1	1	1	1	1	1	1	0	1	1	1	16	111111111111111011
NP_572658	TRUE	fascetto [Drosophila melanogaster]	24641123	671	6	1	1	1	1	1	1	1	1	1	1	1	1	1	1	1	0	1	1	1	16	111111111111111011
NP_727787	TRUE	CG32595 [Drosophila melanogaster]	24642002	149	6	1	1	1	1	1	1	1	1	1	1	1	1	1	1	1	0	1	1	1	16	111111111111111011
NP_573135	TRUE	CG9784 [Drosophila melanogaster]	24642561	508	6	1	1	1	1	1	1	1	1	1	1	1	1	1	1	0	1	1	1	1	16	111111111111110111
NP_728344	TRUE	CG11710, isoform A [Drosophila melanogaster]	24643521	436	6	1	1	1	1	1	1	1	1	1	1	1	1	1	1	1	0	1	1	1	16	111111111111111011
NP_649495	TRUE	CG17387 [Drosophila melanogaster]	24644073	967	6	1	1	1	1	1	1	1	1	1	1	1	1	1	1	1	0	1	1	1	16	111111111111111011
NP_649665	TRUE	CG1137 [Drosophila melanogaster]	24644634	379	6	1	1	1	1	1	1	1	1	1	1	1	1	1	1	1	0	1	1	1	16	111111111111111011
NP_652189	TRUE	CG11985 [Drosophila melanogaster]	24645240	85	6	1	1	1	1	1	1	1	1	1	1	1	1	1	1	1	0	1	1	1	16	111111111111111011
NP_524294	TRUE	frost [Drosophila melanogaster]	24645448	286	6	1	1	1	1	1	1	1	1	1	1	1	1	1	1	1	0	1	1	1	16	111111111111111011
NP_731873	TRUE	origin recognition complex subunit 2 [Drosophila melanogaster]	24646727	618	6	1	1	1	1	1	1	1	1	1	1	1	1	1	1	1	0	1	1	1	16	111111111111111011
NP_732262	TRUE	CG31249 [Drosophila melanogaster]	24647753	250	6	1	1	1	1	1	1	1	1	1	1	1	1	1	1	1	0	1	1	1	16	111111111111111011
NP_650886	TRUE	CG4335 [Drosophila melanogaster]	24648401	364	6	1	1	1	1	1	1	1	1	1	1	1	1	1	1	1	0	1	1	1	16	111111111111111011
NP_732968	TRUE	twin, isoform D [Drosophila melanogaster]	24649587	358	6	1	1	1	1	1	1	1	1	1	1	1	1	1	1	0	1	1	1	1	16	111111111111110111
NP_651268	TRUE	anastral spindle 1, isoform A [Drosophila melanogaster]	24649699	1729	6	1	1	1	1	1	1	1	1	1	1	1	1	1	1	1	0	1	1	1	16	111111111111111011
NP_651296	TRUE	CG7006 [Drosophila melanogaster]	24649803	180	6	1	1	1	1	1	1	1	1	1	1	1	1	1	1	1	0	1	1	1	16	111111111111111011
NP_733055	TRUE	Elastin-like, isoform B [Drosophila melanogaster]	24649822	309	6	1	1	1	1	1	1	1	1	1	1	1	1	1	1	1	0	1	1	1	16	111111111111111011
NP_651435	TRUE	CG5886 [Drosophila melanogaster]	24650166	515	6	1	1	1	1	1	1	1	1	1	1	1	1	1	1	1	0	1	1	1	16	111111111111111011
NP_651659	TRUE	Slu7 [Drosophila melanogaster]	24650922	574	6	1	1	1	1	1	1	1	1	1	1	1	1	1	1	0	1	1	1	1	16	111111111111110111
NP_651833	TRUE	CG15547 [Drosophila melanogaster]	24651529	390	6	1	1	1	1	1	1	1	1	1	1	1	1	1	1	1	0	1	1	1	16	111111111111111011
NP_725571	TRUE	CG7997, isoform B [Drosophila melanogaster]	24654142	417	6	1	1	1	1	1	1	1	1	1	1	1	1	1	1	1	0	1	1	1	16	111111111111111011
NP_647732	TRUE	CG16986, isoform A [Drosophila melanogaster]	24656147	143	6	1	1	1	1	1	1	1	1	1	1	1	1	1	1	1	0	1	1	1	16	111111111111111011
NP_647961	TRUE	CG10635 [Drosophila melanogaster]	24658314	138	6	1	1	1	1	1	1	1	1	1	1	1	1	1	1	1	0	1	1	1	16	111111111111111011
NP_647974	TRUE	CG5146 [Drosophila melanogaster]	24658459	1929	6	1	1	1	1	1	1	1	1	1	1	1	1	1	1	1	0	1	1	1	16	111111111111111011
NP_729096	TRUE	CG32418 [Drosophila melanogaster]	24658653	264	6	1	1	1	1	1	1	1	1	1	1	1	1	1	1	1	0	1	1	1	16	111111111111111011
NP_524011	TRUE	ATP synthase, subunit b, isoform A [Drosophila melanogaster]	24661884	243	6	1	1	1	1	1	1	1	1	1	1	1	1	1	1	1	0	1	1	1	16	111111111111111011
NP_729680	TRUE	alpha 3 glucosyltransferase [Drosophila melanogaster]	24662563	449	6	1	1	1	1	1	1	1	1	1	1	1	1	1	1	1	0	1	1	1	16	111111111111111011
NP_729755	TRUE	CG32095 [Drosophila melanogaster]	24662958	429	6	1	1	1	1	1	1	1	1	1	1	1	1	1	1	1	0	1	1	1	16	111111111111111011
NP_729788	TRUE	ebony activating protein [Drosophila melanogaster]	24663173	290	6	1	1	1	1	1	1	1	1	1	1	1	1	1	1	0	1	1	1	1	16	111111111111110111
NP_648566	TRUE	CG10426 [Drosophila melanogaster]	24663242	747	6	1	1	1	1	1	1	1	1	1	1	1	1	1	1	0	1	1	1	1	16	111111111111110111
NP_648684	TRUE	endosulfine, isoform A [Drosophila melanogaster]	24664029	119	6	1	1	1	1	1	1	1	1	1	1	1	1	1	1	1	0	1	1	1	16	111111111111111011
NP_729949	TRUE	endosulfine, isoform B [Drosophila melanogaster]	24664033	119	6	1	1	1	1	1	1	1	1	1	1	1	1	1	1	1	0	1	1	1	16	111111111111111011
NP_648835	TRUE	CG13074 [Drosophila melanogaster]	24665016	451	6	1	1	1	1	1	1	1	1	1	1	1	1	1	1	1	0	1	1	1	16	111111111111111011
NP_536789	TRUE	falten, isoform A [Drosophila melanogaster]	24666702	420	6	1	1	1	1	1	1	1	1	1	1	1	1	1	1	1	0	1	1	1	16	111111111111111011
NP_649116	TRUE	CG9472 [Drosophila melanogaster]	24666766	728	6	1	1	1	1	1	1	1	1	1	1	1	1	1	1	1	0	1	1	1	16	111111111111111011
NP_649250	TRUE	CG4042 [Drosophila melanogaster]	24667658	284	6	1	1	1	1	1	1	1	1	1	1	1	1	1	1	1	0	1	1	1	16	111111111111111011
NP_648970	TRUE	CG16793 [Drosophila melanogaster]	28574877	736	6	1	1	1	1	1	1	1	1	1	1	1	1	1	1	1	0	1	1	1	16	111111111111111011
NP_573049	TRUE	CG8117 [Drosophila melanogaster]	45549559	162	6	1	1	1	1	1	1	1	1	1	1	1	1	1	1	1	0	1	1	1	16	111111111111111011
NP_728821	TRUE	CG32281 [Drosophila melanogaster]	45551508	457	6	1	1	1	1	1	1	1	1	1	1	1	1	1	1	1	0	1	1	1	16	111111111111111011
NP_732486	TRUE	CG4390, isoform B [Drosophila melanogaster]	45551932	330	6	1	1	1	1	1	1	1	1	1	1	1	1	1	1	1	0	1	1	1	16	111111111111111011
NP_995680	TRUE	CG33303 [Drosophila melanogaster]	45552315	458	6	1	1	1	1	1	1	1	1	1	1	1	1	1	1	1	0	1	1	1	16	111111111111111011
NP_995686	TRUE	CG31705, isoform C [Drosophila melanogaster]	45552327	682	6	1	1	1	1	1	1	1	1	1	1	1	1	1	1	1	0	1	1	1	16	111111111111111011
NP_995687	TRUE	CG31705, isoform B [Drosophila melanogaster]	45552329	682	6	1	1	1	1	1	1	1	1	1	1	1	1	1	1	1	0	1	1	1	16	111111111111111011
NP_995822	TRUE	CG13168, isoform B [Drosophila melanogaster]	45552597	341	6	1	1	1	1	1	1	1	1	1	1	1	1	1	1	1	0	1	1	1	16	111111111111111011
NP_572585	TRUE	CG1468 [Drosophila melanogaster]	56299855	206	6	1	1	1	1	1	1	1	1	1	1	1	1	1	1	1	0	1	1	1	16	111111111111111011
NP_001014461	TRUE	CG9967, isoform B [Drosophila melanogaster]	62471587	298	6	1	1	1	1	1	1	1	1	1	1	1	1	1	1	1	0	1	1	1	16	111111111111111011
NP_001014477	TRUE	adenosine 3, isoform B [Drosophila melanogaster]	62471619	434	6	1	1	1	1	1	1	1	1	1	1	1	1	1	1	1	0	1	1	1	16	111111111111111011
NP_001014572	TRUE	melted, isoform B [Drosophila melanogaster]	62472042	988	6	1	1	1	1	1	1	1	1	1	1	1	1	1	1	1	0	1	1	1	16	111111111111111011
NP_001027233	TRUE	CG9515 [Drosophila melanogaster]	78706856	209	6	1	1	1	1	1	1	1	1	1	1	1	1	1	1	1	0	1	1	1	16	111111111111111011
NP_001027263	TRUE	CG33649 [Drosophila melanogaster]	78706916	148	6	1	1	1	1	1	1	1	1	1	1	1	1	1	1	1	0	1	1	1	16	111111111111111011
NP_001034074	TRUE	CG14062 [Drosophila melanogaster]	85725268	346	6	1	1	1	1	1	1	1	1	1	1	1	1	1	1	1	0	1	1	1	16	111111111111111011
NP_001036690	TRUE	CG34117 [Drosophila melanogaster]	116007982	101	6	1	1	1	1	1	1	1	1	1	1	1	1	1	1	1	0	1	1	1	16	111111111111111011
NP_001097745	TRUE	curled, isoform C [Drosophila melanogaster]	161078189	449	6	1	1	1	1	1	1	1	1	1	1	1	1	1	1	0	1	1	1	1	16	111111111111110111
NP_001097746	TRUE	curled, isoform D [Drosophila melanogaster]	161078191	642	6	1	1	1	1	1	1	1	1	1	1	1	1	1	1	0	1	1	1	1	16	111111111111110111
NP_001097747	TRUE	curled, isoform E [Drosophila melanogaster]	161078193	446	6	1	1	1	1	1	1	1	1	1	1	1	1	1	1	0	1	1	1	1	16	111111111111110111
NP_001097846	TRUE	CG15923 [Drosophila melanogaster]	161078439	967	6	1	1	1	1	1	1	1	1	1	1	1	1	1	1	1	0	1	1	1	16	111111111111111011
NP_001097991	TRUE	CG1638 [Drosophila melanogaster]	161079406	443	6	1	1	1	1	1	1	1	1	1	1	1	1	1	1	1	0	1	1	1	16	111111111111111011
NP_001097619	TRUE	CG34248, isoform A [Drosophila melanogaster]	161084252	98	6	1	1	1	1	1	1	1	1	1	1	1	1	1	1	1	0	1	1	1	16	111111111111111011
NP_572954	TRUE	CG13404 [Drosophila melanogaster]	221329928	154	6	1	1	1	1	1	1	1	1	1	1	1	1	1	1	1	0	1	1	1	16	111111111111111011
NP_572967	TRUE	CG5321 [Drosophila melanogaster]	221329931	413	6	1	1	1	1	1	1	1	1	1	1	1	1	1	1	1	0	1	1	1	16	111111111111111011
NP_001036466	TRUE	CG14464 [Drosophila melanogaster]	221329993	116	6	1	1	1	1	1	1	1	1	1	1	1	1	1	1	0	1	1	1	1	16	111111111111110111
NP_648551	TRUE	Autophagy-specific gene 12 [Drosophila melanogaster]	221331104	111	6	1	1	1	1	1	1	1	1	1	1	1	1	1	1	1	0	1	1	1	16	111111111111111011
NP_001138108	TRUE	5PtaseI, isoform C [Drosophila melanogaster]	221459255	699	6	1	1	1	1	1	1	1	1	1	1	1	1	1	1	0	1	1	1	1	16	111111111111110111
NP_001138109	TRUE	5PtaseI, isoform F [Drosophila melanogaster]	221459258	786	6	1	1	1	1	1	1	1	1	1	1	1	1	1	1	0	1	1	1	1	16	111111111111110111
NP_723735	TRUE	CG31759, isoform C [Drosophila melanogaster]	221474789	564	6	1	1	1	1	1	1	1	1	1	1	1	1	1	1	0	1	1	1	1	16	111111111111110111
NP_723736	TRUE	CG31759, isoform D [Drosophila melanogaster]	221474791	564	6	1	1	1	1	1	1	1	1	1	1	1	1	1	1	0	1	1	1	1	16	111111111111110111
NP_001137974	TRUE	falten, isoform B [Drosophila melanogaster]	221512937	368	6	1	1	1	1	1	1	1	1	1	1	1	1	1	1	1	0	1	1	1	16	111111111111111011
NP_726958	TRUE	CG2861, isoform C [Drosophila melanogaster]	281359850	808	6	1	1	1	1	1	1	1	1	1	1	1	1	1	1	1	0	1	1	1	16	111111111111111011
NP_001162720	TRUE	discs large 1, isoform O [Drosophila melanogaster]	281360702	206	6	1	1	1	1	1	1	1	1	1	1	1	1	1	1	1	0	1	1	1	16	111111111111111011
NP_001163553	TRUE	CG8116, isoform B [Drosophila melanogaster]	281361360	136	6	1	1	1	1	1	1	1	1	1	1	1	1	1	1	1	0	1	1	1	16	111111111111111011
NP_001163554	TRUE	CG8116, isoform C [Drosophila melanogaster]	281361362	136	6	1	1	1	1	1	1	1	1	1	1	1	1	1	1	1	0	1	1	1	16	111111111111111011
NP_001137727	TRUE	CG15666 [Drosophila melanogaster]	281363933	957	6	1	1	1	1	1	1	1	1	1	1	1	1	1	1	1	0	1	1	1	16	111111111111111011
NP_001162861	TRUE	seminal fluid protein 24Bb [Drosophila melanogaster]	281364348	110	6	1	1	1	1	1	1	1	1	1	1	1	1	1	1	1	0	1	1	1	16	111111111111111011
NP_523953	TRUE	melted, isoform C [Drosophila melanogaster]	281365757	994	6	1	1	1	1	1	1	1	1	1	1	1	1	1	1	1	0	1	1	1	16	111111111111111011
NP_001163451	TRUE	CG42538 [Drosophila melanogaster]	281366273	89	6	1	1	1	1	1	1	1	1	1	1	1	1	1	1	1	0	1	1	1	16	111111111111111011
NP_001104391	TRUE	unextended, isoform E [Drosophila melanogaster]	281366731	834	6	1	1	1	1	1	1	1	1	1	1	1	1	1	1	0	1	1	1	1	16	111111111111110111
NP_001104390	TRUE	unextended, isoform F [Drosophila melanogaster]	281366733	834	6	1	1	1	1	1	1	1	1	1	1	1	1	1	1	0	1	1	1	1	16	111111111111110111
NP_572753	TRUE	CG15740 [Drosophila melanogaster]	320541977	975	6	1	1	1	1	1	1	1	1	1	1	1	1	1	1	1	0	1	1	1	16	111111111111111011
NP_001034077	TRUE	CG34041 [Drosophila melanogaster]	320543501	529	6	1	1	1	1	1	1	1	1	1	1	1	1	1	1	1	0	1	1	1	16	111111111111111011
NP_001188824	TRUE	tweek, isoform C [Drosophila melanogaster]	320545147	5094	6	1	1	1	1	1	1	1	1	1	1	1	1	1	1	1	0	1	1	1	16	111111111111111011
NP_001188825	TRUE	tweek, isoform B [Drosophila melanogaster]	320545149	5093	6	1	1	1	1	1	1	1	1	1	1	1	1	1	1	1	0	1	1	1	16	111111111111111011
NP_001188826	TRUE	tweek, isoform D [Drosophila melanogaster]	320545151	5114	6	1	1	1	1	1	1	1	1	1	1	1	1	1	1	1	0	1	1	1	16	111111111111111011
NP_001188827	TRUE	tweek, isoform E [Drosophila melanogaster]	320545153	5073	6	1	1	1	1	1	1	1	1	1	1	1	1	1	1	1	0	1	1	1	16	111111111111111011
NP_001189035	TRUE	CG16986, isoform B [Drosophila melanogaster]	320545497	143	6	1	1	1	1	1	1	1	1	1	1	1	1	1	1	1	0	1	1	1	16	111111111111111011
NP_996113	TRUE	limpet, isoform K [Drosophila melanogaster]	320545984	2147	6	1	1	1	1	1	1	1	1	1	1	1	1	1	1	1	0	1	1	1	16	111111111111111011
NP_001015116	TRUE	CG40245 [Drosophila melanogaster]	320546217	203	6	1	1	1	1	1	1	1	1	1	1	1	1	1	1	1	0	1	1	1	16	111111111111111011
NP_476565	TRUE	glycerol 3 phosphate dehydrogenase, isoform B [Drosophila melanogaster]	17136200	360	5	1	1	1	1	1	1	1	1	1	1	1	1	0	1	1	1	1	1	1	16	111111111111011111
NP_476566	TRUE	glycerol 3 phosphate dehydrogenase, isoform C [Drosophila melanogaster]	17136202	353	5	1	1	1	1	1	1	1	1	1	1	1	1	0	1	1	1	1	1	1	16	111111111111011111
NP_476567	TRUE	glycerol 3 phosphate dehydrogenase, isoform A [Drosophila melanogaster]	17136204	350	5	1	1	1	1	1	1	1	1	1	1	1	1	0	1	1	1	1	1	1	16	111111111111011111
NP_476630	TRUE	ribosomal protein LP1 [Drosophila melanogaster]	17136320	112	5	1	1	1	1	1	1	0	1	1	1	1	1	1	1	1	1	1	1	1	16	111111011111111111
NP_476676	TRUE	phosphoglycerate kinase [Drosophila melanogaster]	17136394	415	5	1	1	1	1	1	1	1	1	1	1	1	1	0	1	1	1	1	1	1	16	111111111111011111
NP_476705	TRUE	rough deal [Drosophila melanogaster]	17136442	2089	5	1	1	1	1	1	1	0	1	1	1	1	1	1	1	1	1	1	1	1	16	111111011111111111
NP_476982	TRUE	pelota [Drosophila melanogaster]	17136914	395	5	1	0	1	1	1	1	1	1	1	1	1	1	1	1	1	1	1	1	1	16	101111111111111111
NP_477002	TRUE	mitochondrial acyl carrier protein 1, isoform B [Drosophila melanogaster]	17136932	143	5	1	1	1	1	1	1	1	1	1	1	1	1	0	1	1	1	1	1	1	16	111111111111011111
NP_477003	TRUE	mitochondrial acyl carrier protein 1, isoform A [Drosophila melanogaster]	17136934	152	5	1	1	1	1	1	1	1	1	1	1	1	1	0	1	1	1	1	1	1	16	111111111111011111
NP_477005	TRUE	capping protein beta [Drosophila melanogaster]	17136938	276	5	1	1	1	1	1	1	1	1	1	0	1	1	1	1	1	1	1	1	1	16	111111111011111111
NP_477081	TRUE	Chitinase-like [Drosophila melanogaster]	17137072	452	5	1	1	1	1	1	1	1	1	1	1	1	1	0	1	1	1	1	1	1	16	111111111111011111
NP_477212	TRUE	adenosine 2, isoform A [Drosophila melanogaster]	17137292	1354	5	1	1	1	1	1	1	0	1	1	1	1	1	1	1	1	1	1	1	1	16	111111011111111111
NP_477258	TRUE	imaginal disc growth factor 1 [Drosophila melanogaster]	17137378	439	5	1	1	1	1	1	1	1	1	1	1	1	1	0	1	1	1	1	1	1	16	111111111111011111
NP_477321	TRUE	Poly(ADP-ribose) glycohydrolase [Drosophila melanogaster]	17137486	768	5	1	1	1	1	1	1	0	1	1	1	1	1	1	1	1	1	1	1	1	16	111111011111111111
NP_477385	TRUE	Int6 homologue [Drosophila melanogaster]	17137592	435	5	1	0	1	1	1	1	1	1	1	1	1	1	1	1	1	1	1	1	1	16	101111111111111111
NP_511055	TRUE	multiple inositol polyphosphate phosphatase 2 [Drosophila melanogaster]	17530811	453	5	1	1	1	1	1	1	1	1	1	1	1	1	0	1	1	1	1	1	1	16	111111111111011111
NP_523579	TRUE	beaten path Ib, isoform A [Drosophila melanogaster]	17647189	327	5	1	1	1	1	1	1	1	1	1	1	1	1	0	1	1	1	1	1	1	16	111111111111011111
NP_524134	TRUE	mitochondrial ribosomal protein S26 [Drosophila melanogaster]	17647687	225	5	1	1	1	1	1	1	1	1	1	0	1	1	1	1	1	1	1	1	1	16	111111111011111111
NP_523673	TRUE	mitochondrial ribosomal protein L42, isoform A [Drosophila melanogaster]	17647695	124	5	1	1	1	1	1	1	1	1	1	1	1	1	0	1	1	1	1	1	1	16	111111111111011111
NP_523642	TRUE	tetraspanin 42Ep [Drosophila melanogaster]	17648079	250	5	1	1	1	1	1	1	0	1	1	1	1	1	1	1	1	1	1	1	1	16	111111011111111111
NP_523435	TRUE	misato [Drosophila melanogaster]	17737379	574	5	1	1	1	1	1	1	0	1	1	1	1	1	1	1	1	1	1	1	1	16	111111011111111111
NP_524719	TRUE	NADH:ubiquinone reductase 23kD subunit precursor [Drosophila melanogaster]	17864306	217	5	1	1	1	1	1	1	0	1	1	1	1	1	1	1	1	1	1	1	1	16	111111011111111111
NP_524807	TRUE	G protein gamma30A, isoform A [Drosophila melanogaster]	17864430	72	5	1	1	1	1	1	1	1	1	1	1	1	1	0	1	1	1	1	1	1	16	111111111111011111
NP_524878	TRUE	double parked [Drosophila melanogaster]	17864542	743	5	1	1	1	1	1	0	1	1	1	1	1	1	1	1	1	1	1	1	1	16	111110111111111111
NP_525051	TRUE	zeste, isoform A [Drosophila melanogaster]	17933528	575	5	1	1	1	1	1	1	1	1	1	1	1	1	0	1	1	1	1	1	1	16	111111111111011111
NP_525073	TRUE	mitochondrial ribosomal protein L30 [Drosophila melanogaster]	17933570	180	5	1	1	1	1	1	1	0	1	1	1	1	1	1	1	1	1	1	1	1	16	111111011111111111
NP_523925	TRUE	mitochondrial ribosomal protein S6 [Drosophila melanogaster]	17986127	147	5	1	1	1	1	1	1	1	1	1	1	1	1	0	1	1	1	1	1	1	16	111111111111011111
NP_569874	TRUE	CG3703 [Drosophila melanogaster]	18543203	711	5	1	1	1	1	1	1	0	1	1	1	1	1	1	1	1	1	1	1	1	16	111111011111111111
NP_570034	TRUE	CG14419 [Drosophila melanogaster]	18543303	195	5	1	1	1	1	1	1	0	1	1	1	1	1	1	1	1	1	1	1	1	16	111111011111111111
NP_572275	TRUE	CG16721 [Drosophila melanogaster]	18858055	494	5	1	1	1	1	1	1	1	1	1	1	1	1	0	1	1	1	1	1	1	16	111111111111011111
NP_572507	TRUE	CG1885 [Drosophila melanogaster]	18858061	277	5	1	1	1	1	1	1	0	1	1	1	1	1	1	1	1	1	1	1	1	16	111111011111111111
NP_572568	TRUE	ribosomal protein S28b [Drosophila melanogaster]	18858095	65	5	1	1	1	1	1	1	1	1	1	0	1	1	1	1	1	1	1	1	1	16	111111111011111111
NP_572905	TRUE	transport and golgi organization 2 [Drosophila melanogaster]	18859691	283	5	1	1	1	1	1	1	1	1	1	0	1	1	1	1	1	1	1	1	1	16	111111111011111111
NP_573122	TRUE	CG4239, isoform C [Drosophila melanogaster]	18859841	276	5	1	1	1	1	1	1	1	1	1	1	1	1	0	1	1	1	1	1	1	16	111111111111011111
NP_573175	TRUE	receptor component protein, isoform A [Drosophila melanogaster]	18859863	222	5	1	0	1	1	1	1	1	1	1	1	1	1	1	1	1	1	1	1	1	16	101111111111111111
NP_573213	TRUE	CG5445, isoform A [Drosophila melanogaster]	18859869	303	5	1	0	1	1	1	1	1	1	1	1	1	1	1	1	1	1	1	1	1	16	101111111111111111
NP_573013	TRUE	CG9106, isoform A [Drosophila melanogaster]	18859977	143	5	1	1	1	0	1	1	1	1	1	1	1	1	1	1	1	1	1	1	1	16	111011111111111111
NP_573383	TRUE	CG12200 [Drosophila melanogaster]	18860537	211	5	1	1	1	1	1	1	1	1	1	1	1	1	0	1	1	1	1	1	1	16	111111111111011111
NP_572488	TRUE	lethal (1) G0095 [Drosophila melanogaster]	18921143	1022	5	1	1	1	1	1	1	0	1	1	1	1	1	1	1	1	1	1	1	1	16	111111011111111111
NP_477257	TRUE	imaginal disc growth factor 2 [Drosophila melanogaster]	19549546	440	5	1	1	1	1	1	1	1	1	1	1	1	1	0	1	1	1	1	1	1	16	111111111111011111
NP_608420	TRUE	CG1532 [Drosophila melanogaster]	19920404	288	5	1	1	1	1	1	1	1	1	1	0	1	1	1	1	1	1	1	1	1	16	111111111011111111
NP_608507	TRUE	CG3645, isoform A [Drosophila melanogaster]	19920448	505	5	1	1	1	1	1	1	0	1	1	1	1	1	1	1	1	1	1	1	1	16	111111011111111111
NP_608513	TRUE	CG11601 [Drosophila melanogaster]	19920454	275	5	1	0	1	1	1	1	1	1	1	1	1	1	1	1	1	1	1	1	1	16	101111111111111111
NP_608514	TRUE	CG3625, isoform B [Drosophila melanogaster]	19920456	248	5	1	0	1	1	1	1	1	1	1	1	1	1	1	1	1	1	1	1	1	16	101111111111111111
NP_608648	TRUE	CG7261 [Drosophila melanogaster]	19920548	1189	5	1	1	1	1	1	1	0	1	1	1	1	1	1	1	1	1	1	1	1	16	111111011111111111
NP_608890	TRUE	CG8891 [Drosophila melanogaster]	19920712	191	5	1	1	1	1	1	1	0	1	1	1	1	1	1	1	1	1	1	1	1	16	111111011111111111
NP_609351	TRUE	RPA-interacting protein alpha [Drosophila melanogaster]	19921040	197	5	1	1	1	1	1	1	0	1	1	1	1	1	1	1	1	1	1	1	1	16	111111011111111111
NP_609939	TRUE	CG10495 [Drosophila melanogaster]	19921524	396	5	1	1	1	1	1	1	0	1	1	1	1	1	1	1	1	1	1	1	1	16	111111011111111111
NP_610033	TRUE	Arc-p34 [Drosophila melanogaster]	19921584	301	5	1	1	1	1	1	1	1	1	1	1	1	1	0	1	1	1	1	1	1	16	111111111111011111
NP_610095	TRUE	CG9246 [Drosophila melanogaster]	19921616	766	5	1	1	1	1	1	1	1	1	1	0	1	1	1	1	1	1	1	1	1	16	111111111011111111
NP_610311	TRUE	CG12042 [Drosophila melanogaster]	19921756	514	5	1	1	1	1	1	1	0	1	1	1	1	1	1	1	1	1	1	1	1	16	111111011111111111
NP_610355	TRUE	nucleoporin 50 [Drosophila melanogaster]	19921802	564	5	1	1	1	1	1	1	1	1	1	1	1	1	0	1	1	1	1	1	1	16	111111111111011111
NP_610630	TRUE	Rpb5 [Drosophila melanogaster]	19922004	210	5	1	1	1	1	1	1	1	1	1	0	1	1	1	1	1	1	1	1	1	16	111111111011111111
NP_610781	TRUE	CG8525 [Drosophila melanogaster]	19922098	347	5	1	1	1	0	1	1	1	1	1	1	1	1	1	1	1	1	1	1	1	16	111011111111111111
NP_610802	TRUE	spt4 [Drosophila melanogaster]	19922116	116	5	1	1	1	1	1	1	1	1	1	0	1	1	1	1	1	1	1	1	1	16	111111111011111111
NP_610917	TRUE	CG13349, isoform A [Drosophila melanogaster]	19922206	389	5	1	0	1	1	1	1	1	1	1	1	1	1	1	1	1	1	1	1	1	16	101111111111111111
NP_611256	TRUE	CG6406, isoform B [Drosophila melanogaster]	19922476	544	5	1	1	1	1	1	1	1	1	1	1	1	1	0	1	1	1	1	1	1	16	111111111111011111
NP_611265	TRUE	CG6370 [Drosophila melanogaster]	19922486	634	5	1	1	1	1	1	1	0	1	1	1	1	1	1	1	1	1	1	1	1	16	111111011111111111
NP_611383	TRUE	CG15084 [Drosophila melanogaster]	19922576	316	5	1	1	1	1	1	1	0	1	1	1	1	1	1	1	1	1	1	1	1	16	111111011111111111
NP_611751	TRUE	lethal (2) k09913, isoform C [Drosophila melanogaster]	19922796	389	5	1	1	1	1	1	1	0	1	1	1	1	1	1	1	1	1	1	1	1	16	111111011111111111
NP_611855	TRUE	CG3803 [Drosophila melanogaster]	19922860	393	5	1	1	1	1	1	1	0	1	1	1	1	1	1	1	1	1	1	1	1	16	111111011111111111
NP_611940	TRUE	CG4692, isoform B [Drosophila melanogaster]	19922916	107	5	1	1	1	1	1	1	1	1	1	1	1	1	0	1	1	1	1	1	1	16	111111111111011111
NP_570030	TRUE	CG12498 [Drosophila melanogaster]	20128961	261	5	1	1	1	1	1	1	0	1	1	1	1	1	1	1	1	1	1	1	1	16	111111011111111111
NP_572662	TRUE	CG1637, isoform C [Drosophila melanogaster]	20129007	450	5	1	1	1	0	1	1	1	1	1	1	1	1	1	1	1	1	1	1	1	16	111011111111111111
NP_608866	TRUE	CG2950, isoform B [Drosophila melanogaster]	20129231	653	5	1	1	1	1	1	1	1	1	1	0	1	1	1	1	1	1	1	1	1	16	111111111011111111
NP_608887	TRUE	mitochondrial ribosomal protein L28 [Drosophila melanogaster]	20129239	302	5	1	1	1	1	1	1	0	1	1	1	1	1	1	1	1	1	1	1	1	16	111111011111111111
NP_608996	TRUE	Arc-p20 [Drosophila melanogaster]	20129261	168	5	1	1	1	1	1	0	1	1	1	1	1	1	1	1	1	1	1	1	1	16	111110111111111111
NP_609052	TRUE	CG11050, isoform A [Drosophila melanogaster]	20129283	388	5	1	1	1	1	1	1	1	1	1	1	1	1	0	1	1	1	1	1	1	16	111111111111011111
NP_609080	TRUE	Na[+]/H[+] hydrogen antiporter 1, isoform B [Drosophila melanogaster]	20129297	708	5	1	1	1	1	1	1	1	1	1	0	1	1	1	1	1	1	1	1	1	16	111111111011111111
NP_609449	TRUE	CG6729 [Drosophila melanogaster]	20129443	944	5	1	1	1	1	1	1	0	1	1	1	1	1	1	1	1	1	1	1	1	16	111111011111111111
NP_609677	TRUE	CG16865 [Drosophila melanogaster]	20129505	247	5	1	1	1	1	1	1	1	1	1	0	1	1	1	1	1	1	1	1	1	16	111111111011111111
NP_609947	TRUE	lethal (2) 37Cd [Drosophila melanogaster]	20129619	480	5	1	1	1	1	1	1	1	1	1	0	1	1	1	1	1	1	1	1	1	16	111111111011111111
NP_611078	TRUE	CG8397 [Drosophila melanogaster]	20130029	245	5	1	1	1	1	1	1	0	1	1	1	1	1	1	1	1	1	1	1	1	16	111111011111111111
NP_611243	TRUE	CG6459 [Drosophila melanogaster]	20130085	263	5	1	1	1	1	1	0	1	1	1	1	1	1	1	1	1	1	1	1	1	16	111110111111111111
NP_611665	TRUE	Rtf1 [Drosophila melanogaster]	20130239	775	5	1	1	1	1	1	1	0	1	1	1	1	1	1	1	1	1	1	1	1	16	111111011111111111
NP_611703	TRUE	CG4250 [Drosophila melanogaster]	20130255	121	5	1	1	1	1	1	1	1	1	1	0	1	1	1	1	1	1	1	1	1	16	111111111011111111
NP_651184	TRUE	CG10214 [Drosophila melanogaster]	21355135	211	5	1	1	1	1	1	1	1	1	1	0	1	1	1	1	1	1	1	1	1	16	111111111011111111
NP_649483	TRUE	mediator complex subunit 31, isoform A [Drosophila melanogaster]	21355471	204	5	1	1	1	1	1	0	1	1	1	1	1	1	1	1	1	1	1	1	1	16	111110111111111111
NP_649865	TRUE	CG18005 [Drosophila melanogaster]	21355769	557	5	1	1	1	1	1	1	0	1	1	1	1	1	1	1	1	1	1	1	1	16	111111011111111111
NP_649877	TRUE	vacuolar protein sorting 16A [Drosophila melanogaster]	21355789	833	5	1	0	1	1	1	1	1	1	1	1	1	1	1	1	1	1	1	1	1	16	101111111111111111
NP_651031	TRUE	CG18596 [Drosophila melanogaster]	21355819	1136	5	1	1	1	1	1	1	0	1	1	1	1	1	1	1	1	1	1	1	1	16	111111011111111111
NP_649907	TRUE	MBD-like, isoform B [Drosophila melanogaster]	21355905	226	5	1	1	1	1	1	1	1	1	1	0	1	1	1	1	1	1	1	1	1	16	111111111011111111
NP_648204	TRUE	SECIS-binding protein 2 [Drosophila melanogaster]	21355989	313	5	1	1	1	1	1	1	0	1	1	1	1	1	1	1	1	1	1	1	1	16	111111011111111111
NP_649449	TRUE	CG9780 [Drosophila melanogaster]	21356037	592	5	1	1	1	1	1	1	0	1	1	1	1	1	1	1	1	1	1	1	1	16	111111011111111111
NP_649950	TRUE	CG8507 [Drosophila melanogaster]	21356069	379	5	1	1	1	1	1	1	0	1	1	1	1	1	1	1	1	1	1	1	1	16	111111011111111111
NP_652037	TRUE	Sec61beta [Drosophila melanogaster]	21356199	100	5	1	1	1	1	1	1	0	1	1	1	1	1	1	1	1	1	1	1	1	16	111111011111111111
NP_651331	TRUE	CG11820 [Drosophila melanogaster]	21356239	231	5	1	1	1	1	1	1	0	1	1	1	1	1	1	1	1	1	1	1	1	16	111111011111111111
NP_651362	TRUE	CG11857, isoform A [Drosophila melanogaster]	21356291	203	5	1	1	1	1	1	1	1	1	1	0	1	1	1	1	1	1	1	1	1	16	111111111011111111
NP_651364	TRUE	CG11858 [Drosophila melanogaster]	21356303	130	5	1	1	1	1	1	1	0	1	1	1	1	1	1	1	1	1	1	1	1	16	111111011111111111
NP_649519	TRUE	Mms19 [Drosophila melanogaster]	21356393	959	5	1	1	1	1	1	1	0	1	1	1	1	1	1	1	1	1	1	1	1	16	111111011111111111
NP_650124	TRUE	CG6962 [Drosophila melanogaster]	21356751	767	5	1	0	1	1	1	1	1	1	1	1	1	1	1	1	1	1	1	1	1	16	101111111111111111
NP_650162	TRUE	CG4848 [Drosophila melanogaster]	21356997	886	5	1	1	1	1	1	1	0	1	1	1	1	1	1	1	1	1	1	1	1	16	111111011111111111
NP_651879	TRUE	partner of drosha [Drosophila melanogaster]	21357163	642	5	1	0	1	1	1	1	1	1	1	1	1	1	1	1	1	1	1	1	1	16	101111111111111111
NP_649589	TRUE	CG1218 [Drosophila melanogaster]	21357321	449	5	1	0	1	1	1	1	1	1	1	1	1	1	1	1	1	1	1	1	1	16	101111111111111111
NP_648064	TRUE	CG10075 [Drosophila melanogaster]	21357371	259	5	1	1	1	1	1	1	0	1	1	1	1	1	1	1	1	1	1	1	1	16	111111011111111111
NP_648757	TRUE	CG6878 [Drosophila melanogaster]	21357437	79	5	1	1	1	1	1	1	0	1	1	1	1	1	1	1	1	1	1	1	1	16	111111011111111111
NP_649066	TRUE	Rad9, isoform A [Drosophila melanogaster]	21357905	456	5	1	1	1	1	1	1	1	1	1	1	1	1	0	1	1	1	1	1	1	16	111111111111011111
NP_649748	TRUE	TBP-associated factor 7, isoform A [Drosophila melanogaster]	21358419	479	5	1	1	1	1	1	1	1	1	1	0	1	1	1	1	1	1	1	1	1	16	111111111011111111
NP_647643	TRUE	CG7974 [Drosophila melanogaster]	21358507	294	5	1	1	1	1	1	1	1	1	1	0	1	1	1	1	1	1	1	1	1	16	111111111011111111
NP_650499	TRUE	PSEA-binding protein 45kD [Drosophila melanogaster]	21358535	363	5	1	1	1	1	1	1	1	1	1	1	1	1	0	1	1	1	1	1	1	16	111111111111011111
NP_647654	TRUE	CG18173 [Drosophila melanogaster]	21358651	504	5	1	1	1	1	1	1	1	1	1	0	1	1	1	1	1	1	1	1	1	16	111111111011111111
NP_611092	TRUE	CG8435 [Drosophila melanogaster]	22024170	333	5	1	1	1	1	1	1	0	1	1	1	1	1	1	1	1	1	1	1	1	16	111111011111111111
NP_652039	TRUE	nucleoporin 214 [Drosophila melanogaster]	22024288	1711	5	1	1	1	1	1	1	1	1	1	0	1	1	1	1	1	1	1	1	1	16	111111111011111111
NP_611760	TRUE	CG3215 [Drosophila melanogaster]	22026922	358	5	1	1	1	1	1	1	1	1	1	1	1	1	0	1	1	1	1	1	1	16	111111111111011111
NP_611937	TRUE	CG4681 [Drosophila melanogaster]	22026959	388	5	1	1	1	1	1	1	1	1	1	0	1	1	1	1	1	1	1	1	1	16	111111111011111111
NP_609150	TRUE	lysine ketoglutarate reductase [Drosophila melanogaster]	23397395	928	5	1	1	1	1	1	1	0	1	1	1	1	1	1	1	1	1	1	1	1	16	111111011111111111
NP_610097	TRUE	sensitized chromosome inheritance modifier 19 [Drosophila melanogaster]	24158463	776	5	1	1	1	1	1	1	0	1	1	1	1	1	1	1	1	1	1	1	1	16	111111011111111111
NP_722456	TRUE	mediator complex subunit 8 [Drosophila melanogaster]	24415388	252	5	1	1	1	1	1	0	1	1	1	1	1	1	1	1	1	1	1	1	1	16	111110111111111111
NP_722619	TRUE	CG3645, isoform B [Drosophila melanogaster]	24580595	505	5	1	1	1	1	1	1	0	1	1	1	1	1	1	1	1	1	1	1	1	16	111111011111111111
NP_722622	TRUE	CG3625, isoform A [Drosophila melanogaster]	24580607	245	5	1	0	1	1	1	1	1	1	1	1	1	1	1	1	1	1	1	1	1	16	101111111111111111
NP_608527	TRUE	CG4297, isoform A [Drosophila melanogaster]	24580650	1403	5	1	1	1	1	1	1	1	1	1	1	1	1	0	1	1	1	1	1	1	16	111111111111011111
NP_608679	TRUE	CG9870 [Drosophila melanogaster]	24581125	459	5	1	1	1	1	1	1	1	1	1	0	1	1	1	1	1	1	1	1	1	16	111111111011111111
NP_608704	TRUE	CG9961 [Drosophila melanogaster]	24581203	448	5	1	1	1	1	1	1	1	1	1	1	1	1	0	1	1	1	1	1	1	16	111111111111011111
NP_608750	TRUE	CG12400 [Drosophila melanogaster]	24581357	116	5	1	1	1	1	1	1	0	1	1	1	1	1	1	1	1	1	1	1	1	16	111111011111111111
NP_722881	TRUE	CG31953 [Drosophila melanogaster]	24581363	210	5	1	1	1	1	1	1	0	1	1	1	1	1	1	1	1	1	1	1	1	16	111111011111111111
NP_608784	TRUE	CG15414 [Drosophila melanogaster]	24581449	320	5	1	1	1	1	1	1	0	1	1	1	1	1	1	1	1	1	1	1	1	16	111111011111111111
NP_723015	TRUE	CG2950, isoform A [Drosophila melanogaster]	24581738	653	5	1	1	1	1	1	1	1	1	1	0	1	1	1	1	1	1	1	1	1	16	111111111011111111
NP_723016	TRUE	CG2950, isoform C [Drosophila melanogaster]	24581740	653	5	1	1	1	1	1	1	1	1	1	0	1	1	1	1	1	1	1	1	1	16	111111111011111111
NP_608907	TRUE	CG5828 [Drosophila melanogaster]	24581867	361	5	1	1	1	1	1	1	1	1	1	0	1	1	1	1	1	1	1	1	1	16	111111111011111111
NP_608973	TRUE	vitelline membrane 26Aac [Drosophila melanogaster]	24582061	181	5	1	1	1	1	1	1	1	1	1	0	1	1	1	1	1	1	1	1	1	16	111111111011111111
NP_723146	TRUE	adenosine 2, isoform B [Drosophila melanogaster]	24582109	1354	5	1	1	1	1	1	1	0	1	1	1	1	1	1	1	1	1	1	1	1	16	111111011111111111
NP_723147	TRUE	adenosine 2, isoform C [Drosophila melanogaster]	24582111	1354	5	1	1	1	1	1	1	0	1	1	1	1	1	1	1	1	1	1	1	1	16	111111011111111111
NP_652552	TRUE	mucin 26B [Drosophila melanogaster]	24582162	471	5	1	1	1	1	1	1	1	1	1	0	1	1	1	1	1	1	1	1	1	16	111111111011111111
NP_723193	TRUE	CG11050, isoform B [Drosophila melanogaster]	24582260	388	5	1	1	1	1	1	1	1	1	1	1	1	1	0	1	1	1	1	1	1	16	111111111111011111
NP_723194	TRUE	CG11050, isoform C [Drosophila melanogaster]	24582262	388	5	1	1	1	1	1	1	1	1	1	1	1	1	0	1	1	1	1	1	1	16	111111111111011111
NP_609073	TRUE	CG17378, isoform A [Drosophila melanogaster]	24582325	610	5	1	1	1	1	1	1	1	1	1	1	1	1	0	1	1	1	1	1	1	16	111111111111011111
NP_723215	TRUE	CG17378, isoform B [Drosophila melanogaster]	24582327	561	5	1	1	1	1	1	1	1	1	1	1	1	1	0	1	1	1	1	1	1	16	111111111111011111
NP_609079	TRUE	lethal (2) k09022 [Drosophila melanogaster]	24582350	2096	5	1	1	1	1	1	1	0	1	1	1	1	1	1	1	1	1	1	1	1	16	111111011111111111
NP_609081	TRUE	CG13773 [Drosophila melanogaster]	24582356	253	5	1	1	1	1	1	1	1	1	1	1	1	1	0	1	1	1	1	1	1	16	111111111111011111
NP_723451	TRUE	G protein gamma30A, isoform B [Drosophila melanogaster]	24583016	72	5	1	1	1	1	1	1	1	1	1	1	1	1	0	1	1	1	1	1	1	16	111111111111011111
NP_723452	TRUE	G protein gamma30A, isoform C [Drosophila melanogaster]	24583018	72	5	1	1	1	1	1	1	1	1	1	1	1	1	0	1	1	1	1	1	1	16	111111111111011111
NP_609467	TRUE	CG14070 [Drosophila melanogaster]	24583569	251	5	1	1	1	1	1	1	0	1	1	1	1	1	1	1	1	1	1	1	1	16	111111011111111111
NP_609476	TRUE	CG16743 [Drosophila melanogaster]	24583590	192	5	1	1	1	0	1	1	1	1	1	1	1	1	1	1	1	1	1	1	1	16	111011111111111111
NP_609565	TRUE	CG5446 [Drosophila melanogaster]	24583901	86	5	1	1	1	1	1	1	1	1	1	1	1	1	0	1	1	1	1	1	1	16	111111111111011111
NP_609796	TRUE	CG5953, isoform A [Drosophila melanogaster]	24584632	701	5	1	1	1	1	1	0	1	1	1	1	1	1	1	1	1	1	1	1	1	16	111110111111111111
NP_723976	TRUE	CG5953, isoform B [Drosophila melanogaster]	24584634	701	5	1	1	1	1	1	0	1	1	1	1	1	1	1	1	1	1	1	1	1	16	111110111111111111
NP_724122	TRUE	CG31751, isoform A [Drosophila melanogaster]	24585008	417	5	1	1	1	1	1	1	1	1	1	0	1	1	1	1	1	1	1	1	1	16	111111111011111111
NP_609894	TRUE	CG31751, isoform B [Drosophila melanogaster]	24585010	417	5	1	1	1	1	1	1	1	1	1	0	1	1	1	1	1	1	1	1	1	16	111111111011111111
NP_724124	TRUE	CG10336, isoform A [Drosophila melanogaster]	24585015	307	5	1	1	1	1	1	1	1	1	1	1	1	1	0	1	1	1	1	1	1	16	111111111111011111
NP_609900	TRUE	CG10343 [Drosophila melanogaster]	24585022	214	5	1	1	1	1	1	1	1	1	1	1	1	1	0	1	1	1	1	1	1	16	111111111111011111
NP_724152	TRUE	CG31800 [Drosophila melanogaster]	24585104	182	5	1	1	1	1	1	1	1	1	1	0	1	1	1	1	1	1	1	1	1	16	111111111011111111
NP_609956	TRUE	CG13086 [Drosophila melanogaster]	24585177	182	5	1	1	1	1	1	1	0	1	1	1	1	1	1	1	1	1	1	1	1	16	111111011111111111
NP_610000	TRUE	CG10463 [Drosophila melanogaster]	24585320	604	5	1	1	1	1	1	1	0	1	1	1	1	1	1	1	1	1	1	1	1	16	111111011111111111
NP_724244	TRUE	purple [Drosophila melanogaster]	24585378	168	5	1	1	1	1	1	1	0	1	1	1	1	1	1	1	1	1	1	1	1	16	111111011111111111
NP_524854	TRUE	spire, isoform B [Drosophila melanogaster]	24585407	991	5	1	1	1	1	1	1	1	1	1	1	1	1	0	1	1	1	1	1	1	16	111111111111011111
NP_652700	TRUE	CG18858 [Drosophila melanogaster]	24585438	421	5	1	1	1	1	1	1	0	1	1	1	1	1	1	1	1	1	1	1	1	16	111111011111111111
NP_610075	TRUE	microsomal triacylglycerol transfer protein [Drosophila melanogaster]	24585552	886	5	1	1	1	1	1	1	0	1	1	1	1	1	1	1	1	1	1	1	1	16	111111011111111111
NP_724373	TRUE	CG31702 [Drosophila melanogaster]	24585751	441	5	1	1	1	1	1	1	0	1	1	1	1	1	1	1	1	1	1	1	1	16	111111011111111111
NP_724376	TRUE	CG31703 [Drosophila melanogaster]	24585757	439	5	1	1	1	1	1	1	0	1	1	1	1	1	1	1	1	1	1	1	1	16	111111011111111111
NP_610178	TRUE	CG8245 [Drosophila melanogaster]	24585871	343	5	1	1	1	1	1	1	0	1	1	1	1	1	1	1	1	1	1	1	1	16	111111011111111111
NP_610184	TRUE	gp210 [Drosophila melanogaster]	24585893	1876	5	1	1	1	1	1	1	0	1	1	1	1	1	1	1	1	1	1	1	1	16	111111011111111111
NP_610364	TRUE	CG14756 [Drosophila melanogaster]	24586535	236	5	1	1	1	1	1	1	0	1	1	1	1	1	1	1	1	1	1	1	1	16	111111011111111111
NP_724697	TRUE	CG30354 [Drosophila melanogaster]	24586638	86	5	1	1	1	1	1	1	0	1	1	1	1	1	1	1	1	1	1	1	1	16	111111011111111111
NP_569968	TRUE	CG4406 [Drosophila melanogaster]	24639234	355	5	1	1	1	1	1	1	0	1	1	1	1	1	1	1	1	1	1	1	1	16	111111011111111111
NP_477105	TRUE	cramped, isoform A [Drosophila melanogaster]	24639410	982	5	1	1	1	1	1	1	0	1	1	1	1	1	1	1	1	1	1	1	1	16	111111011111111111
NP_726829	TRUE	cramped, isoform B [Drosophila melanogaster]	24639412	982	5	1	1	1	1	1	1	0	1	1	1	1	1	1	1	1	1	1	1	1	16	111111011111111111
NP_572170	TRUE	CG3527 [Drosophila melanogaster]	24639698	252	5	1	1	1	1	1	1	0	1	1	1	1	1	1	1	1	1	1	1	1	16	111111011111111111
NP_727225	TRUE	swiss cheese, isoform B [Drosophila melanogaster]	24640471	341	5	1	1	1	1	1	1	0	1	1	1	1	1	1	1	1	1	1	1	1	16	111111011111111111
NP_511101	TRUE	imaginal disc growth factor 4, isoform A [Drosophila melanogaster]	24640905	442	5	1	1	1	1	1	1	1	1	1	1	1	1	0	1	1	1	1	1	1	16	111111111111011111
NP_727374	TRUE	imaginal disc growth factor 4, isoform B [Drosophila melanogaster]	24640907	442	5	1	1	1	1	1	1	1	1	1	1	1	1	0	1	1	1	1	1	1	16	111111111111011111
NP_572613	TRUE	CG34408, isoform A [Drosophila melanogaster]	24640975	1532	5	1	1	1	1	0	1	1	1	1	1	1	1	1	1	1	1	1	1	1	16	111101111111111111
NP_572818	TRUE	CG2540 [Drosophila melanogaster]	24641578	311	5	1	1	1	1	1	1	1	1	1	0	1	1	1	1	1	1	1	1	1	16	111111111011111111
NP_572844	TRUE	CG15721 [Drosophila melanogaster]	24641646	843	5	1	1	1	1	1	1	1	1	1	0	1	1	1	1	1	1	1	1	1	16	111111111011111111
NP_727758	TRUE	CG32603 [Drosophila melanogaster]	24641927	345	5	1	1	1	1	1	1	0	1	1	1	1	1	1	1	1	1	1	1	1	16	111111011111111111
NP_727838	TRUE	CG9106, isoform B [Drosophila melanogaster]	24642128	143	5	1	1	1	0	1	1	1	1	1	1	1	1	1	1	1	1	1	1	1	16	111011111111111111
NP_727850	TRUE	scamp, isoform B [Drosophila melanogaster]	24642170	112	5	1	1	1	1	1	1	1	1	1	1	1	1	0	1	1	1	1	1	1	16	111111111111011111
NP_573025	TRUE	shattered, isoform A [Drosophila melanogaster]	24642175	2030	5	1	1	1	1	1	1	0	1	1	1	1	1	1	1	1	1	1	1	1	16	111111011111111111
NP_727851	TRUE	shattered, isoform B [Drosophila melanogaster]	24642177	491	5	1	1	1	1	1	1	0	1	1	1	1	1	1	1	1	1	1	1	1	16	111111011111111111
NP_573032	TRUE	CG9203 [Drosophila melanogaster]	24642195	724	5	1	1	1	1	1	0	1	1	1	1	1	1	1	1	1	1	1	1	1	16	111110111111111111
NP_573054	TRUE	CG9240 [Drosophila melanogaster]	24642241	166	5	1	1	1	1	1	1	1	1	1	1	1	1	0	1	1	1	1	1	1	16	111111111111011111
NP_727972	TRUE	CG4239, isoform A [Drosophila melanogaster]	24642505	276	5	1	1	1	1	1	1	1	1	1	1	1	1	0	1	1	1	1	1	1	16	111111111111011111
NP_727973	TRUE	CG4239, isoform B [Drosophila melanogaster]	24642507	276	5	1	1	1	1	1	1	1	1	1	1	1	1	0	1	1	1	1	1	1	16	111111111111011111
NP_728076	TRUE	CG5445, isoform B [Drosophila melanogaster]	24642785	303	5	1	0	1	1	1	1	1	1	1	1	1	1	1	1	1	1	1	1	1	16	101111111111111111
NP_728077	TRUE	CG5445, isoform C [Drosophila melanogaster]	24642787	303	5	1	0	1	1	1	1	1	1	1	1	1	1	1	1	1	1	1	1	1	16	101111111111111111
NP_573232	TRUE	CG8211 [Drosophila melanogaster]	24642830	1105	5	1	1	1	0	1	1	1	1	1	1	1	1	1	1	1	1	1	1	1	16	111011111111111111
NP_728116	TRUE	CG32495, isoform B [Drosophila melanogaster]	24642900	491	5	1	1	1	1	1	1	0	1	1	1	1	1	1	1	1	1	1	1	1	16	111111011111111111
NP_573288	TRUE	CG6179 [Drosophila melanogaster]	24643007	307	5	1	1	1	1	1	1	0	1	1	1	1	1	1	1	1	1	1	1	1	16	111111011111111111
NP_728309	TRUE	CG32529, isoform C [Drosophila melanogaster]	24643419	1280	5	1	1	1	1	1	1	0	1	1	1	1	1	1	1	1	1	1	1	1	16	111111011111111111
NP_728425	TRUE	sluggish A, isoform C [Drosophila melanogaster]	24643723	356	5	1	1	1	1	1	1	0	1	1	1	1	1	1	1	1	1	1	1	1	16	111111011111111111
NP_608455	TRUE	CG42343, isoform D [Drosophila melanogaster]	24643737	190	5	1	1	1	1	1	1	1	1	1	1	1	1	0	1	1	1	1	1	1	16	111111111111011111
NP_728431	TRUE	CG42343, isoform E [Drosophila melanogaster]	24643739	190	5	1	1	1	1	1	1	1	1	1	1	1	1	0	1	1	1	1	1	1	16	111111111111011111
NP_649462	TRUE	CG14646, isoform A [Drosophila melanogaster]	24643957	409	5	1	1	1	1	1	1	1	1	1	0	1	1	1	1	1	1	1	1	1	16	111111111011111111
NP_730861	TRUE	mediator complex subunit 31, isoform B [Drosophila melanogaster]	24644043	204	5	1	1	1	1	1	0	1	1	1	1	1	1	1	1	1	1	1	1	1	16	111110111111111111
NP_524224	TRUE	dorsal interacting protein 2 [Drosophila melanogaster]	24644047	226	5	1	1	1	1	1	1	0	1	1	1	1	1	1	1	1	1	1	1	1	16	111111011111111111
NP_524233	TRUE	krotzkopf verkehrt, isoform A [Drosophila melanogaster]	24644218	1615	5	1	1	1	1	1	1	1	1	1	1	1	1	0	1	1	1	1	1	1	16	111111111111011111
NP_731106	TRUE	CG1307, isoform B [Drosophila melanogaster]	24644665	186	5	1	0	1	1	1	1	1	1	1	1	1	1	1	1	1	1	1	1	1	16	101111111111111111
NP_649692	TRUE	Dephospho-CoA kinase [Drosophila melanogaster]	24644728	236	5	1	1	1	1	1	1	0	1	1	1	1	1	1	1	1	1	1	1	1	16	111111011111111111
NP_649752	TRUE	CD98 heavy chain [Drosophila melanogaster]	24644940	565	5	1	1	1	1	1	1	0	1	1	1	1	1	1	1	1	1	1	1	1	16	111111011111111111
NP_649756	TRUE	CG2698, isoform A [Drosophila melanogaster]	24644948	817	5	1	1	1	1	1	1	1	1	1	0	1	1	1	1	1	1	1	1	1	16	111111111011111111
NP_649814	TRUE	CG8043 [Drosophila melanogaster]	24645123	348	5	1	1	1	1	1	1	1	1	1	0	1	1	1	1	1	1	1	1	1	16	111111111011111111
NP_649889	TRUE	CG9356, isoform A [Drosophila melanogaster]	24645344	448	5	1	1	1	1	1	1	1	1	1	1	1	1	0	1	1	1	1	1	1	16	111111111111011111
NP_731347	TRUE	CG9356, isoform B [Drosophila melanogaster]	24645346	448	5	1	1	1	1	1	1	1	1	1	1	1	1	0	1	1	1	1	1	1	16	111111111111011111
NP_731370	TRUE	MBD-like, isoform A [Drosophila melanogaster]	24645409	339	5	1	1	1	1	1	1	1	1	1	0	1	1	1	1	1	1	1	1	1	16	111111111011111111
NP_649976	TRUE	Niemann-Pick type C-2c [Drosophila melanogaster]	24645591	165	5	1	1	1	1	1	1	0	1	1	1	1	1	1	1	1	1	1	1	1	16	111111011111111111
NP_731500	TRUE	mediator complex subunit 7 [Drosophila melanogaster]	24645743	220	5	1	1	1	0	1	1	1	1	1	1	1	1	1	1	1	1	1	1	1	16	111011111111111111
NP_650057	TRUE	CG14701 [Drosophila melanogaster]	24645891	86	5	1	1	1	1	1	1	1	1	1	1	1	1	0	1	1	1	1	1	1	16	111111111111011111
NP_650174	TRUE	CG4066 [Drosophila melanogaster]	24646232	588	5	1	1	1	1	0	1	1	1	1	1	1	1	1	1	1	1	1	1	1	16	111101111111111111
NP_650190	TRUE	CG5167 [Drosophila melanogaster]	24646278	431	5	1	1	1	1	1	1	1	1	1	1	1	1	0	1	1	1	1	1	1	16	111111111111011111
NP_650561	TRUE	CG14903 [Drosophila melanogaster]	24647481	119	5	1	0	1	1	1	1	1	1	1	1	1	1	1	1	1	1	1	1	1	16	101111111111111111
NP_650571	TRUE	CG10324 [Drosophila melanogaster]	24647508	543	5	1	0	1	1	1	1	1	1	1	1	1	1	1	1	1	1	1	1	1	16	101111111111111111
NP_650744	TRUE	mucin 91C [Drosophila melanogaster]	24648035	950	5	1	1	1	1	1	1	1	1	1	0	1	1	1	1	1	1	1	1	1	16	111111111011111111
NP_650748	TRUE	CG7715 [Drosophila melanogaster]	24648042	218	5	1	1	1	1	1	1	0	1	1	1	1	1	1	1	1	1	1	1	1	16	111111011111111111
NP_650898	TRUE	Srp72 [Drosophila melanogaster]	24648453	650	5	1	1	1	1	1	1	0	1	1	1	1	1	1	1	1	1	1	1	1	16	111111011111111111
NP_732791	TRUE	winged eye, isoform B [Drosophila melanogaster]	24649124	1322	5	1	1	1	1	1	1	0	1	1	1	1	1	1	1	1	1	1	1	1	16	111111011111111111
NP_732797	TRUE	CG31139 [Drosophila melanogaster]	24649142	397	5	1	1	1	1	1	1	0	1	1	1	1	1	1	1	1	1	1	1	1	16	111111011111111111
NP_732807	TRUE	Na[+]/H[+] hydrogen antiporter 2 [Drosophila melanogaster]	24649169	584	5	1	1	1	1	1	1	1	1	1	0	1	1	1	1	1	1	1	1	1	16	111111111011111111
NP_524462	TRUE	DNA polymerase epsilon [Drosophila melanogaster]	24649301	2236	5	1	1	1	1	1	1	0	1	1	1	1	1	1	1	1	1	1	1	1	16	111111011111111111
NP_651176	TRUE	CG10365, isoform A [Drosophila melanogaster]	24649389	284	5	1	1	1	1	1	1	1	1	1	0	1	1	1	1	1	1	1	1	1	16	111111111011111111
NP_732896	TRUE	CG10365, isoform B [Drosophila melanogaster]	24649391	284	5	1	1	1	1	1	1	1	1	1	0	1	1	1	1	1	1	1	1	1	16	111111111011111111
NP_732897	TRUE	CG10365, isoform C [Drosophila melanogaster]	24649393	284	5	1	1	1	1	1	1	1	1	1	0	1	1	1	1	1	1	1	1	1	16	111111111011111111
NP_732900	TRUE	HMG coenzyme A reductase, isoform A [Drosophila melanogaster]	24649399	920	5	1	1	1	1	1	1	0	1	1	1	1	1	1	1	1	1	1	1	1	16	111111011111111111
NP_651208	TRUE	CG5991, isoform A [Drosophila melanogaster]	24649524	447	5	1	1	1	1	1	1	1	1	1	0	1	1	1	1	1	1	1	1	1	16	111111111011111111
NP_732948	TRUE	CG5991, isoform B [Drosophila melanogaster]	24649526	447	5	1	1	1	1	1	1	1	1	1	0	1	1	1	1	1	1	1	1	1	16	111111111011111111
NP_732949	TRUE	CG5991, isoform C [Drosophila melanogaster]	24649528	447	5	1	1	1	1	1	1	1	1	1	0	1	1	1	1	1	1	1	1	1	16	111111111011111111
NP_651239	TRUE	CG13611 [Drosophila melanogaster]	24649620	477	5	1	1	1	1	1	1	0	1	1	1	1	1	1	1	1	1	1	1	1	16	111111011111111111
NP_651280	TRUE	Rpb10 [Drosophila melanogaster]	24649759	67	5	1	1	1	1	1	1	0	1	1	1	1	1	1	1	1	1	1	1	1	16	111111011111111111
NP_651297	TRUE	nicastrin, isoform A [Drosophila melanogaster]	24649805	695	5	1	1	1	1	1	1	0	1	1	1	1	1	1	1	1	1	1	1	1	16	111111011111111111
NP_651351	TRUE	CG13663 [Drosophila melanogaster]	24649959	177	5	1	1	1	1	1	0	1	1	1	1	1	1	1	1	1	1	1	1	1	16	111110111111111111
NP_651390	TRUE	rha [Drosophila melanogaster]	24650052	1332	5	1	1	1	1	1	1	0	1	1	1	1	1	1	1	1	1	1	1	1	16	111111011111111111
NP_651538	TRUE	CG6066 [Drosophila melanogaster]	24650530	463	5	1	1	1	1	1	1	0	1	1	1	1	1	1	1	1	1	1	1	1	16	111111011111111111
NP_651555	TRUE	CG3368 [Drosophila melanogaster]	24650604	1120	5	1	1	1	1	0	1	1	1	1	1	1	1	1	1	1	1	1	1	1	16	111101111111111111
NP_733236	TRUE	CG31053 [Drosophila melanogaster]	24650750	219	5	1	1	0	1	1	1	1	1	1	1	1	1	1	1	1	1	1	1	1	16	110111111111111111
NP_651627	TRUE	CG9989 [Drosophila melanogaster]	24650851	370	5	1	1	1	1	1	1	1	1	1	1	1	1	0	1	1	1	1	1	1	16	111111111111011111
NP_651764	TRUE	ribosomal protein S28a [Drosophila melanogaster]	24651257	64	5	1	1	1	1	1	1	1	1	1	0	1	1	1	1	1	1	1	1	1	16	111111111011111111
NP_651823	TRUE	Niemann-Pick type C-2g [Drosophila melanogaster]	24651498	159	5	1	1	1	1	1	1	0	1	1	1	1	1	1	1	1	1	1	1	1	16	111111011111111111
NP_651884	TRUE	CG11563 [Drosophila melanogaster]	24651718	207	5	1	1	1	1	1	1	0	1	1	1	1	1	1	1	1	1	1	1	1	16	111111011111111111
NP_724748	TRUE	phosphorylated adaptor for RNA export, isoform B [Drosophila melanogaster]	24651984	357	5	1	1	1	1	1	1	1	1	1	1	1	1	0	1	1	1	1	1	1	16	111111111111011111
NP_610617	TRUE	CG12343 [Drosophila melanogaster]	24652559	226	5	1	1	1	1	1	0	1	1	1	1	1	1	1	1	1	1	1	1	1	16	111110111111111111
NP_610659	TRUE	cuticular protein 47Ee [Drosophila melanogaster]	24652650	369	5	1	1	1	1	0	1	1	1	1	1	1	1	1	1	1	1	1	1	1	16	111101111111111111
NP_725103	TRUE	ornithine decarboxylase antizyme, isoform A [Drosophila melanogaster]	24652895	254	5	1	1	1	1	1	1	0	1	1	1	1	1	1	1	1	1	1	1	1	16	111111011111111111
NP_725104	TRUE	ornithine decarboxylase antizyme, isoform C [Drosophila melanogaster]	24652897	270	5	1	1	1	1	1	1	0	1	1	1	1	1	1	1	1	1	1	1	1	16	111111011111111111
NP_725105	TRUE	ornithine decarboxylase antizyme, isoform B [Drosophila melanogaster]	24652899	248	5	1	1	1	1	1	1	0	1	1	1	1	1	1	1	1	1	1	1	1	16	111111011111111111
NP_725141	TRUE	CG30047 [Drosophila melanogaster]	24652989	879	5	1	1	1	1	1	1	1	1	1	1	1	1	0	1	1	1	1	1	1	16	111111111111011111
NP_725143	TRUE	CG30043 [Drosophila melanogaster]	24652993	878	5	1	1	1	1	1	1	1	1	1	1	1	1	0	1	1	1	1	1	1	16	111111111111011111
NP_725346	TRUE	CG13349, isoform B [Drosophila melanogaster]	24653513	389	5	1	0	1	1	1	1	1	1	1	1	1	1	1	1	1	1	1	1	1	16	101111111111111111
NP_725374	TRUE	Selenide,water dikinase, isoform A [Drosophila melanogaster]	24653602	398	5	1	1	1	1	1	1	1	1	1	1	1	1	0	1	1	1	1	1	1	16	111111111111011111
NP_725375	TRUE	Selenide,water dikinase, isoform B [Drosophila melanogaster]	24653604	398	5	1	1	1	1	1	1	1	1	1	1	1	1	0	1	1	1	1	1	1	16	111111111111011111
NP_725521	TRUE	CG8405 [Drosophila melanogaster]	24654011	960	5	1	0	1	1	1	1	1	1	1	1	1	1	1	1	1	1	1	1	1	16	101111111111111111
NP_611139	TRUE	CG8311 [Drosophila melanogaster]	24654201	503	5	1	1	1	1	1	1	1	1	1	1	1	1	0	1	1	1	1	1	1	16	111111111111011111
NP_725714	TRUE	CG6406, isoform A [Drosophila melanogaster]	24654565	544	5	1	1	1	1	1	1	1	1	1	1	1	1	0	1	1	1	1	1	1	16	111111111111011111
NP_611286	TRUE	CG10911 [Drosophila melanogaster]	24654749	359	5	1	1	1	1	1	1	0	1	1	1	1	1	1	1	1	1	1	1	1	16	111111011111111111
NP_612037	TRUE	CG17180 [Drosophila melanogaster]	24654772	302	5	1	1	1	1	1	1	1	1	1	0	1	1	1	1	1	1	1	1	1	16	111111111011111111
NP_612082	TRUE	multiple wing hairs [Drosophila melanogaster]	24655034	836	5	1	1	1	1	1	1	0	1	1	1	1	1	1	1	1	1	1	1	1	16	111111011111111111
NP_725876	TRUE	CG11961, isoform A [Drosophila melanogaster]	24655610	891	5	1	1	1	1	1	1	1	1	1	1	1	1	0	1	1	1	1	1	1	16	111111111111011111
NP_611418	TRUE	CG10081 [Drosophila melanogaster]	24655630	875	5	1	1	1	1	1	1	1	1	1	1	1	1	0	1	1	1	1	1	1	16	111111111111011111
NP_728683	TRUE	CG12024, isoform B [Drosophila melanogaster]	24655687	276	5	1	1	1	1	1	1	0	1	1	1	1	1	1	1	1	1	1	1	1	16	111111011111111111
NP_725921	TRUE	isopeptidase-T-3, isoform B [Drosophila melanogaster]	24655917	435	5	1	1	1	1	1	1	1	1	1	1	1	1	0	1	1	1	1	1	1	16	111111111111011111
NP_647718	TRUE	CG15877 [Drosophila melanogaster]	24656029	277	5	1	1	1	1	1	1	1	1	1	1	1	1	0	1	1	1	1	1	1	16	111111111111011111
NP_611501	TRUE	CG11110 [Drosophila melanogaster]	24656387	171	5	1	1	1	1	1	1	1	1	1	1	1	1	0	1	1	1	1	1	1	16	111111111111011111
NP_611573	TRUE	CG9752 [Drosophila melanogaster]	24656903	343	5	1	1	1	1	1	1	0	1	1	1	1	1	1	1	1	1	1	1	1	16	111111011111111111
NP_611701	TRUE	CG13511 [Drosophila melanogaster]	24658363	122	5	1	1	1	1	1	1	1	1	1	0	1	1	1	1	1	1	1	1	1	16	111111111011111111
NP_726284	TRUE	lethal (2) k09913, isoform A [Drosophila melanogaster]	24659015	389	5	1	1	1	1	1	1	0	1	1	1	1	1	1	1	1	1	1	1	1	16	111111011111111111
NP_726285	TRUE	lethal (2) k09913, isoform B [Drosophila melanogaster]	24659021	389	5	1	1	1	1	1	1	0	1	1	1	1	1	1	1	1	1	1	1	1	16	111111011111111111
NP_726286	TRUE	lethal (2) k09913, isoform D [Drosophila melanogaster]	24659033	316	5	1	1	1	1	1	1	0	1	1	1	1	1	1	1	1	1	1	1	1	16	111111011111111111
NP_648024	TRUE	CG13293 [Drosophila melanogaster]	24659035	628	5	1	1	1	1	1	1	0	1	1	1	1	1	1	1	1	1	1	1	1	16	111111011111111111
NP_611801	TRUE	CG13559 [Drosophila melanogaster]	24659537	114	5	1	1	1	1	1	1	1	1	1	0	1	1	1	1	1	1	1	1	1	16	111111111011111111
NP_648057	TRUE	CG8549 [Drosophila melanogaster]	24659572	252	5	1	1	1	1	1	1	1	1	1	0	1	1	1	1	1	1	1	1	1	16	111111111011111111
NP_477135	TRUE	signal recognition particle protein 19 [Drosophila melanogaster]	24659997	160	5	1	0	1	1	1	1	1	1	1	1	1	1	1	1	1	1	1	1	1	16	101111111111111111
NP_648127	TRUE	CG8541 [Drosophila melanogaster]	24660161	275	5	1	1	1	1	1	1	0	1	1	1	1	1	1	1	1	1	1	1	1	16	111111011111111111
NP_523972	TRUE	DNA polymerase alpha 50kD [Drosophila melanogaster]	24660826	438	5	1	1	1	1	1	0	1	1	1	1	1	1	1	1	1	1	1	1	1	16	111110111111111111
NP_648223	TRUE	matrimony [Drosophila melanogaster]	24660919	217	5	1	1	1	1	1	0	1	1	1	1	1	1	1	1	1	1	1	1	1	16	111110111111111111
NP_729403	TRUE	CG32022 [Drosophila melanogaster]	24661095	178	5	1	1	1	1	1	1	1	1	1	1	1	1	0	1	1	1	1	1	1	16	111111111111011111
NP_648462	TRUE	CG7560 [Drosophila melanogaster]	24662658	349	5	1	1	1	1	1	1	1	1	1	0	1	1	1	1	1	1	1	1	1	16	111111111011111111
NP_648531	TRUE	CG11570 [Drosophila melanogaster]	24663039	214	5	1	1	1	1	0	1	1	1	1	1	1	1	1	1	1	1	1	1	1	16	111101111111111111
NP_524658	TRUE	pericardin [Drosophila melanogaster]	24663043	1713	5	1	1	1	1	1	1	0	1	1	1	1	1	1	1	1	1	1	1	1	16	111111011111111111
NP_648548	TRUE	ionotropic receptor 68b [Drosophila melanogaster]	24663135	635	5	1	1	1	1	1	1	1	1	1	1	1	1	0	1	1	1	1	1	1	16	111111111111011111
NP_648737	TRUE	CG12310 [Drosophila melanogaster]	24664415	114	5	1	1	1	1	1	1	1	1	1	1	1	1	0	1	1	1	1	1	1	16	111111111111011111
NP_730024	TRUE	CG6854, isoform A [Drosophila melanogaster]	24664476	429	5	0	0	1	1	1	1	1	1	1	1	1	1	1	1	1	1	1	1	2	15	001111111111111111
NP_730035	TRUE	CG32147 [Drosophila melanogaster]	24664533	224	5	1	1	1	1	1	1	0	1	1	1	1	1	1	1	1	1	1	1	1	16	111111011111111111
NP_648779	TRUE	CG16979 [Drosophila melanogaster]	24664683	607	5	1	1	1	1	1	0	1	1	1	1	1	1	1	1	1	1	1	1	1	16	111110111111111111
NP_524103	TRUE	signal sequence receptor beta [Drosophila melanogaster]	24665049	190	5	1	1	1	1	1	1	1	1	1	0	1	1	1	1	1	1	1	1	1	16	111111111011111111
NP_649018	TRUE	CG7441 [Drosophila melanogaster]	24666151	665	5	1	1	1	1	1	1	1	1	1	1	1	1	0	1	1	1	1	1	1	16	111111111111011111
NP_524152	TRUE	COP9 complex homolog subunit 1 b [Drosophila melanogaster]	24666528	525	5	1	1	1	1	1	1	0	1	1	1	1	1	1	1	1	1	1	1	1	16	111111011111111111
NP_649159	TRUE	CG7770 [Drosophila melanogaster]	24667085	125	5	1	1	1	1	1	1	0	1	1	1	1	1	1	1	1	1	1	1	1	16	111111011111111111
NP_649220	TRUE	zye [Drosophila melanogaster]	24667472	2284	5	1	0	1	1	1	1	1	1	1	1	1	1	1	1	1	1	1	1	1	16	101111111111111111
NP_649241	TRUE	CG5104 [Drosophila melanogaster]	24667600	163	5	1	1	1	1	1	1	1	1	1	1	1	1	0	1	1	1	1	1	1	16	111111111111011111
NP_730776	TRUE	CG32350 [Drosophila melanogaster]	24668870	830	5	1	1	1	1	1	1	0	1	1	1	1	1	1	1	1	1	1	1	1	16	111111011111111111
NP_523848	TRUE	suppressor of Stellate-like [Drosophila melanogaster]	24762648	219	5	1	1	1	1	1	1	0	1	1	1	1	1	1	1	1	1	1	1	1	16	111111011111111111
NP_726463	TRUE	CG4692, isoform A [Drosophila melanogaster]	24762682	107	5	1	1	1	1	1	1	1	1	1	1	1	1	0	1	1	1	1	1	1	16	111111111111011111
NP_573068	TRUE	CG8239 [Drosophila melanogaster]	28571205	388	5	1	1	1	1	1	1	1	1	1	1	1	1	0	1	1	1	1	1	1	16	111111111111011111
NP_652730	TRUE	Gpi1 [Drosophila melanogaster]	28571226	426	5	1	1	1	1	1	1	0	1	1	1	1	1	1	1	1	1	1	1	1	16	111111011111111111
NP_788921	TRUE	CG5445, isoform D [Drosophila melanogaster]	28571240	303	5	1	0	1	1	1	1	1	1	1	1	1	1	1	1	1	1	1	1	1	16	101111111111111111
NP_650317	TRUE	CG9286 [Drosophila melanogaster]	28571707	297	5	1	1	1	0	1	1	1	1	1	1	1	1	1	1	1	1	1	1	1	16	111011111111111111
NP_650751	TRUE	CG7718 [Drosophila melanogaster]	28572961	494	5	1	1	1	1	1	0	1	1	1	1	1	1	1	1	1	1	1	1	1	16	111110111111111111
NP_788281	TRUE	CG30492, isoform E [Drosophila melanogaster]	28573293	938	5	1	1	1	1	1	1	1	1	1	1	1	1	0	1	1	1	1	1	1	16	111111111111011111
NP_788334	TRUE	CG33012, isoform A [Drosophila melanogaster]	28573377	873	5	1	1	1	1	1	1	1	1	1	1	1	1	0	1	1	1	1	1	1	16	111111111111011111
NP_788335	TRUE	CG33012, isoform B [Drosophila melanogaster]	28573379	879	5	1	1	1	1	1	1	1	1	1	1	1	1	0	1	1	1	1	1	1	16	111111111111011111
NP_725145	TRUE	CG13160 [Drosophila melanogaster]	28573381	874	5	1	1	1	1	1	1	1	1	1	1	1	1	0	1	1	1	1	1	1	16	111111111111011111
NP_611097	TRUE	CG8446, isoform B [Drosophila melanogaster]	28573464	396	5	1	1	1	1	1	1	0	1	1	1	1	1	1	1	1	1	1	1	1	16	111111011111111111
NP_788400	TRUE	mediator complex subunit 9 [Drosophila melanogaster]	28573547	144	5	1	1	1	1	1	1	1	1	1	1	1	1	0	1	1	1	1	1	1	16	111111111111011111
NP_611417	TRUE	CG10073 [Drosophila melanogaster]	28573565	873	5	1	1	1	1	1	1	1	1	1	1	1	1	0	1	1	1	1	1	1	16	111111111111011111
NP_611415	TRUE	CG9416 [Drosophila melanogaster]	28573701	861	5	1	1	1	1	1	1	1	1	1	1	1	1	0	1	1	1	1	1	1	16	111111111111011111
NP_523785	TRUE	mitochondrial ribosomal protein S28 [Drosophila melanogaster]	28573726	194	5	1	1	1	1	1	1	1	1	1	0	1	1	1	1	1	1	1	1	1	16	111111111011111111
NP_612572	TRUE	CG8889, isoform A [Drosophila melanogaster]	28573863	355	5	1	1	1	1	1	1	0	1	1	1	1	1	1	1	1	1	1	1	1	16	111111011111111111
NP_725099	TRUE	CG8889, isoform B [Drosophila melanogaster]	28573864	357	5	1	1	1	1	1	1	0	1	1	1	1	1	1	1	1	1	1	1	1	16	111111011111111111
NP_647670	TRUE	CG12024, isoform A [Drosophila melanogaster]	28574271	292	5	1	1	1	1	1	1	0	1	1	1	1	1	1	1	1	1	1	1	1	16	111111011111111111
NP_523960	TRUE	tetraspanin 66A, isoform A [Drosophila melanogaster]	28574379	103	5	1	1	1	1	1	1	1	1	1	1	1	1	0	1	1	1	1	1	1	16	111111111111011111
NP_648222	TRUE	exo70 [Drosophila melanogaster]	28574393	693	5	1	0	1	1	1	1	1	1	1	1	1	1	1	1	1	1	1	1	1	16	101111111111111111
NP_609319	TRUE	CG13124, isoform A [Drosophila melanogaster]	28574539	510	5	1	1	1	1	1	1	1	1	1	1	1	1	0	1	1	1	1	1	1	16	111111111111011111
NP_788017	TRUE	CG13124, isoform B [Drosophila melanogaster]	28574541	510	5	1	1	1	1	1	1	1	1	1	1	1	1	0	1	1	1	1	1	1	16	111111111111011111
NP_787959	TRUE	CG4297, isoform B [Drosophila melanogaster]	28574810	1488	5	1	1	1	1	1	1	1	1	1	1	1	1	0	1	1	1	1	1	1	16	111111111111011111
NP_524135	TRUE	mutagen-sensitive 304 [Drosophila melanogaster]	45549208	846	5	1	1	1	1	1	1	1	1	1	1	1	1	0	1	1	1	1	1	1	16	111111111111011111
NP_524857	TRUE	always early [Drosophila melanogaster]	45549265	568	5	1	1	1	1	1	1	1	1	1	1	1	1	0	1	1	1	1	1	1	16	111111111111011111
NP_569958	TRUE	Myb-interacting protein 130 [Drosophila melanogaster]	45549300	986	5	1	1	1	1	0	1	1	1	1	1	1	1	1	1	1	1	1	1	1	16	111101111111111111
NP_611413	TRUE	CG11961, isoform B [Drosophila melanogaster]	45550463	867	5	1	1	1	1	1	1	1	1	1	1	1	1	0	1	1	1	1	1	1	16	111111111111011111
NP_611439	TRUE	isopeptidase-T-3, isoform A [Drosophila melanogaster]	45550467	557	5	1	1	1	1	1	1	1	1	1	1	1	1	0	1	1	1	1	1	1	16	111111111111011111
NP_648585	TRUE	trailer hitch [Drosophila melanogaster]	45550607	652	5	1	1	1	1	1	1	0	1	1	1	1	1	1	1	1	1	1	1	1	16	111111011111111111
NP_648646	TRUE	CG10154, isoform A [Drosophila melanogaster]	45550610	316	5	1	1	1	1	1	1	1	1	1	1	1	1	0	1	1	1	1	1	1	16	111111111111011111
NP_651079	TRUE	wolfram syndrome 1, isoform A [Drosophila melanogaster]	45550793	853	5	1	1	1	1	1	1	0	1	1	1	1	1	1	1	1	1	1	1	1	16	111111011111111111
NP_651276	TRUE	CG6695, isoform A [Drosophila melanogaster]	45550818	961	5	1	1	1	1	1	1	0	1	1	1	1	1	1	1	1	1	1	1	1	16	111111011111111111
NP_651776	TRUE	CG1983 [Drosophila melanogaster]	45550861	254	5	1	1	1	1	1	1	1	1	1	1	1	1	0	1	1	1	1	1	1	16	111111111111011111
NP_651898	TRUE	ionotropic receptor 100a [Drosophila melanogaster]	45550870	603	5	1	0	1	1	1	1	1	1	1	1	1	1	1	1	1	1	1	1	1	16	101111111111111111
NP_723224	TRUE	Na[+]/H[+] hydrogen antiporter 1, isoform A [Drosophila melanogaster]	45550940	715	5	1	1	1	1	1	1	1	1	1	0	1	1	1	1	1	1	1	1	1	16	111111111011111111
NP_724878	TRUE	eiger, isoform A [Drosophila melanogaster]	45551059	415	5	1	1	1	1	1	1	1	1	1	1	1	1	0	1	1	1	1	1	1	16	111111111111011111
NP_730454	TRUE	CG15881, isoform A [Drosophila melanogaster]	45551638	136	5	1	1	1	1	1	1	0	1	1	1	1	1	1	1	1	1	1	1	1	16	111111011111111111
NP_732783	TRUE	wolfram syndrome 1, isoform B [Drosophila melanogaster]	45551949	872	5	1	1	1	1	1	1	0	1	1	1	1	1	1	1	1	1	1	1	1	16	111111011111111111
NP_732790	TRUE	winged eye, isoform A [Drosophila melanogaster]	45551950	1543	5	1	1	1	1	1	1	0	1	1	1	1	1	1	1	1	1	1	1	1	16	111111011111111111
NP_995901	TRUE	meiotic W68 [Drosophila melanogaster]	45552753	331	5	1	1	1	1	1	1	0	1	1	1	1	1	1	1	1	1	1	1	1	16	111111011111111111
NP_996132	TRUE	asparagine synthetase [Drosophila melanogaster]	45553209	558	5	1	1	1	1	1	1	0	1	1	1	1	1	1	1	1	1	1	1	1	16	111111011111111111
NP_996152	TRUE	krotzkopf verkehrt, isoform C [Drosophila melanogaster]	45553249	1615	5	1	1	1	1	1	1	1	1	1	1	1	1	0	1	1	1	1	1	1	16	111111111111011111
NP_996269	TRUE	CG33337 [Drosophila melanogaster]	45553465	709	5	0	0	1	1	1	1	1	1	1	1	1	1	1	1	1	1	1	1	2	15	001111111111111111
NP_996270	TRUE	CG10365, isoform D [Drosophila melanogaster]	45553467	284	5	1	1	1	1	1	1	1	1	1	0	1	1	1	1	1	1	1	1	1	16	111111111011111111
NP_996271	TRUE	HMG coenzyme A reductase, isoform B [Drosophila melanogaster]	45553469	920	5	1	1	1	1	1	1	0	1	1	1	1	1	1	1	1	1	1	1	1	16	111111011111111111
NP_996288	TRUE	CG6695, isoform B [Drosophila melanogaster]	45553503	715	5	1	1	1	1	1	1	0	1	1	1	1	1	1	1	1	1	1	1	1	16	111111011111111111
NP_996291	TRUE	nicastrin, isoform B [Drosophila melanogaster]	45553509	665	5	1	1	1	1	1	1	0	1	1	1	1	1	1	1	1	1	1	1	1	16	111111011111111111
NP_996323	TRUE	suppressor of white-apricot, isoform C [Drosophila melanogaster]	45553877	176	5	1	1	1	1	1	1	0	1	1	1	1	1	1	1	1	1	1	1	1	16	111111011111111111
NP_996324	TRUE	suppressor of white-apricot, isoform B [Drosophila melanogaster]	45553888	176	5	1	1	1	1	1	1	0	1	1	1	1	1	1	1	1	1	1	1	1	16	111111011111111111
NP_724265	TRUE	CG31683 [Drosophila melanogaster]	56302683	421	5	1	1	1	1	1	1	0	1	1	1	1	1	1	1	1	1	1	1	1	16	111111011111111111
NP_001014467	TRUE	quick-to-court, isoform E [Drosophila melanogaster]	62471599	690	5	1	1	1	1	1	1	0	1	1	1	1	1	1	1	1	1	1	1	1	16	111111011111111111
NP_001014468	TRUE	quick-to-court, isoform G [Drosophila melanogaster]	62471601	535	5	1	1	1	1	1	1	0	1	1	1	1	1	1	1	1	1	1	1	1	16	111111011111111111
NP_650233	TRUE	beat-Va, isoform A [Drosophila melanogaster]	62484296	300	5	1	1	1	1	1	1	0	1	1	1	1	1	1	1	1	1	1	1	1	16	111111011111111111
NP_650958	TRUE	NELF-A [Drosophila melanogaster]	62484310	1251	5	1	0	1	1	1	1	1	1	1	1	1	1	1	1	1	1	1	1	1	16	101111111111111111
NP_001015174	TRUE	CG40191, isoform B [Drosophila melanogaster]	62862054	396	5	1	1	1	1	1	1	0	1	1	1	1	1	1	1	1	1	1	1	1	16	111111011111111111
NP_001027152	TRUE	CG33722, isoform C [Drosophila melanogaster]	78706698	478	5	1	1	1	1	1	1	0	1	1	1	1	1	1	1	1	1	1	1	1	16	111111011111111111
NP_001027153	TRUE	CG33722, isoform B [Drosophila melanogaster]	78706700	478	5	1	1	1	1	1	1	0	1	1	1	1	1	1	1	1	1	1	1	1	16	111111011111111111
NP_001027221	TRUE	CG9960 [Drosophila melanogaster]	78706836	224	5	1	1	1	1	1	1	0	1	1	1	1	1	1	1	1	1	1	1	1	16	111111011111111111
NP_001027412	TRUE	CG33671 [Drosophila melanogaster]	78707210	390	5	1	1	1	1	1	1	1	1	1	0	1	1	1	1	1	1	1	1	1	16	111111111011111111
NP_610456	TRUE	phosphorylated adaptor for RNA export, isoform A [Drosophila melanogaster]	78707550	453	5	1	1	1	1	1	1	1	1	1	1	1	1	0	1	1	1	1	1	1	16	111111111111011111
NP_001033827	TRUE	zeste, isoform B [Drosophila melanogaster]	85724790	575	5	1	1	1	1	1	1	1	1	1	1	1	1	0	1	1	1	1	1	1	16	111111111111011111
NP_001033855	TRUE	CG32529, isoform D [Drosophila melanogaster]	85724844	1456	5	1	1	1	1	1	1	0	1	1	1	1	1	1	1	1	1	1	1	1	16	111111011111111111
NP_001034005	TRUE	Spt20, isoform B [Drosophila melanogaster]	85725130	1557	5	1	1	1	1	1	1	1	1	1	0	1	1	1	1	1	1	1	1	1	16	111111111011111111
NP_648504	TRUE	mucin 68D [Drosophila melanogaster]	85726472	1514	5	1	1	0	0	1	1	1	1	1	1	1	1	1	1	1	1	1	1	2	15	110011111111111111
NP_648511	TRUE	CG14130 [Drosophila melanogaster]	85726474	255	5	1	1	1	1	1	1	0	1	1	1	1	1	1	1	1	1	1	1	1	16	111111011111111111
NP_001036324	TRUE	CG13865, isoform B [Drosophila melanogaster]	116007258	146	5	1	0	1	1	1	1	1	1	1	1	1	1	1	1	1	1	1	1	1	16	101111111111111111
NP_001036746	TRUE	winged eye, isoform C [Drosophila melanogaster]	116008076	1658	5	1	1	1	1	1	1	0	1	1	1	1	1	1	1	1	1	1	1	1	16	111111011111111111
NP_723903	TRUE	yuri gagarin, isoform B [Drosophila melanogaster]	116008464	890	5	1	1	1	1	1	1	0	1	1	1	1	1	1	1	1	1	1	1	1	16	111111011111111111
NP_001097046	TRUE	CG3625, isoform C [Drosophila melanogaster]	161076602	247	5	1	0	1	1	1	1	1	1	1	1	1	1	1	1	1	1	1	1	1	16	101111111111111111
NP_001097064	TRUE	toucan, isoform F [Drosophila melanogaster]	161076652	682	5	1	1	1	1	1	1	0	1	1	1	1	1	1	1	1	1	1	1	1	16	111111011111111111
NP_001097132	TRUE	ribosomal protein S28-like [Drosophila melanogaster]	161076831	76	5	1	1	1	1	1	1	1	1	1	0	1	1	1	1	1	1	1	1	1	16	111111111011111111
NP_609308	TRUE	CG13120 [Drosophila melanogaster]	161076835	428	5	1	1	1	1	1	1	0	1	1	1	1	1	1	1	1	1	1	1	1	16	111111011111111111
NP_001097134	TRUE	CG34183 [Drosophila melanogaster]	161076837	143	5	1	1	1	1	1	1	0	1	1	1	1	1	1	1	1	1	1	1	1	16	111111011111111111
NP_001097135	TRUE	CG4537 [Drosophila melanogaster]	161076839	97	5	1	1	1	1	1	1	1	1	1	1	1	1	0	1	1	1	1	1	1	16	111111111111011111
NP_001097292	TRUE	CG17574, isoform B [Drosophila melanogaster]	161077020	275	5	1	1	1	1	1	1	0	1	1	1	1	1	1	1	1	1	1	1	1	16	111111011111111111
NP_001097293	TRUE	CG17574, isoform C [Drosophila melanogaster]	161077022	275	5	1	1	1	1	1	1	0	1	1	1	1	1	1	1	1	1	1	1	1	16	111111011111111111
NP_995827	TRUE	Cap-G, isoform F [Drosophila melanogaster]	161077027	1351	5	1	1	1	1	1	1	0	1	1	1	1	1	1	1	1	1	1	1	1	16	111111011111111111
NP_001097422	TRUE	CG30259, isoform B [Drosophila melanogaster]	161077409	143	5	1	1	1	1	1	1	0	1	1	1	1	1	1	1	1	1	1	1	1	16	111111011111111111
NP_001096935	TRUE	CG12645, isoform B [Drosophila melanogaster]	161077706	206	5	1	1	1	1	1	1	1	1	1	0	1	1	1	1	1	1	1	1	1	16	111111111011111111
NP_001096938	TRUE	CG34408, isoform B [Drosophila melanogaster]	161077710	1718	5	1	1	1	1	0	1	1	1	1	1	1	1	1	1	1	1	1	1	1	16	111101111111111111
NP_001096962	TRUE	CG34323 [Drosophila melanogaster]	161077777	112	5	1	1	1	1	1	1	0	1	1	1	1	1	1	1	1	1	1	1	1	16	111111011111111111
NP_001097816	TRUE	CG14906 [Drosophila melanogaster]	161078350	359	5	1	1	1	1	1	1	1	1	1	1	1	1	0	1	1	1	1	1	1	16	111111111111011111
NP_001097888	TRUE	CG31414 [Drosophila melanogaster]	161078544	566	5	1	1	1	1	1	1	0	1	1	1	1	1	1	1	1	1	1	1	1	16	111111011111111111
NP_001097937	TRUE	CG14239 [Drosophila melanogaster]	161078668	483	5	1	1	1	1	1	1	1	1	1	1	1	1	0	1	1	1	1	1	1	16	111111111111011111
NP_001097474	TRUE	CG12004, isoform C [Drosophila melanogaster]	161080485	486	5	1	0	1	1	1	1	1	1	1	1	1	1	1	1	1	1	1	1	1	16	101111111111111111
[truncated: 1,374 more rows]

## Sheet: Fly cluster stats
							Center of Mass
[truncated: 10 more rows]
