# Supplementary material for: Hierarchical Partitioning of Metazoan Protein Conservation Profiles Provides New Functional Insights
Source: PLoS One. 2014 Mar 4;9(3):e90282. doi: 10.1371/journal.pone.0090282 (PMC3942430; doi:10.1371/journal.pone.0090282)
Supplement: Table S5 — Gene ontology analysis was performed (using GOrilla) on the clusters of TOL consistent non-universal proteins (produced using quantum clustering), which are depicted in Figure 3 . The results are organized using 3 tabs for each main GO category, for both human and fly. Significantly Enriched GO terms are those with p-value<10−5. The background is the set of non-universal TOL consistent proteins of the corresponding species. (XLSX) [file pone.0090282.s005.xlsx]

## Sheet: Human_Component.xls
Cluster #	Significantly Enriched GO Terms (PV < 1E-5)	Nunber of Significantly Enriched GO terms	Total number of enriched GO Terms
1	N/A	0	1
2	ion channel complex(PV: 8.85E-7, FDR: 6.03E-4),	1	5
3	extracellular region(PV: 4.99E-25, FDR: 3.4E-22), extracellular region part(PV: 1.68E-24, FDR: 5.73E-22), extracellular space(PV: 2.01E-24, FDR: 4.56E-22),	3	6
4	N/A	0	6
5	intracellular part(PV: 4.27E-16, FDR: 2.91E-13), intracellular organelle part(PV: 6.24E-16, FDR: 2.13E-13), organelle part(PV: 1.2E-15, FDR: 2.72E-13), cytoplasmic part(PV: 2.27E-13, FDR: 3.86E-11), ribonucleoprotein complex(PV: 1.44E-11, FDR: 1.96E-9), macromolecular complex(PV: 2.62E-11, FDR: 2.98E-9), nuclear part(PV: 4.47E-9, FDR: 4.35E-7), cytosol(PV: 6.86E-9, FDR: 5.85E-7), ribosomal subuni…	19	31
6	connexon complex(PV: 1.68E-15, FDR: 1.15E-12), integral to membrane(PV: 8.26E-8, FDR: 2.82E-5), plasma membrane part(PV: 3.35E-7, FDR: 7.62E-5), intrinsic to membrane(PV: 4.08E-7, FDR: 6.96E-5), cell-cell junction(PV: 1.8E-6, FDR: 2.46E-4), occluding junction(PV: 6.54E-6, FDR: 7.43E-4), tight junction(PV: 6.54E-6, FDR: 6.37E-4), membrane part(PV: 8.78E-6, FDR: 7.48E-4),	8	10
7	N/A	0	4
8	N/A	0	3
9	N/A	0	4

## Sheet: Human_Function.xls
Cluster #	Significantly Enriched GO Terms (PV < 1E-5)	Nunber of Significantly Enriched GO terms	Total number of enriched GO Terms
1	sulfotransferase activity(PV: 3.99E-8, FDR: 5.81E-5), transferase activity, transferring sulfur-containing groups(PV: 1.98E-6, FDR: 1.44E-3), protein-glutamine gamma-glutamyltransferase activity(PV: 5.15E-6, FDR: 2.5E-3), transferase activity, transferring amino-acyl groups(PV: 8.99E-6, FDR: 3.28E-3),	4	21
2	carbohydrate binding(PV: 2.6E-9, FDR: 3.79E-6), retinal binding(PV: 4.28E-6, FDR: 3.12E-3), retinoid binding(PV: 4.28E-6, FDR: 2.08E-3), isoprenoid binding(PV: 4.28E-6, FDR: 1.56E-3), retinol binding(PV: 4.28E-6, FDR: 1.25E-3),	5	19
3	cytokine receptor binding(PV: 2.39E-27, FDR: 3.49E-24), G-protein coupled receptor binding(PV: 1.86E-26, FDR: 1.36E-23), cytokine activity(PV: 4.82E-25, FDR: 2.34E-22), chemokine activity(PV: 5.36E-24, FDR: 1.95E-21), chemokine receptor binding(PV: 5.36E-24, FDR: 1.56E-21), receptor binding(PV: 1.4E-23, FDR: 3.4E-21), hormone activity(PV: 1.63E-12, FDR: 3.4E-10),	7	13
4	N/A	0	0
5	structural constituent of ribosome(PV: 4.35E-9, FDR: 6.34E-6), catalytic activity(PV: 1.12E-6, FDR: 8.13E-4),	2	7
6	structural constituent of eye lens(PV: 1.36E-9, FDR: 1.98E-6), gap junction channel activity(PV: 2.74E-9, FDR: 2E-6), wide pore channel activity(PV: 2.81E-7, FDR: 1.37E-4), passive transmembrane transporter activity(PV: 5.47E-6, FDR: 2E-3), channel activity(PV: 5.47E-6, FDR: 1.6E-3),	5	7
7	glucuronosyltransferase activity(PV: 1.77E-7, FDR: 2.59E-4), hydrogen ion transmembrane transporter activity(PV: 3.3E-6, FDR: 2.41E-3), inorganic cation transmembrane transporter activity(PV: 4.71E-6, FDR: 2.29E-3), cation transmembrane transporter activity(PV: 6.69E-6, FDR: 2.44E-3),	4	21
8	N/A	0	1
9	sialyltransferase activity(PV: 1.52E-7, FDR: 2.21E-4),	1	7

## Sheet: Human_Process.xls
Cluster #	Significantly Enriched GO Terms (PV < 1E-5)	Nunber of Significantly Enriched GO terms	Total number of enriched GO Terms
1	transcription, DNA-dependent(PV: 1.62E-9, FDR: 9.32E-6), regulation of cellular macromolecule biosynthetic process(PV: 2.77E-8, FDR: 7.97E-5), regulation of transcription, DNA-dependent(PV: 1.02E-7, FDR: 1.96E-4), regulation of nitrogen compound metabolic process(PV: 1.07E-7, FDR: 1.54E-4), regulation of nucleobase-containing compound metabolic process(PV: 1.14E-7, FDR: 1.31E-4), regulation of ge…	20	60
2	N/A	0	4
3	immune response(PV: 3.66E-22, FDR: 2.1E-18), immune system process(PV: 1.32E-19, FDR: 3.8E-16), defense response(PV: 8.66E-17, FDR: 1.66E-13), response to external stimulus(PV: 7.39E-16, FDR: 1.06E-12), chemotaxis(PV: 1.07E-14, FDR: 1.23E-11), taxis(PV: 1.07E-14, FDR: 1.02E-11), response to biotic stimulus(PV: 2.09E-14, FDR: 1.72E-11), response to wounding(PV: 3.64E-14, FDR: 2.62E-11), inflammato…	43	154
4	N/A	0	2
5	cellular metabolic process(PV: 4.02E-20, FDR: 2.31E-16), metabolic process(PV: 1.07E-18, FDR: 3.06E-15), cellular macromolecule metabolic process(PV: 2.77E-16, FDR: 5.3E-13), organic substance metabolic process(PV: 1.23E-15, FDR: 1.77E-12), mRNA metabolic process(PV: 2.26E-15, FDR: 2.59E-12), RNA processing(PV: 3.02E-14, FDR: 2.89E-11), primary metabolic process(PV: 3.41E-14, FDR: 2.8E-11), cellu…	70	109
6	sensory perception of light stimulus(PV: 2.6E-7, FDR: 1.49E-3), visual perception(PV: 2.6E-7, FDR: 7.47E-4), cell-cell junction assembly(PV: 1.67E-6, FDR: 3.21E-3), sensory perception(PV: 3.28E-6, FDR: 4.71E-3), cell junction assembly(PV: 6.54E-6, FDR: 7.51E-3), cell-cell junction organization(PV: 6.54E-6, FDR: 6.26E-3), cell communication(PV: 6.55E-6, FDR: 5.38E-3),	7	17
7	hydrogen transport(PV: 9.66E-7, FDR: 5.55E-3), proton transport(PV: 9.66E-7, FDR: 2.78E-3),	2	11
8	N/A	0	1
9	N/A	0	6

## Sheet: Fly_Component
Cluster #	Significantly Enriched GO terms (PV < 1E-5)	Nunber of Significantly Enriched GO terms	Total number of enriched GO Terms
1	N/A	0	2
2	extracellular region(PV: 2.82E-11, FDR: 1.21E-8), extracellular region part(PV: 1.16E-8, FDR: 2.49E-6), cellular_component(PV: 1.21E-8, FDR: 1.72E-6), extracellular space(PV: 2.13E-8, FDR: 2.28E-6), integral to membrane(PV: 3.84E-7, FDR: 3.28E-5), intrinsic to membrane(PV: 5.92E-7, FDR: 4.22E-5),	6	6
3	N/A	0	0
4	intracellular part(PV: 1.28E-10, FDR: 5.47E-8), macromolecular complex(PV: 2.86E-10, FDR: 6.12E-8), cell part(PV: 7.17E-9, FDR: 1.02E-6), cytoplasmic part(PV: 5.78E-8, FDR: 6.19E-6), organelle part(PV: 1.34E-7, FDR: 1.15E-5), intracellular organelle part(PV: 2.35E-7, FDR: 1.67E-5), protein complex(PV: 4.34E-7, FDR: 2.65E-5), protein kinase CK2 complex(PV: 6.6E-7, FDR: 3.53E-5),	8	18
5	N/A	0	0
6	N/A	0	1
7	N/A	0	3
8	N/A	0	0
9	N/A	0	0

## Sheet: Fly_Function
Cluster #	Significantly Enriched GO terms (PV < 1E-5)	Nunber of Significantly Enriched GO terms	Total number of enriched GO Terms
1	lipase activity(PV: 2.03E-12, FDR: 1.64E-9), triglyceride lipase activity(PV: 4.07E-10, FDR: 1.65E-7), hydrolase activity, acting on ester bonds(PV: 6.68E-10, FDR: 1.8E-7), alkaline phosphatase activity(PV: 1.95E-9, FDR: 3.94E-7), carboxylic ester hydrolase activity(PV: 2.25E-9, FDR: 3.64E-7), hydrolase activity(PV: 2.74E-6, FDR: 3.7E-4),	6	13
2	odorant binding(PV: 4.32E-18, FDR: 3.5E-15), transmembrane signaling receptor activity(PV: 5.35E-15, FDR: 2.17E-12), signaling receptor activity(PV: 3.75E-14, FDR: 1.01E-11), signal transducer activity(PV: 9.17E-14, FDR: 1.86E-11), molecular transducer activity(PV: 9.17E-14, FDR: 1.49E-11), receptor activity(PV: 1.03E-12, FDR: 1.4E-10), olfactory receptor activity(PV: 3E-12, FDR: 3.47E-10), taste…	8	10
3	oxidoreductase activity, acting on paired donors, with oxidation of a pair of donors resulting in the reduction of molecular oxygen to two molecules of water(PV: 1E-7, FDR: 8.12E-5), acyl-CoA desaturase activity(PV: 1E-7, FDR: 4.06E-5), stearoyl-CoA 9-desaturase activity(PV: 1.21E-6, FDR: 3.25E-4),	3	5
4	kinase regulator activity(PV: 9.4E-6, FDR: 7.62E-3), protein kinase regulator activity(PV: 9.4E-6, FDR: 3.81E-3),	2	4
5	N/A	0	1
6	dioxygenase activity(PV: 1.54E-6, FDR: 1.25E-3), oxidoreductase activity, acting on paired donors, with incorporation or reduction of molecular oxygen, 2-oxoglutarate as one donor, and incorporation of one atom each of oxygen into both donors(PV: 3.06E-6, FDR: 1.24E-3), inositol phosphate phosphatase activity(PV: 3.06E-6, FDR: 8.27E-4), inositol trisphosphate phosphatase activity(PV: 3.06E-6, FDR…	4	9
7	UDP-glycosyltransferase activity(PV: 6.38E-28, FDR: 5.17E-25), transferase activity, transferring hexosyl groups(PV: 6.97E-27, FDR: 2.82E-24), transferase activity, transferring glycosyl groups(PV: 2.89E-26, FDR: 7.79E-24), glucuronosyltransferase activity(PV: 3E-24, FDR: 6.08E-22), transferase activity(PV: 3.8E-12, FDR: 6.15E-10), catalytic activity(PV: 4.89E-7, FDR: 6.6E-5), galactosyltransfera…	9	14
8	N/A	0	0
9	taste receptor activity(PV: 2.08E-7, FDR: 1.69E-4), G-protein coupled receptor activity(PV: 4.48E-7, FDR: 1.82E-4), transmembrane signaling receptor activity(PV: 6.74E-7, FDR: 1.82E-4), signaling receptor activity(PV: 9.88E-7, FDR: 2E-4), signal transducer activity(PV: 1.18E-6, FDR: 1.92E-4), molecular transducer activity(PV: 1.18E-6, FDR: 1.6E-4), receptor activity(PV: 1.98E-6, FDR: 2.29E-4),	7	7

## Sheet: Fly_Process
Cluster #	Significantly Enriched GO termss (PV < 1E-5)	Nunber of Significantly Enriched GO terms	Total number of enriched GO Terms
1	lipid metabolic process(3.6E-6),	1	12
2	sensory perception of chemical stimulus(5.72E-24), sensory perception(2.69E-23), neurological system process(1.57E-18), system process(2.57E-17), detection of chemical stimulus(1.2E-11), multicellular organismal process(6.64E-11), sensory perception of smell(9.83E-11), single-multicellular organism process(9.15E-10), detection of stimulus(3.16E-9), detection of chemical stimulus involved in senso…	12	24
3	N/A	0	0
4	cellular process(4.79E-6),	1	15
5	macromolecule metabolic process(3.03E-11), organic substance metabolic process(5.63E-11), nitrogen compound metabolic process(4.18E-9), primary metabolic process(1.42E-8), cellular metabolic process(8.99E-8), carbohydrate derivative metabolic process(9.41E-8), amino sugar metabolic process(5.2E-7), chitin metabolic process(5.2E-7), glucosamine-containing compound metabolic process(5.2E-7), cellul…	15	26
6	lipid modification(3.06E-6), phosphatidylinositol phosphorylation(3.06E-6), lipid phosphorylation(3.06E-6),	3	10
7	ion transmembrane transport(2.54E-6), metabolic process(4.99E-6), hydrogen transport(8.3E-6), proton transport(8.3E-6),	4	9
8	N/A	0	0
9	sensory perception of taste(4.48E-7), sensory perception of chemical stimulus(3.67E-6), sensory perception of sweet taste(5.32E-6), sensory perception(6.38E-6),	4	14
